# Supplementary material for: Whole genome sequencing and comparative genomics of closely related Fusarium Head Blight fungi: Fusarium graminearum, F. meridionale and F. asiaticum
Source: BMC Genomics. 2016 Dec 9;17:1014. doi: 10.1186/s12864-016-3371-1 (PMC5148886; doi:10.1186/s12864-016-3371-1)
Supplement: Additional file 2: — Summary tables for gene conservation, variation, annotation, and functional enrichment analyses. Description: Table S1. the accessory genome is a subset of the pan genome. Table S2. components of the accessory genome that are species and isolate specific. Table S3. functional categories of F. graminearum species-specific accessory genes. Table S4. genes from the pan genome not from PH-1 were annotated by Blast-2-Go to be involved in a wide array of processes. Table S5. common genes with >20% sequence variation. Table S6. common genes that are variable are mostly of unknown function. Table S7. parameter values and log likelihood scores of codon substitution models. (XLSX 2162 kb) [file 12864_2016_3371_MOESM2_ESM.xlsx]

## Sheet: Table S1
Table S1 The Accessory Genome is a Subset of the Pan Genome
Gene Name	Genome Source	Accessory Genome
FGSG_17746	PH-1	No
FGSG_17745	PH-1	No
FGSG_17744	PH-1	No
FGSG_17740	PH-1	No
FGSG_17739	PH-1	No
FGSG_17733	PH-1	No
FGSG_17731	PH-1	No
FGSG_17730	PH-1	No
FGSG_17729	PH-1	No
FGSG_17728	PH-1	No
FGSG_17727	PH-1	No
FGSG_17726	PH-1	No
FGSG_17725	PH-1	No
FGSG_17724	PH-1	No
FGSG_17723	PH-1	No
FGSG_17722	PH-1	No
FGSG_17718	PH-1	No
FGSG_17713	PH-1	No
FGSG_17712	PH-1	No
FGSG_17708	PH-1	No
FGSG_17707	PH-1	No
FGSG_17705	PH-1	No
FGSG_17704	PH-1	No
FGSG_17702	PH-1	No
FGSG_17701	PH-1	No
FGSG_17700	PH-1	No
FGSG_17698	PH-1	No
FGSG_17697	PH-1	No
FGSG_17696	PH-1	No
FGSG_17695	PH-1	No
FGSG_17694	PH-1	No
FGSG_17693	PH-1	No
FGSG_17692	PH-1	No
FGSG_17691	PH-1	No
FGSG_17689	PH-1	No
FGSG_17688	PH-1	No
FGSG_17687	PH-1	No
FGSG_17686	PH-1	No
FGSG_17685	PH-1	No
FGSG_17684	PH-1	No
FGSG_17683	PH-1	No
FGSG_17682	PH-1	No
FGSG_17681	PH-1	No
FGSG_17679	PH-1	No
FGSG_17678	PH-1	No
FGSG_17677	PH-1	No
FGSG_17674	PH-1	No
FGSG_17672	PH-1	No
FGSG_17671	PH-1	No
FGSG_17670	PH-1	No
FGSG_17669	PH-1	No
FGSG_17668	PH-1	No
FGSG_17667	PH-1	No
FGSG_17666	PH-1	No
FGSG_17665	PH-1	No
FGSG_17664	PH-1	No
FGSG_17663	PH-1	No
FGSG_17662	PH-1	No
FGSG_17661	PH-1	No
FGSG_17660	PH-1	No
FGSG_17659	PH-1	No
FGSG_17658	PH-1	No
FGSG_17657	PH-1	No
FGSG_17656	PH-1	No
FGSG_17655	PH-1	No
FGSG_17654	PH-1	No
FGSG_17653	PH-1	No
FGSG_17652	PH-1	No
FGSG_17651	PH-1	No
FGSG_17650	PH-1	No
FGSG_17649	PH-1	No
FGSG_17648	PH-1	No
FGSG_17647	PH-1	No
FGSG_17646	PH-1	No
FGSG_17645	PH-1	No
FGSG_17644	PH-1	No
FGSG_17643	PH-1	No
FGSG_17642	PH-1	No
FGSG_17641	PH-1	No
FGSG_17640	PH-1	No
FGSG_17639	PH-1	No
FGSG_17638	PH-1	No
FGSG_17637	PH-1	No
FGSG_17636	PH-1	No
FGSG_17635	PH-1	No
FGSG_17634	PH-1	No
FGSG_17633	PH-1	No
FGSG_17632	PH-1	No
FGSG_17631	PH-1	No
FGSG_17630	PH-1	No
FGSG_17629	PH-1	No
FGSG_17628	PH-1	No
FGSG_17624	PH-1	No
FGSG_17623	PH-1	No
FGSG_17622	PH-1	No
FGSG_17621	PH-1	No
FGSG_17620	PH-1	No
FGSG_17618	PH-1	No
FGSG_17617	PH-1	No
FGSG_17616	PH-1	No
FGSG_17612	PH-1	No
FGSG_17610	PH-1	No
FGSG_17606	PH-1	No
FGSG_17605	PH-1	No
FGSG_17604	PH-1	No
FGSG_17603	PH-1	No
FGSG_17601	PH-1	No
FGSG_17600	PH-1	No
FGSG_17598	PH-1	No
FGSG_17597	PH-1	No
FGSG_17594	PH-1	No
FGSG_17593	PH-1	No
FGSG_17592	PH-1	No
FGSG_17591	PH-1	No
FGSG_17589	PH-1	No
FGSG_17586	PH-1	No
FGSG_17585	PH-1	No
FGSG_17584	PH-1	No
FGSG_17583	PH-1	No
FGSG_17581	PH-1	No
FGSG_17580	PH-1	No
FGSG_17579	PH-1	No
FGSG_17578	PH-1	No
FGSG_17577	PH-1	No
FGSG_17576	PH-1	No
FGSG_17575	PH-1	No
FGSG_17574	PH-1	No
FGSG_17573	PH-1	No
FGSG_17571	PH-1	No
FGSG_17570	PH-1	No
FGSG_17569	PH-1	No
FGSG_17568	PH-1	No
FGSG_17567	PH-1	No
FGSG_17565	PH-1	No
FGSG_17564	PH-1	No
FGSG_17562	PH-1	No
FGSG_17561	PH-1	No
FGSG_17560	PH-1	No
FGSG_17558	PH-1	No
FGSG_17557	PH-1	No
FGSG_17556	PH-1	No
FGSG_17555	PH-1	No
FGSG_17554	PH-1	No
FGSG_17553	PH-1	No
FGSG_17552	PH-1	No
FGSG_17551	PH-1	No
FGSG_17550	PH-1	No
FGSG_17549	PH-1	No
FGSG_17548	PH-1	No
FGSG_17547	PH-1	No
FGSG_17546	PH-1	No
FGSG_17545	PH-1	No
FGSG_17543	PH-1	No
FGSG_17542	PH-1	No
FGSG_17541	PH-1	No
FGSG_17540	PH-1	No
FGSG_17533	PH-1	No
FGSG_17532	PH-1	No
FGSG_17531	PH-1	No
FGSG_17530	PH-1	No
FGSG_17529	PH-1	No
FGSG_17528	PH-1	No
FGSG_17527	PH-1	No
FGSG_17526	PH-1	No
FGSG_17525	PH-1	No
FGSG_17524	PH-1	No
FGSG_17523	PH-1	No
FGSG_17522	PH-1	No
FGSG_17521	PH-1	No
FGSG_17520	PH-1	No
FGSG_17519	PH-1	No
FGSG_17518	PH-1	No
FGSG_17517	PH-1	No
FGSG_17516	PH-1	No
FGSG_17515	PH-1	No
FGSG_17514	PH-1	No
FGSG_17513	PH-1	No
FGSG_17512	PH-1	No
FGSG_17511	PH-1	No
FGSG_17510	PH-1	No
FGSG_17509	PH-1	No
FGSG_17508	PH-1	No
FGSG_17507	PH-1	No
FGSG_17506	PH-1	No
FGSG_17505	PH-1	No
FGSG_17504	PH-1	No
FGSG_17503	PH-1	No
FGSG_17502	PH-1	No
FGSG_17501	PH-1	No
FGSG_17500	PH-1	No
FGSG_17499	PH-1	No
FGSG_17498	PH-1	No
FGSG_17497	PH-1	No
FGSG_17496	PH-1	No
FGSG_17495	PH-1	No
FGSG_17494	PH-1	No
FGSG_17493	PH-1	No
FGSG_17492	PH-1	No
FGSG_17490	PH-1	No
FGSG_17488	PH-1	No
FGSG_17487	PH-1	No
FGSG_17486	PH-1	No
FGSG_17485	PH-1	No
FGSG_17484	PH-1	No
FGSG_17482	PH-1	No
FGSG_17481	PH-1	No
FGSG_17480	PH-1	No
FGSG_17479	PH-1	No
FGSG_17478	PH-1	No
FGSG_17477	PH-1	No
FGSG_17476	PH-1	No
FGSG_17475	PH-1	No
FGSG_17474	PH-1	No
FGSG_17473	PH-1	No
FGSG_17472	PH-1	No
FGSG_17471	PH-1	No
FGSG_17470	PH-1	No
FGSG_17469	PH-1	No
FGSG_17468	PH-1	No
FGSG_17467	PH-1	No
FGSG_17466	PH-1	No
FGSG_17465	PH-1	No
FGSG_17464	PH-1	No
FGSG_17463	PH-1	No
FGSG_17462	PH-1	No
FGSG_17461	PH-1	No
FGSG_17460	PH-1	No
FGSG_17459	PH-1	No
FGSG_17458	PH-1	No
FGSG_17457	PH-1	No
FGSG_17456	PH-1	No
FGSG_17455	PH-1	No
FGSG_17453	PH-1	No
FGSG_17452	PH-1	No
FGSG_17451	PH-1	No
FGSG_17450	PH-1	No
FGSG_17449	PH-1	No
FGSG_17448	PH-1	No
FGSG_17447	PH-1	No
FGSG_17446	PH-1	No
FGSG_17445	PH-1	No
FGSG_17436	PH-1	No
FGSG_17434	PH-1	No
FGSG_17433	PH-1	No
FGSG_17432	PH-1	No
FGSG_17431	PH-1	No
FGSG_17430	PH-1	No
FGSG_17429	PH-1	No
FGSG_17428	PH-1	No
FGSG_17427	PH-1	No
FGSG_17426	PH-1	No
FGSG_17425	PH-1	No
FGSG_17424	PH-1	No
FGSG_17423	PH-1	No
FGSG_17422	PH-1	No
FGSG_17421	PH-1	No
FGSG_17420	PH-1	No
FGSG_17418	PH-1	No
FGSG_17417	PH-1	No
FGSG_17416	PH-1	No
FGSG_17415	PH-1	No
FGSG_17414	PH-1	No
FGSG_17413	PH-1	No
FGSG_17412	PH-1	No
FGSG_17411	PH-1	No
FGSG_17410	PH-1	No
FGSG_17409	PH-1	No
FGSG_17408	PH-1	No
FGSG_17407	PH-1	No
FGSG_17406	PH-1	No
FGSG_17404	PH-1	No
FGSG_17403	PH-1	No
FGSG_17402	PH-1	No
FGSG_17395	PH-1	No
FGSG_17394	PH-1	No
FGSG_17393	PH-1	No
FGSG_17390	PH-1	No
FGSG_17389	PH-1	No
FGSG_17388	PH-1	No
FGSG_17387	PH-1	No
FGSG_17386	PH-1	No
FGSG_17385	PH-1	No
FGSG_17384	PH-1	No
FGSG_17383	PH-1	No
FGSG_17382	PH-1	No
FGSG_17381	PH-1	No
FGSG_17380	PH-1	No
FGSG_17379	PH-1	No
FGSG_17378	PH-1	No
FGSG_17377	PH-1	No
FGSG_17376	PH-1	No
FGSG_17375	PH-1	No
FGSG_17374	PH-1	No
FGSG_17373	PH-1	No
FGSG_17372	PH-1	No
FGSG_17371	PH-1	No
FGSG_17370	PH-1	No
FGSG_17369	PH-1	No
FGSG_17368	PH-1	No
FGSG_17367	PH-1	No
FGSG_17366	PH-1	No
FGSG_17365	PH-1	No
FGSG_17363	PH-1	No
FGSG_17362	PH-1	No
FGSG_17361	PH-1	No
FGSG_17360	PH-1	No
FGSG_17359	PH-1	No
FGSG_17358	PH-1	No
FGSG_17357	PH-1	No
FGSG_17356	PH-1	No
FGSG_17355	PH-1	No
FGSG_17354	PH-1	No
FGSG_17351	PH-1	No
FGSG_17350	PH-1	No
FGSG_17349	PH-1	No
FGSG_17348	PH-1	No
FGSG_17347	PH-1	No
FGSG_17346	PH-1	No
FGSG_17345	PH-1	No
FGSG_17344	PH-1	No
FGSG_17343	PH-1	No
FGSG_17342	PH-1	No
FGSG_17341	PH-1	No
FGSG_17340	PH-1	No
FGSG_17339	PH-1	No
FGSG_17338	PH-1	No
FGSG_17337	PH-1	No
FGSG_17336	PH-1	No
FGSG_17335	PH-1	No
FGSG_17334	PH-1	No
FGSG_17333	PH-1	No
FGSG_17332	PH-1	No
FGSG_17331	PH-1	No
FGSG_17330	PH-1	No
FGSG_17329	PH-1	No
FGSG_17328	PH-1	No
FGSG_17327	PH-1	No
FGSG_17326	PH-1	No
FGSG_17324	PH-1	No
FGSG_17323	PH-1	No
FGSG_17321	PH-1	No
FGSG_17320	PH-1	No
FGSG_17319	PH-1	No
FGSG_17318	PH-1	No
FGSG_17317	PH-1	No
FGSG_17316	PH-1	No
FGSG_17315	PH-1	No
FGSG_17314	PH-1	No
FGSG_17313	PH-1	No
FGSG_17312	PH-1	No
FGSG_17311	PH-1	No
FGSG_17310	PH-1	No
FGSG_17309	PH-1	No
FGSG_17308	PH-1	No
FGSG_17307	PH-1	No
FGSG_17306	PH-1	No
FGSG_17305	PH-1	No
FGSG_17304	PH-1	No
FGSG_17303	PH-1	No
FGSG_17302	PH-1	No
FGSG_17301	PH-1	No
FGSG_17300	PH-1	No
FGSG_17299	PH-1	No
FGSG_17298	PH-1	No
FGSG_17297	PH-1	No
FGSG_17296	PH-1	No
FGSG_17295	PH-1	No
FGSG_17294	PH-1	No
FGSG_17293	PH-1	No
FGSG_17292	PH-1	No
FGSG_17291	PH-1	No
FGSG_17290	PH-1	No
FGSG_17289	PH-1	No
FGSG_17288	PH-1	No
FGSG_17287	PH-1	No
FGSG_17286	PH-1	No
FGSG_17283	PH-1	No
FGSG_17282	PH-1	No
FGSG_17281	PH-1	No
FGSG_17280	PH-1	No
FGSG_17278	PH-1	No
FGSG_17277	PH-1	No
FGSG_17276	PH-1	No
FGSG_17275	PH-1	No
FGSG_17274	PH-1	No
FGSG_17273	PH-1	No
FGSG_17272	PH-1	No
FGSG_17271	PH-1	No
FGSG_17270	PH-1	No
FGSG_17269	PH-1	No
FGSG_17268	PH-1	No
FGSG_17267	PH-1	No
FGSG_17266	PH-1	No
FGSG_17265	PH-1	No
FGSG_17264	PH-1	No
FGSG_17262	PH-1	No
FGSG_17261	PH-1	No
FGSG_17260	PH-1	No
FGSG_17259	PH-1	No
FGSG_17258	PH-1	No
FGSG_17257	PH-1	No
FGSG_17256	PH-1	No
FGSG_17255	PH-1	No
FGSG_17254	PH-1	No
FGSG_17253	PH-1	No
FGSG_17252	PH-1	No
FGSG_17251	PH-1	No
FGSG_17250	PH-1	No
FGSG_17249	PH-1	No
FGSG_17247	PH-1	No
FGSG_17246	PH-1	No
FGSG_17245	PH-1	No
FGSG_17244	PH-1	No
FGSG_17243	PH-1	No
FGSG_17241	PH-1	No
FGSG_17240	PH-1	No
FGSG_17239	PH-1	No
FGSG_17238	PH-1	No
FGSG_17237	PH-1	No
FGSG_17235	PH-1	No
FGSG_17234	PH-1	No
FGSG_17233	PH-1	No
FGSG_17232	PH-1	No
FGSG_17231	PH-1	No
FGSG_17230	PH-1	No
FGSG_17229	PH-1	No
FGSG_17228	PH-1	No
FGSG_17227	PH-1	No
FGSG_17226	PH-1	No
FGSG_17225	PH-1	No
FGSG_17224	PH-1	No
FGSG_17223	PH-1	No
FGSG_17222	PH-1	No
FGSG_17221	PH-1	No
FGSG_17220	PH-1	No
FGSG_17219	PH-1	No
FGSG_17218	PH-1	No
FGSG_17217	PH-1	No
FGSG_17216	PH-1	No
FGSG_17215	PH-1	No
FGSG_17214	PH-1	No
FGSG_17213	PH-1	No
FGSG_17212	PH-1	No
FGSG_17211	PH-1	No
FGSG_17210	PH-1	No
FGSG_17209	PH-1	No
FGSG_17208	PH-1	No
FGSG_17207	PH-1	No
FGSG_17206	PH-1	No
FGSG_17205	PH-1	No
FGSG_17204	PH-1	No
FGSG_17203	PH-1	No
FGSG_17202	PH-1	No
FGSG_17201	PH-1	No
FGSG_17200	PH-1	No
FGSG_17199	PH-1	No
FGSG_17198	PH-1	No
FGSG_17197	PH-1	No
FGSG_17196	PH-1	No
FGSG_17195	PH-1	No
FGSG_17194	PH-1	No
FGSG_17193	PH-1	No
FGSG_17192	PH-1	No
FGSG_17191	PH-1	No
FGSG_17190	PH-1	No
FGSG_17189	PH-1	No
FGSG_17188	PH-1	No
FGSG_17187	PH-1	No
FGSG_17186	PH-1	No
FGSG_17185	PH-1	No
FGSG_17184	PH-1	No
FGSG_17183	PH-1	No
FGSG_17182	PH-1	No
FGSG_17181	PH-1	No
FGSG_17180	PH-1	No
FGSG_17179	PH-1	No
FGSG_17178	PH-1	No
FGSG_17177	PH-1	No
FGSG_17176	PH-1	No
FGSG_17175	PH-1	No
FGSG_17174	PH-1	No
FGSG_17173	PH-1	No
FGSG_17172	PH-1	No
FGSG_17171	PH-1	No
FGSG_17170	PH-1	No
FGSG_17168	PH-1	No
FGSG_17166	PH-1	No
FGSG_17165	PH-1	No
FGSG_17163	PH-1	No
FGSG_17161	PH-1	No
FGSG_17160	PH-1	No
FGSG_17159	PH-1	No
FGSG_17158	PH-1	No
FGSG_17157	PH-1	No
FGSG_17156	PH-1	No
FGSG_17154	PH-1	No
FGSG_17153	PH-1	No
FGSG_17152	PH-1	No
FGSG_17151	PH-1	No
FGSG_17150	PH-1	No
FGSG_17149	PH-1	No
FGSG_17148	PH-1	No
FGSG_17147	PH-1	No
FGSG_17146	PH-1	No
FGSG_17145	PH-1	No
FGSG_17144	PH-1	No
FGSG_17143	PH-1	No
FGSG_17142	PH-1	No
FGSG_17141	PH-1	No
FGSG_17140	PH-1	No
FGSG_17139	PH-1	No
FGSG_17138	PH-1	No
FGSG_17137	PH-1	No
FGSG_17136	PH-1	No
FGSG_17135	PH-1	No
FGSG_17133	PH-1	No
FGSG_17132	PH-1	No
FGSG_17127	PH-1	No
FGSG_17126	PH-1	No
FGSG_17125	PH-1	No
FGSG_17123	PH-1	No
FGSG_17122	PH-1	No
FGSG_17121	PH-1	No
FGSG_17120	PH-1	No
FGSG_17119	PH-1	No
FGSG_17118	PH-1	No
FGSG_17117	PH-1	No
FGSG_17115	PH-1	No
FGSG_17114	PH-1	No
FGSG_17113	PH-1	No
FGSG_17110	PH-1	No
FGSG_17109	PH-1	No
FGSG_17108	PH-1	No
FGSG_17107	PH-1	No
FGSG_17106	PH-1	No
FGSG_17105	PH-1	No
FGSG_17104	PH-1	No
FGSG_17100	PH-1	No
FGSG_17099	PH-1	No
FGSG_17097	PH-1	No
FGSG_17096	PH-1	No
FGSG_17095	PH-1	No
FGSG_17094	PH-1	No
FGSG_17093	PH-1	No
FGSG_17091	PH-1	No
FGSG_17090	PH-1	No
FGSG_17089	PH-1	No
FGSG_17087	PH-1	No
FGSG_17086	PH-1	No
FGSG_17085	PH-1	No
FGSG_17083	PH-1	No
FGSG_17082	PH-1	No
FGSG_17081	PH-1	No
FGSG_17080	PH-1	No
FGSG_17079	PH-1	No
FGSG_17077	PH-1	No
FGSG_17076	PH-1	No
FGSG_17075	PH-1	No
FGSG_17074	PH-1	No
FGSG_17073	PH-1	No
FGSG_17072	PH-1	No
FGSG_17071	PH-1	No
FGSG_17068	PH-1	No
FGSG_17067	PH-1	No
FGSG_17066	PH-1	No
FGSG_17065	PH-1	No
FGSG_17064	PH-1	No
FGSG_17063	PH-1	No
FGSG_17062	PH-1	No
FGSG_17061	PH-1	No
FGSG_17060	PH-1	No
FGSG_17059	PH-1	No
FGSG_17058	PH-1	No
FGSG_17057	PH-1	No
FGSG_17056	PH-1	No
FGSG_17055	PH-1	No
FGSG_17054	PH-1	No
FGSG_17053	PH-1	No
FGSG_17052	PH-1	No
FGSG_17050	PH-1	No
FGSG_17049	PH-1	No
FGSG_17048	PH-1	No
FGSG_17047	PH-1	No
FGSG_17046	PH-1	No
FGSG_17045	PH-1	No
FGSG_17044	PH-1	No
FGSG_17043	PH-1	No
FGSG_17042	PH-1	No
FGSG_17041	PH-1	No
FGSG_17040	PH-1	No
FGSG_17039	PH-1	No
FGSG_17038	PH-1	No
FGSG_17037	PH-1	No
FGSG_17036	PH-1	No
FGSG_17035	PH-1	No
FGSG_17034	PH-1	No
FGSG_17033	PH-1	No
FGSG_17032	PH-1	No
FGSG_17031	PH-1	No
FGSG_17030	PH-1	No
FGSG_17029	PH-1	No
FGSG_17028	PH-1	No
FGSG_17027	PH-1	No
FGSG_17026	PH-1	No
FGSG_17025	PH-1	No
FGSG_17024	PH-1	No
FGSG_17023	PH-1	No
FGSG_17022	PH-1	No
FGSG_17021	PH-1	No
FGSG_17020	PH-1	No
FGSG_17019	PH-1	No
FGSG_17018	PH-1	No
FGSG_17017	PH-1	No
FGSG_17016	PH-1	No
FGSG_17015	PH-1	No
FGSG_17014	PH-1	No
FGSG_17013	PH-1	No
FGSG_17012	PH-1	No
FGSG_17011	PH-1	No
FGSG_17010	PH-1	No
FGSG_17009	PH-1	No
FGSG_17008	PH-1	No
FGSG_17007	PH-1	No
FGSG_17006	PH-1	No
FGSG_17005	PH-1	No
FGSG_17004	PH-1	No
FGSG_17003	PH-1	No
FGSG_17002	PH-1	No
FGSG_17001	PH-1	No
FGSG_17000	PH-1	No
FGSG_16999	PH-1	No
FGSG_16998	PH-1	No
FGSG_16997	PH-1	No
FGSG_16996	PH-1	No
FGSG_16995	PH-1	No
FGSG_16994	PH-1	No
FGSG_16993	PH-1	No
FGSG_16992	PH-1	No
FGSG_16991	PH-1	No
FGSG_16990	PH-1	No
FGSG_16989	PH-1	No
FGSG_16988	PH-1	No
FGSG_16987	PH-1	No
FGSG_16986	PH-1	No
FGSG_16985	PH-1	No
FGSG_16984	PH-1	No
FGSG_16983	PH-1	No
FGSG_16982	PH-1	No
FGSG_16981	PH-1	No
FGSG_16980	PH-1	No
FGSG_16979	PH-1	No
FGSG_16978	PH-1	No
FGSG_16977	PH-1	No
FGSG_16976	PH-1	No
FGSG_16974	PH-1	No
FGSG_16973	PH-1	No
FGSG_16972	PH-1	No
FGSG_16971	PH-1	No
FGSG_16970	PH-1	No
FGSG_16969	PH-1	No
FGSG_16968	PH-1	No
FGSG_16967	PH-1	No
FGSG_16966	PH-1	No
FGSG_16965	PH-1	No
FGSG_16964	PH-1	No
FGSG_16963	PH-1	No
FGSG_16962	PH-1	No
FGSG_16961	PH-1	No
FGSG_16960	PH-1	No
FGSG_16959	PH-1	No
FGSG_16958	PH-1	No
FGSG_16957	PH-1	No
FGSG_16955	PH-1	No
FGSG_16954	PH-1	No
FGSG_16952	PH-1	No
FGSG_16951	PH-1	No
FGSG_16950	PH-1	No
FGSG_16949	PH-1	No
FGSG_16948	PH-1	No
FGSG_16947	PH-1	No
FGSG_16946	PH-1	No
FGSG_16945	PH-1	No
FGSG_16944	PH-1	No
FGSG_16943	PH-1	No
FGSG_16942	PH-1	No
FGSG_16941	PH-1	No
FGSG_16940	PH-1	No
FGSG_16939	PH-1	No
FGSG_16938	PH-1	No
FGSG_16937	PH-1	No
FGSG_16936	PH-1	No
FGSG_16935	PH-1	No
FGSG_16934	PH-1	No
FGSG_16933	PH-1	No
FGSG_16932	PH-1	No
FGSG_16931	PH-1	No
FGSG_16930	PH-1	No
FGSG_16929	PH-1	No
FGSG_16928	PH-1	No
FGSG_16927	PH-1	No
FGSG_16926	PH-1	No
FGSG_16925	PH-1	No
FGSG_16924	PH-1	No
FGSG_16923	PH-1	No
FGSG_16922	PH-1	No
FGSG_16921	PH-1	No
FGSG_16920	PH-1	No
FGSG_16919	PH-1	No
FGSG_16918	PH-1	No
FGSG_16917	PH-1	No
FGSG_16916	PH-1	No
FGSG_16915	PH-1	No
FGSG_16914	PH-1	No
FGSG_16913	PH-1	No
FGSG_16912	PH-1	No
FGSG_16911	PH-1	No
FGSG_16910	PH-1	No
FGSG_16909	PH-1	No
FGSG_16908	PH-1	No
FGSG_16906	PH-1	No
FGSG_16902	PH-1	No
FGSG_16901	PH-1	No
FGSG_16900	PH-1	No
FGSG_16899	PH-1	No
FGSG_16898	PH-1	No
FGSG_16897	PH-1	No
FGSG_16896	PH-1	No
FGSG_16894	PH-1	No
FGSG_16893	PH-1	No
FGSG_16892	PH-1	No
FGSG_16885	PH-1	No
FGSG_16884	PH-1	No
FGSG_16883	PH-1	No
FGSG_16882	PH-1	No
FGSG_16881	PH-1	No
FGSG_16880	PH-1	No
FGSG_16879	PH-1	No
FGSG_16878	PH-1	No
FGSG_16877	PH-1	No
FGSG_16876	PH-1	No
FGSG_16875	PH-1	No
FGSG_16874	PH-1	No
FGSG_16873	PH-1	No
FGSG_16872	PH-1	No
FGSG_16871	PH-1	No
FGSG_16870	PH-1	No
FGSG_16869	PH-1	No
FGSG_16868	PH-1	No
FGSG_16867	PH-1	No
FGSG_16866	PH-1	No
FGSG_16865	PH-1	No
FGSG_16864	PH-1	No
FGSG_16863	PH-1	No
FGSG_16862	PH-1	No
FGSG_16861	PH-1	No
FGSG_16860	PH-1	No
FGSG_16859	PH-1	No
FGSG_16858	PH-1	No
FGSG_16857	PH-1	No
FGSG_16856	PH-1	No
FGSG_16855	PH-1	No
FGSG_16854	PH-1	No
FGSG_16853	PH-1	No
FGSG_16852	PH-1	No
FGSG_16851	PH-1	No
FGSG_16850	PH-1	No
FGSG_16849	PH-1	No
FGSG_16848	PH-1	No
FGSG_16847	PH-1	No
FGSG_16846	PH-1	No
FGSG_16845	PH-1	No
FGSG_16844	PH-1	No
FGSG_16843	PH-1	No
FGSG_16842	PH-1	No
FGSG_16841	PH-1	No
FGSG_16840	PH-1	No
FGSG_16839	PH-1	No
FGSG_16838	PH-1	No
FGSG_16837	PH-1	No
FGSG_16836	PH-1	No
FGSG_16835	PH-1	No
FGSG_16834	PH-1	No
FGSG_16833	PH-1	No
FGSG_16832	PH-1	No
FGSG_16831	PH-1	No
FGSG_16830	PH-1	No
FGSG_16829	PH-1	No
FGSG_16828	PH-1	No
FGSG_16827	PH-1	No
FGSG_16826	PH-1	No
FGSG_16825	PH-1	No
FGSG_16824	PH-1	No
FGSG_16823	PH-1	No
FGSG_16822	PH-1	No
FGSG_16821	PH-1	No
FGSG_16820	PH-1	No
FGSG_16819	PH-1	No
FGSG_16818	PH-1	No
FGSG_16817	PH-1	No
FGSG_16816	PH-1	No
FGSG_16815	PH-1	No
FGSG_16814	PH-1	No
FGSG_16813	PH-1	No
FGSG_16811	PH-1	No
FGSG_16810	PH-1	No
FGSG_16809	PH-1	No
FGSG_16808	PH-1	No
FGSG_16807	PH-1	No
FGSG_16806	PH-1	No
FGSG_16805	PH-1	No
FGSG_16804	PH-1	No
FGSG_16803	PH-1	No
FGSG_16802	PH-1	No
FGSG_16801	PH-1	No
FGSG_16800	PH-1	No
FGSG_16799	PH-1	No
FGSG_16798	PH-1	No
FGSG_16797	PH-1	No
FGSG_16796	PH-1	No
FGSG_16795	PH-1	No
FGSG_16794	PH-1	No
FGSG_16793	PH-1	No
FGSG_16792	PH-1	No
FGSG_16791	PH-1	No
FGSG_16790	PH-1	No
FGSG_16789	PH-1	No
FGSG_16788	PH-1	No
FGSG_16787	PH-1	No
FGSG_16786	PH-1	No
FGSG_16785	PH-1	No
FGSG_16784	PH-1	No
FGSG_16783	PH-1	No
FGSG_16782	PH-1	No
FGSG_16781	PH-1	No
FGSG_16780	PH-1	No
FGSG_16779	PH-1	No
FGSG_16778	PH-1	No
FGSG_16777	PH-1	No
FGSG_16776	PH-1	No
FGSG_16775	PH-1	No
FGSG_16774	PH-1	No
FGSG_16773	PH-1	No
FGSG_16772	PH-1	No
FGSG_16770	PH-1	No
FGSG_16769	PH-1	No
FGSG_16768	PH-1	No
FGSG_16767	PH-1	No
FGSG_16766	PH-1	No
FGSG_16765	PH-1	No
FGSG_16764	PH-1	No
FGSG_16763	PH-1	No
FGSG_16762	PH-1	No
FGSG_16761	PH-1	No
FGSG_16760	PH-1	No
FGSG_16759	PH-1	No
FGSG_16758	PH-1	No
FGSG_16757	PH-1	No
FGSG_16756	PH-1	No
FGSG_16755	PH-1	No
FGSG_16754	PH-1	No
FGSG_16753	PH-1	No
FGSG_16752	PH-1	No
FGSG_16751	PH-1	No
FGSG_16750	PH-1	No
FGSG_16749	PH-1	No
FGSG_16748	PH-1	No
FGSG_16747	PH-1	No
FGSG_16746	PH-1	No
FGSG_16745	PH-1	No
FGSG_16744	PH-1	No
FGSG_16743	PH-1	No
FGSG_16742	PH-1	No
FGSG_16741	PH-1	No
FGSG_16740	PH-1	No
FGSG_16739	PH-1	No
FGSG_16738	PH-1	No
FGSG_16737	PH-1	No
FGSG_16736	PH-1	No
FGSG_16735	PH-1	No
FGSG_16734	PH-1	No
FGSG_16733	PH-1	No
FGSG_16732	PH-1	No
FGSG_16731	PH-1	No
FGSG_16730	PH-1	No
FGSG_16729	PH-1	No
FGSG_16728	PH-1	No
FGSG_16727	PH-1	No
FGSG_16726	PH-1	No
FGSG_16725	PH-1	No
FGSG_16724	PH-1	No
FGSG_16723	PH-1	No
FGSG_16722	PH-1	No
FGSG_16721	PH-1	No
FGSG_16720	PH-1	No
FGSG_16719	PH-1	No
FGSG_16718	PH-1	No
FGSG_16717	PH-1	No
FGSG_16716	PH-1	No
FGSG_16715	PH-1	No
FGSG_16714	PH-1	No
FGSG_16713	PH-1	No
FGSG_16712	PH-1	No
FGSG_16711	PH-1	No
FGSG_16710	PH-1	No
FGSG_16709	PH-1	No
FGSG_16708	PH-1	No
FGSG_16707	PH-1	No
FGSG_16706	PH-1	No
FGSG_16705	PH-1	No
FGSG_16703	PH-1	No
FGSG_16702	PH-1	No
FGSG_16701	PH-1	No
FGSG_16700	PH-1	No
FGSG_16699	PH-1	No
FGSG_16698	PH-1	No
FGSG_16697	PH-1	No
FGSG_16696	PH-1	No
FGSG_16695	PH-1	No
FGSG_16694	PH-1	No
FGSG_16693	PH-1	No
FGSG_16692	PH-1	No
FGSG_16691	PH-1	No
FGSG_16690	PH-1	No
FGSG_16689	PH-1	No
FGSG_16688	PH-1	No
FGSG_16687	PH-1	No
FGSG_16686	PH-1	No
FGSG_16685	PH-1	No
FGSG_16684	PH-1	No
FGSG_16683	PH-1	No
FGSG_16682	PH-1	No
FGSG_16681	PH-1	No
FGSG_16680	PH-1	No
FGSG_16679	PH-1	No
FGSG_16678	PH-1	No
FGSG_16677	PH-1	No
FGSG_16676	PH-1	No
FGSG_16675	PH-1	No
FGSG_16674	PH-1	No
FGSG_16673	PH-1	No
FGSG_16672	PH-1	No
FGSG_16671	PH-1	No
FGSG_16670	PH-1	No
FGSG_16669	PH-1	No
FGSG_16668	PH-1	No
FGSG_16667	PH-1	No
FGSG_16666	PH-1	No
FGSG_16665	PH-1	No
FGSG_16664	PH-1	No
FGSG_16663	PH-1	No
FGSG_16662	PH-1	No
FGSG_16661	PH-1	No
FGSG_16659	PH-1	No
FGSG_16658	PH-1	No
FGSG_16653	PH-1	No
FGSG_16652	PH-1	No
FGSG_16651	PH-1	No
FGSG_16650	PH-1	No
FGSG_16648	PH-1	No
FGSG_16647	PH-1	No
FGSG_16646	PH-1	No
FGSG_16645	PH-1	No
FGSG_16644	PH-1	No
FGSG_16643	PH-1	No
FGSG_16642	PH-1	No
FGSG_16641	PH-1	No
FGSG_16640	PH-1	No
FGSG_16639	PH-1	No
FGSG_16638	PH-1	No
FGSG_16637	PH-1	No
FGSG_16636	PH-1	No
FGSG_16635	PH-1	No
FGSG_16634	PH-1	No
FGSG_16633	PH-1	No
FGSG_16632	PH-1	No
FGSG_16631	PH-1	No
FGSG_16630	PH-1	No
FGSG_16629	PH-1	No
FGSG_16628	PH-1	No
FGSG_16627	PH-1	No
FGSG_16626	PH-1	No
FGSG_16625	PH-1	No
FGSG_16624	PH-1	No
FGSG_16623	PH-1	No
FGSG_16622	PH-1	No
FGSG_16621	PH-1	No
FGSG_16620	PH-1	No
FGSG_16619	PH-1	No
FGSG_16618	PH-1	No
FGSG_16615	PH-1	No
FGSG_16614	PH-1	No
FGSG_16613	PH-1	No
FGSG_16612	PH-1	No
FGSG_16611	PH-1	No
FGSG_16610	PH-1	No
FGSG_16609	PH-1	No
FGSG_16608	PH-1	No
FGSG_16607	PH-1	No
FGSG_16606	PH-1	No
FGSG_16605	PH-1	No
FGSG_16604	PH-1	No
FGSG_16602	PH-1	No
FGSG_16601	PH-1	No
FGSG_16600	PH-1	No
FGSG_16599	PH-1	No
FGSG_16598	PH-1	No
FGSG_16597	PH-1	No
FGSG_16596	PH-1	No
FGSG_16595	PH-1	No
FGSG_16594	PH-1	No
FGSG_16593	PH-1	No
FGSG_16592	PH-1	No
FGSG_16591	PH-1	No
FGSG_16590	PH-1	No
FGSG_16588	PH-1	No
FGSG_16587	PH-1	No
FGSG_16586	PH-1	No
FGSG_16585	PH-1	No
FGSG_16584	PH-1	No
FGSG_16583	PH-1	No
FGSG_16582	PH-1	No
FGSG_16581	PH-1	No
FGSG_16580	PH-1	No
FGSG_16579	PH-1	No
FGSG_16578	PH-1	No
FGSG_16577	PH-1	No
FGSG_16576	PH-1	No
FGSG_16575	PH-1	No
FGSG_16574	PH-1	No
FGSG_16573	PH-1	No
FGSG_16572	PH-1	No
FGSG_16571	PH-1	No
FGSG_16570	PH-1	No
FGSG_16569	PH-1	No
FGSG_16568	PH-1	No
FGSG_16567	PH-1	No
FGSG_16566	PH-1	No
FGSG_16565	PH-1	No
FGSG_16564	PH-1	No
FGSG_16563	PH-1	No
FGSG_16562	PH-1	No
FGSG_16561	PH-1	No
FGSG_16560	PH-1	No
FGSG_16559	PH-1	No
FGSG_16558	PH-1	No
FGSG_16557	PH-1	No
FGSG_16556	PH-1	No
FGSG_16555	PH-1	No
FGSG_16554	PH-1	No
FGSG_16553	PH-1	No
FGSG_16552	PH-1	No
FGSG_16551	PH-1	No
FGSG_16549	PH-1	No
FGSG_16548	PH-1	No
FGSG_16547	PH-1	No
FGSG_16546	PH-1	No
FGSG_16545	PH-1	No
FGSG_16544	PH-1	No
FGSG_16543	PH-1	No
FGSG_16542	PH-1	No
FGSG_16541	PH-1	No
FGSG_16540	PH-1	No
FGSG_16539	PH-1	No
FGSG_16538	PH-1	No
FGSG_16537	PH-1	No
FGSG_16536	PH-1	No
FGSG_16535	PH-1	No
FGSG_16534	PH-1	No
FGSG_16533	PH-1	No
FGSG_16532	PH-1	No
FGSG_16531	PH-1	No
FGSG_16530	PH-1	No
FGSG_16529	PH-1	No
FGSG_16528	PH-1	No
FGSG_16527	PH-1	No
FGSG_16526	PH-1	No
FGSG_16525	PH-1	No
FGSG_16524	PH-1	No
FGSG_16523	PH-1	No
FGSG_16522	PH-1	No
FGSG_16521	PH-1	No
FGSG_16520	PH-1	No
FGSG_16519	PH-1	No
FGSG_16518	PH-1	No
FGSG_16516	PH-1	No
FGSG_16515	PH-1	No
FGSG_16514	PH-1	No
FGSG_16513	PH-1	No
FGSG_16512	PH-1	No
FGSG_16511	PH-1	No
FGSG_16510	PH-1	No
FGSG_16509	PH-1	No
FGSG_16508	PH-1	No
FGSG_16507	PH-1	No
FGSG_16506	PH-1	No
FGSG_16505	PH-1	No
FGSG_16504	PH-1	No
FGSG_16503	PH-1	No
FGSG_16502	PH-1	No
FGSG_16501	PH-1	No
FGSG_16500	PH-1	No
FGSG_16499	PH-1	No
FGSG_16498	PH-1	No
FGSG_16497	PH-1	No
FGSG_16495	PH-1	No
FGSG_16494	PH-1	No
FGSG_16493	PH-1	No
FGSG_16492	PH-1	No
FGSG_16491	PH-1	No
FGSG_16490	PH-1	No
FGSG_16489	PH-1	No
FGSG_16488	PH-1	No
FGSG_16487	PH-1	No
FGSG_16486	PH-1	No
FGSG_16485	PH-1	No
FGSG_16484	PH-1	No
FGSG_16483	PH-1	No
FGSG_16482	PH-1	No
FGSG_16481	PH-1	No
FGSG_16480	PH-1	No
FGSG_16479	PH-1	No
FGSG_16478	PH-1	No
FGSG_16477	PH-1	No
FGSG_16476	PH-1	No
FGSG_16475	PH-1	No
FGSG_16474	PH-1	No
FGSG_16473	PH-1	No
FGSG_16472	PH-1	No
FGSG_16471	PH-1	No
FGSG_16469	PH-1	No
FGSG_16467	PH-1	No
FGSG_16466	PH-1	No
FGSG_16465	PH-1	No
FGSG_16464	PH-1	No
FGSG_16463	PH-1	No
FGSG_16462	PH-1	No
FGSG_16461	PH-1	No
FGSG_16460	PH-1	No
FGSG_16459	PH-1	No
FGSG_16458	PH-1	No
FGSG_16457	PH-1	No
FGSG_16456	PH-1	No
FGSG_16455	PH-1	No
FGSG_16454	PH-1	No
FGSG_16452	PH-1	No
FGSG_16451	PH-1	No
FGSG_16450	PH-1	No
FGSG_16449	PH-1	No
FGSG_16448	PH-1	No
FGSG_16447	PH-1	No
FGSG_16446	PH-1	No
FGSG_16445	PH-1	No
FGSG_16444	PH-1	No
FGSG_16443	PH-1	No
FGSG_16442	PH-1	No
FGSG_16440	PH-1	No
FGSG_16439	PH-1	No
FGSG_16438	PH-1	No
FGSG_16437	PH-1	No
FGSG_16436	PH-1	No
FGSG_16435	PH-1	No
FGSG_16434	PH-1	No
FGSG_16433	PH-1	No
FGSG_16432	PH-1	No
FGSG_16430	PH-1	No
FGSG_16429	PH-1	No
FGSG_16428	PH-1	No
FGSG_16427	PH-1	No
FGSG_16425	PH-1	No
FGSG_16424	PH-1	No
FGSG_16423	PH-1	No
FGSG_16422	PH-1	No
FGSG_16421	PH-1	No
FGSG_16420	PH-1	No
FGSG_16419	PH-1	No
FGSG_16416	PH-1	No
FGSG_16415	PH-1	No
FGSG_16414	PH-1	No
FGSG_16413	PH-1	No
FGSG_16412	PH-1	No
FGSG_16411	PH-1	No
FGSG_16409	PH-1	No
FGSG_16408	PH-1	No
FGSG_16407	PH-1	No
FGSG_16406	PH-1	No
FGSG_16405	PH-1	No
FGSG_16403	PH-1	No
FGSG_16402	PH-1	No
FGSG_16401	PH-1	No
FGSG_16400	PH-1	No
FGSG_16399	PH-1	No
FGSG_16398	PH-1	No
FGSG_16397	PH-1	No
FGSG_16396	PH-1	No
FGSG_16395	PH-1	No
FGSG_16394	PH-1	No
FGSG_16392	PH-1	No
FGSG_16391	PH-1	No
FGSG_16390	PH-1	No
FGSG_16389	PH-1	No
FGSG_16388	PH-1	No
FGSG_16387	PH-1	No
FGSG_16386	PH-1	No
FGSG_16385	PH-1	No
FGSG_16384	PH-1	No
FGSG_16383	PH-1	No
FGSG_16382	PH-1	No
FGSG_16381	PH-1	No
FGSG_16380	PH-1	No
FGSG_16379	PH-1	No
FGSG_16378	PH-1	No
FGSG_16377	PH-1	No
FGSG_16376	PH-1	No
FGSG_16375	PH-1	No
FGSG_16374	PH-1	No
FGSG_16373	PH-1	No
FGSG_16372	PH-1	No
FGSG_16371	PH-1	No
FGSG_16370	PH-1	No
FGSG_16369	PH-1	No
FGSG_16368	PH-1	No
FGSG_16367	PH-1	No
FGSG_16366	PH-1	No
FGSG_16364	PH-1	No
FGSG_16363	PH-1	No
FGSG_16362	PH-1	No
FGSG_16361	PH-1	No
FGSG_16360	PH-1	No
FGSG_16359	PH-1	No
FGSG_16358	PH-1	No
FGSG_16357	PH-1	No
FGSG_16356	PH-1	No
FGSG_16355	PH-1	No
FGSG_16354	PH-1	No
FGSG_16353	PH-1	No
FGSG_16352	PH-1	No
FGSG_16351	PH-1	No
FGSG_16350	PH-1	No
FGSG_16349	PH-1	No
FGSG_16348	PH-1	No
FGSG_16347	PH-1	No
FGSG_16346	PH-1	No
FGSG_16345	PH-1	No
FGSG_16344	PH-1	No
FGSG_16343	PH-1	No
FGSG_16341	PH-1	No
FGSG_16340	PH-1	No
FGSG_16339	PH-1	No
FGSG_16338	PH-1	No
FGSG_16337	PH-1	No
FGSG_16336	PH-1	No
FGSG_16335	PH-1	No
FGSG_16334	PH-1	No
FGSG_16333	PH-1	No
FGSG_16332	PH-1	No
FGSG_16331	PH-1	No
FGSG_16330	PH-1	No
FGSG_16329	PH-1	No
FGSG_16328	PH-1	No
FGSG_16327	PH-1	No
FGSG_16326	PH-1	No
FGSG_16325	PH-1	No
FGSG_16324	PH-1	No
FGSG_16323	PH-1	No
FGSG_16322	PH-1	No
FGSG_16321	PH-1	No
FGSG_16320	PH-1	No
FGSG_16319	PH-1	No
FGSG_16318	PH-1	No
FGSG_16317	PH-1	No
FGSG_16316	PH-1	No
FGSG_16315	PH-1	No
FGSG_16314	PH-1	No
FGSG_16313	PH-1	No
FGSG_16312	PH-1	No
FGSG_16311	PH-1	No
FGSG_16310	PH-1	No
FGSG_16309	PH-1	No
FGSG_16308	PH-1	No
FGSG_16307	PH-1	No
FGSG_16306	PH-1	No
FGSG_16305	PH-1	No
FGSG_16304	PH-1	No
FGSG_16303	PH-1	No
FGSG_16301	PH-1	No
FGSG_16300	PH-1	No
FGSG_16299	PH-1	No
FGSG_16298	PH-1	No
FGSG_16297	PH-1	No
FGSG_16296	PH-1	No
FGSG_16295	PH-1	No
FGSG_16294	PH-1	No
FGSG_16293	PH-1	No
FGSG_16292	PH-1	No
FGSG_16291	PH-1	No
FGSG_16290	PH-1	No
FGSG_16289	PH-1	No
FGSG_16288	PH-1	No
FGSG_16287	PH-1	No
FGSG_16286	PH-1	No
FGSG_16285	PH-1	No
FGSG_16284	PH-1	No
FGSG_16283	PH-1	No
FGSG_16282	PH-1	No
FGSG_16281	PH-1	No
FGSG_16279	PH-1	No
FGSG_16278	PH-1	No
FGSG_16277	PH-1	No
FGSG_16276	PH-1	No
FGSG_16275	PH-1	No
FGSG_16274	PH-1	No
FGSG_16273	PH-1	No
FGSG_16272	PH-1	No
FGSG_16271	PH-1	No
FGSG_16270	PH-1	No
FGSG_16269	PH-1	No
FGSG_16268	PH-1	No
FGSG_16266	PH-1	No
FGSG_16265	PH-1	No
FGSG_16264	PH-1	No
FGSG_16263	PH-1	No
FGSG_16262	PH-1	No
FGSG_16261	PH-1	No
FGSG_16260	PH-1	No
FGSG_16259	PH-1	No
FGSG_16258	PH-1	No
FGSG_16257	PH-1	No
FGSG_16256	PH-1	No
FGSG_16255	PH-1	No
FGSG_16254	PH-1	No
FGSG_16253	PH-1	No
FGSG_16251	PH-1	No
FGSG_16250	PH-1	No
FGSG_16249	PH-1	No
FGSG_16248	PH-1	No
FGSG_16247	PH-1	No
FGSG_16246	PH-1	No
FGSG_16245	PH-1	No
FGSG_16244	PH-1	No
FGSG_16243	PH-1	No
FGSG_16241	PH-1	No
FGSG_16240	PH-1	No
FGSG_16239	PH-1	No
FGSG_16238	PH-1	No
FGSG_16237	PH-1	No
FGSG_16236	PH-1	No
FGSG_16235	PH-1	No
FGSG_16234	PH-1	No
FGSG_16233	PH-1	No
FGSG_16232	PH-1	No
FGSG_16231	PH-1	No
FGSG_16230	PH-1	No
FGSG_16229	PH-1	No
FGSG_16228	PH-1	No
FGSG_16227	PH-1	No
FGSG_16226	PH-1	No
FGSG_16225	PH-1	No
FGSG_16224	PH-1	No
FGSG_16223	PH-1	No
FGSG_16222	PH-1	No
FGSG_16221	PH-1	No
FGSG_16220	PH-1	No
FGSG_16219	PH-1	No
FGSG_16218	PH-1	No
FGSG_16217	PH-1	No
FGSG_16216	PH-1	No
FGSG_16215	PH-1	No
FGSG_16213	PH-1	No
FGSG_16212	PH-1	No
FGSG_16211	PH-1	No
FGSG_16210	PH-1	No
FGSG_16209	PH-1	No
FGSG_16208	PH-1	No
FGSG_16207	PH-1	No
FGSG_16206	PH-1	No
FGSG_16205	PH-1	No
FGSG_16204	PH-1	No
FGSG_16203	PH-1	No
FGSG_16202	PH-1	No
FGSG_16201	PH-1	No
FGSG_16200	PH-1	No
FGSG_16199	PH-1	No
FGSG_16198	PH-1	No
FGSG_16197	PH-1	No
FGSG_16196	PH-1	No
FGSG_16195	PH-1	No
FGSG_16194	PH-1	No
FGSG_16193	PH-1	No
FGSG_16192	PH-1	No
FGSG_16191	PH-1	No
FGSG_16190	PH-1	No
FGSG_16189	PH-1	No
FGSG_16188	PH-1	No
FGSG_16187	PH-1	No
FGSG_16186	PH-1	No
FGSG_16185	PH-1	No
FGSG_16184	PH-1	No
FGSG_16183	PH-1	No
FGSG_16182	PH-1	No
FGSG_16181	PH-1	No
FGSG_16180	PH-1	No
FGSG_16179	PH-1	No
FGSG_16178	PH-1	No
FGSG_16177	PH-1	No
FGSG_16176	PH-1	No
FGSG_16175	PH-1	No
FGSG_16174	PH-1	No
FGSG_16173	PH-1	No
FGSG_16171	PH-1	No
FGSG_16170	PH-1	No
FGSG_16169	PH-1	No
FGSG_16168	PH-1	No
FGSG_16167	PH-1	No
FGSG_16166	PH-1	No
FGSG_16165	PH-1	No
FGSG_16164	PH-1	No
FGSG_16163	PH-1	No
FGSG_16162	PH-1	No
FGSG_16161	PH-1	No
FGSG_16160	PH-1	No
FGSG_16159	PH-1	No
FGSG_16158	PH-1	No
FGSG_16157	PH-1	No
FGSG_16156	PH-1	No
FGSG_16155	PH-1	No
FGSG_16154	PH-1	No
FGSG_16151	PH-1	No
FGSG_16150	PH-1	No
FGSG_16149	PH-1	No
FGSG_16148	PH-1	No
FGSG_16147	PH-1	No
FGSG_16146	PH-1	No
FGSG_16145	PH-1	No
FGSG_16144	PH-1	No
FGSG_16143	PH-1	No
FGSG_16142	PH-1	No
FGSG_16141	PH-1	No
FGSG_16140	PH-1	No
FGSG_16138	PH-1	No
FGSG_16137	PH-1	No
FGSG_16136	PH-1	No
FGSG_16133	PH-1	No
FGSG_16132	PH-1	No
FGSG_16131	PH-1	No
FGSG_16130	PH-1	No
FGSG_16129	PH-1	No
FGSG_16128	PH-1	No
FGSG_16127	PH-1	No
FGSG_16126	PH-1	No
FGSG_16125	PH-1	No
FGSG_16124	PH-1	No
FGSG_16123	PH-1	No
FGSG_16122	PH-1	No
FGSG_16121	PH-1	No
FGSG_16119	PH-1	No
FGSG_16118	PH-1	No
FGSG_16117	PH-1	No
FGSG_16116	PH-1	No
FGSG_16115	PH-1	No
FGSG_16114	PH-1	No
FGSG_16113	PH-1	No
FGSG_16112	PH-1	No
FGSG_16111	PH-1	No
FGSG_16110	PH-1	No
FGSG_16109	PH-1	No
FGSG_16108	PH-1	No
FGSG_16107	PH-1	No
FGSG_16106	PH-1	No
FGSG_16104	PH-1	No
FGSG_16103	PH-1	No
FGSG_16102	PH-1	No
FGSG_16099	PH-1	No
FGSG_16098	PH-1	No
FGSG_16096	PH-1	No
FGSG_16095	PH-1	No
FGSG_16093	PH-1	No
FGSG_16091	PH-1	No
FGSG_16090	PH-1	No
FGSG_16088	PH-1	No
FGSG_16087	PH-1	No
FGSG_16086	PH-1	No
FGSG_16085	PH-1	No
FGSG_16084	PH-1	No
FGSG_16083	PH-1	No
FGSG_16082	PH-1	No
FGSG_16081	PH-1	No
FGSG_16079	PH-1	No
FGSG_16078	PH-1	No
FGSG_16077	PH-1	No
FGSG_16076	PH-1	No
FGSG_16075	PH-1	No
FGSG_16066	PH-1	No
FGSG_16065	PH-1	No
FGSG_16064	PH-1	No
FGSG_16063	PH-1	No
FGSG_16062	PH-1	No
FGSG_16061	PH-1	No
FGSG_16060	PH-1	No
FGSG_16059	PH-1	No
FGSG_16057	PH-1	No
FGSG_16056	PH-1	No
FGSG_16055	PH-1	No
FGSG_16054	PH-1	No
FGSG_16051	PH-1	No
FGSG_16048	PH-1	No
FGSG_16047	PH-1	No
FGSG_16044	PH-1	No
FGSG_16043	PH-1	No
FGSG_16042	PH-1	No
FGSG_16041	PH-1	No
FGSG_16040	PH-1	No
FGSG_16039	PH-1	No
FGSG_16038	PH-1	No
FGSG_16037	PH-1	No
FGSG_16036	PH-1	No
FGSG_16035	PH-1	No
FGSG_16034	PH-1	No
FGSG_16033	PH-1	No
FGSG_16032	PH-1	No
FGSG_16031	PH-1	No
FGSG_16030	PH-1	No
FGSG_16029	PH-1	No
FGSG_16028	PH-1	No
FGSG_16027	PH-1	No
FGSG_16026	PH-1	No
FGSG_16025	PH-1	No
FGSG_16024	PH-1	No
FGSG_16023	PH-1	No
FGSG_16022	PH-1	No
FGSG_16021	PH-1	No
FGSG_16020	PH-1	No
FGSG_16019	PH-1	No
FGSG_16018	PH-1	No
FGSG_16017	PH-1	No
FGSG_16016	PH-1	No
FGSG_16015	PH-1	No
FGSG_16014	PH-1	No
FGSG_16013	PH-1	No
FGSG_16012	PH-1	No
FGSG_16010	PH-1	No
FGSG_16009	PH-1	No
FGSG_16008	PH-1	No
FGSG_16007	PH-1	No
FGSG_16006	PH-1	No
FGSG_16005	PH-1	No
FGSG_16004	PH-1	No
FGSG_16003	PH-1	No
FGSG_16002	PH-1	No
FGSG_16001	PH-1	No
FGSG_16000	PH-1	No
FGSG_15999	PH-1	No
FGSG_15998	PH-1	No
FGSG_15997	PH-1	No
FGSG_15996	PH-1	No
FGSG_15995	PH-1	No
FGSG_15994	PH-1	No
FGSG_15993	PH-1	No
FGSG_15992	PH-1	No
FGSG_15991	PH-1	No
FGSG_15990	PH-1	No
FGSG_15989	PH-1	No
FGSG_15988	PH-1	No
FGSG_15987	PH-1	No
FGSG_15986	PH-1	No
FGSG_15985	PH-1	No
FGSG_15984	PH-1	No
FGSG_15983	PH-1	No
FGSG_15982	PH-1	No
FGSG_15980	PH-1	No
FGSG_15979	PH-1	No
FGSG_15978	PH-1	No
FGSG_15977	PH-1	No
FGSG_15976	PH-1	No
FGSG_15975	PH-1	No
FGSG_15974	PH-1	No
FGSG_15973	PH-1	No
FGSG_15972	PH-1	No
FGSG_15971	PH-1	No
FGSG_15970	PH-1	No
FGSG_15969	PH-1	No
FGSG_15968	PH-1	No
FGSG_15967	PH-1	No
FGSG_15966	PH-1	No
FGSG_15965	PH-1	No
FGSG_15964	PH-1	No
FGSG_15963	PH-1	No
FGSG_15962	PH-1	No
FGSG_15961	PH-1	No
FGSG_15960	PH-1	No
FGSG_15959	PH-1	No
FGSG_15958	PH-1	No
FGSG_15957	PH-1	No
FGSG_15956	PH-1	No
FGSG_15955	PH-1	No
FGSG_15953	PH-1	No
FGSG_15952	PH-1	No
FGSG_15951	PH-1	No
FGSG_15945	PH-1	No
FGSG_15944	PH-1	No
FGSG_15943	PH-1	No
FGSG_15942	PH-1	No
FGSG_15941	PH-1	No
FGSG_15940	PH-1	No
FGSG_15939	PH-1	No
FGSG_15938	PH-1	No
FGSG_15937	PH-1	No
FGSG_15936	PH-1	No
FGSG_15935	PH-1	No
FGSG_15933	PH-1	No
FGSG_15932	PH-1	No
FGSG_15931	PH-1	No
FGSG_15930	PH-1	No
FGSG_15929	PH-1	No
FGSG_15928	PH-1	No
FGSG_15927	PH-1	No
FGSG_15926	PH-1	No
FGSG_15925	PH-1	No
FGSG_15924	PH-1	No
FGSG_15923	PH-1	No
FGSG_15922	PH-1	No
FGSG_15920	PH-1	No
FGSG_15919	PH-1	No
FGSG_15918	PH-1	No
FGSG_15917	PH-1	No
FGSG_15916	PH-1	No
FGSG_15915	PH-1	No
FGSG_15914	PH-1	No
FGSG_15913	PH-1	No
FGSG_15912	PH-1	No
FGSG_15911	PH-1	No
FGSG_15910	PH-1	No
FGSG_15909	PH-1	No
FGSG_15908	PH-1	No
FGSG_15907	PH-1	No
FGSG_15906	PH-1	No
FGSG_15905	PH-1	No
FGSG_15904	PH-1	No
FGSG_15903	PH-1	No
FGSG_15902	PH-1	No
FGSG_15901	PH-1	No
FGSG_15900	PH-1	No
FGSG_15899	PH-1	No
FGSG_15898	PH-1	No
FGSG_15897	PH-1	No
FGSG_15896	PH-1	No
FGSG_15895	PH-1	No
FGSG_15894	PH-1	No
FGSG_15893	PH-1	No
FGSG_15892	PH-1	No
FGSG_15891	PH-1	No
FGSG_15888	PH-1	No
FGSG_15886	PH-1	No
FGSG_15885	PH-1	No
FGSG_15883	PH-1	No
FGSG_15882	PH-1	No
FGSG_15881	PH-1	No
FGSG_15880	PH-1	No
FGSG_15879	PH-1	No
FGSG_15878	PH-1	No
FGSG_15877	PH-1	No
FGSG_15876	PH-1	No
FGSG_15875	PH-1	No
FGSG_15874	PH-1	No
FGSG_15873	PH-1	No
FGSG_15872	PH-1	No
FGSG_15871	PH-1	No
FGSG_15870	PH-1	No
FGSG_15869	PH-1	No
FGSG_15868	PH-1	No
FGSG_15867	PH-1	No
FGSG_15866	PH-1	No
FGSG_15865	PH-1	No
FGSG_15864	PH-1	No
FGSG_15863	PH-1	No
FGSG_15862	PH-1	No
FGSG_15861	PH-1	No
FGSG_15860	PH-1	No
FGSG_15859	PH-1	No
FGSG_15858	PH-1	No
FGSG_15857	PH-1	No
FGSG_15856	PH-1	No
FGSG_15855	PH-1	No
FGSG_15854	PH-1	No
FGSG_15853	PH-1	No
FGSG_15852	PH-1	No
FGSG_15851	PH-1	No
FGSG_15850	PH-1	No
FGSG_15849	PH-1	No
FGSG_15848	PH-1	No
FGSG_15847	PH-1	No
FGSG_15846	PH-1	No
FGSG_15845	PH-1	No
FGSG_15844	PH-1	No
FGSG_15843	PH-1	No
FGSG_15842	PH-1	No
FGSG_15841	PH-1	No
FGSG_15840	PH-1	No
FGSG_15839	PH-1	No
FGSG_15838	PH-1	No
FGSG_15837	PH-1	No
FGSG_15836	PH-1	No
FGSG_15835	PH-1	No
FGSG_15834	PH-1	No
FGSG_15833	PH-1	No
FGSG_15832	PH-1	No
FGSG_15831	PH-1	No
FGSG_15830	PH-1	No
FGSG_15829	PH-1	No
FGSG_15828	PH-1	No
FGSG_15827	PH-1	No
FGSG_15825	PH-1	No
FGSG_15824	PH-1	No
FGSG_15823	PH-1	No
FGSG_15822	PH-1	No
FGSG_15821	PH-1	No
FGSG_15820	PH-1	No
FGSG_15819	PH-1	No
FGSG_15818	PH-1	No
FGSG_15817	PH-1	No
FGSG_15816	PH-1	No
FGSG_15815	PH-1	No
FGSG_15814	PH-1	No
FGSG_15813	PH-1	No
FGSG_15812	PH-1	No
FGSG_15811	PH-1	No
FGSG_15810	PH-1	No
FGSG_15809	PH-1	No
FGSG_15808	PH-1	No
FGSG_15807	PH-1	No
FGSG_15806	PH-1	No
FGSG_15804	PH-1	No
FGSG_15803	PH-1	No
FGSG_15802	PH-1	No
FGSG_15801	PH-1	No
FGSG_15800	PH-1	No
FGSG_15799	PH-1	No
FGSG_15798	PH-1	No
FGSG_15797	PH-1	No
FGSG_15796	PH-1	No
FGSG_15795	PH-1	No
FGSG_15794	PH-1	No
FGSG_15793	PH-1	No
FGSG_15792	PH-1	No
FGSG_15791	PH-1	No
FGSG_15790	PH-1	No
FGSG_15789	PH-1	No
FGSG_15788	PH-1	No
FGSG_15787	PH-1	No
FGSG_15786	PH-1	No
FGSG_15785	PH-1	No
FGSG_15784	PH-1	No
FGSG_15783	PH-1	No
FGSG_15782	PH-1	No
FGSG_15781	PH-1	No
FGSG_15780	PH-1	No
FGSG_15779	PH-1	No
FGSG_15778	PH-1	No
FGSG_15777	PH-1	No
FGSG_15776	PH-1	No
FGSG_15775	PH-1	No
FGSG_15774	PH-1	No
FGSG_15773	PH-1	No
FGSG_15772	PH-1	No
FGSG_15771	PH-1	No
FGSG_15769	PH-1	No
FGSG_15768	PH-1	No
FGSG_15767	PH-1	No
FGSG_15766	PH-1	No
FGSG_15765	PH-1	No
FGSG_15764	PH-1	No
FGSG_15763	PH-1	No
FGSG_15762	PH-1	No
FGSG_15761	PH-1	No
FGSG_15760	PH-1	No
FGSG_15759	PH-1	No
FGSG_15758	PH-1	No
FGSG_15757	PH-1	No
FGSG_15756	PH-1	No
FGSG_15755	PH-1	No
FGSG_15754	PH-1	No
FGSG_15753	PH-1	No
FGSG_15752	PH-1	No
FGSG_15751	PH-1	No
FGSG_15750	PH-1	No
FGSG_15749	PH-1	No
FGSG_15747	PH-1	No
FGSG_15746	PH-1	No
FGSG_15745	PH-1	No
FGSG_15743	PH-1	No
FGSG_15742	PH-1	No
FGSG_15741	PH-1	No
FGSG_15740	PH-1	No
FGSG_15739	PH-1	No
FGSG_15738	PH-1	No
FGSG_15737	PH-1	No
FGSG_15736	PH-1	No
FGSG_15735	PH-1	No
FGSG_15734	PH-1	No
FGSG_15733	PH-1	No
FGSG_15732	PH-1	No
FGSG_15730	PH-1	No
FGSG_15729	PH-1	No
FGSG_15728	PH-1	No
FGSG_15727	PH-1	No
FGSG_15726	PH-1	No
FGSG_15725	PH-1	No
FGSG_15724	PH-1	No
FGSG_15723	PH-1	No
FGSG_15722	PH-1	No
FGSG_15721	PH-1	No
FGSG_15720	PH-1	No
FGSG_15719	PH-1	No
FGSG_15718	PH-1	No
FGSG_15717	PH-1	No
FGSG_15716	PH-1	No
FGSG_15715	PH-1	No
FGSG_15714	PH-1	No
FGSG_15713	PH-1	No
FGSG_15712	PH-1	No
FGSG_15711	PH-1	No
FGSG_15710	PH-1	No
FGSG_15709	PH-1	No
FGSG_15708	PH-1	No
FGSG_15707	PH-1	No
FGSG_15706	PH-1	No
FGSG_15705	PH-1	No
FGSG_15704	PH-1	No
FGSG_15703	PH-1	No
FGSG_15702	PH-1	No
FGSG_15701	PH-1	No
FGSG_15699	PH-1	No
FGSG_15697	PH-1	No
FGSG_15696	PH-1	No
FGSG_15695	PH-1	No
FGSG_15694	PH-1	No
FGSG_15693	PH-1	No
FGSG_15692	PH-1	No
FGSG_15691	PH-1	No
FGSG_15689	PH-1	No
FGSG_15686	PH-1	No
FGSG_15685	PH-1	No
FGSG_15684	PH-1	No
FGSG_15683	PH-1	No
FGSG_15682	PH-1	No
FGSG_15680	PH-1	No
FGSG_15679	PH-1	No
FGSG_15678	PH-1	No
FGSG_15677	PH-1	No
FGSG_15676	PH-1	No
FGSG_15673	PH-1	No
FGSG_15669	PH-1	No
FGSG_15665	PH-1	No
FGSG_15661	PH-1	No
FGSG_15656	PH-1	No
FGSG_15654	PH-1	No
FGSG_15653	PH-1	No
FGSG_15651	PH-1	No
FGSG_15650	PH-1	No
FGSG_15649	PH-1	No
FGSG_15648	PH-1	No
FGSG_15647	PH-1	No
FGSG_15646	PH-1	No
FGSG_15645	PH-1	No
FGSG_15644	PH-1	No
FGSG_15643	PH-1	No
FGSG_15642	PH-1	No
FGSG_15641	PH-1	No
FGSG_15640	PH-1	No
FGSG_15638	PH-1	No
FGSG_15637	PH-1	No
FGSG_15636	PH-1	No
FGSG_15635	PH-1	No
FGSG_15634	PH-1	No
FGSG_15633	PH-1	No
FGSG_15631	PH-1	No
FGSG_15630	PH-1	No
FGSG_15629	PH-1	No
FGSG_15628	PH-1	No
FGSG_15627	PH-1	No
FGSG_15626	PH-1	No
FGSG_15625	PH-1	No
FGSG_15624	PH-1	No
FGSG_15623	PH-1	No
FGSG_15622	PH-1	No
FGSG_15621	PH-1	No
FGSG_15620	PH-1	No
FGSG_15619	PH-1	No
FGSG_15618	PH-1	No
FGSG_15617	PH-1	No
FGSG_15616	PH-1	No
FGSG_15613	PH-1	No
FGSG_15612	PH-1	No
FGSG_15611	PH-1	No
FGSG_15610	PH-1	No
FGSG_15608	PH-1	No
FGSG_15607	PH-1	No
FGSG_15606	PH-1	No
FGSG_15603	PH-1	No
FGSG_15601	PH-1	No
FGSG_15600	PH-1	No
FGSG_15599	PH-1	No
FGSG_15598	PH-1	No
FGSG_15597	PH-1	No
FGSG_15596	PH-1	No
FGSG_15595	PH-1	No
FGSG_15594	PH-1	No
FGSG_15593	PH-1	No
FGSG_15592	PH-1	No
FGSG_15591	PH-1	No
FGSG_15590	PH-1	No
FGSG_15588	PH-1	No
FGSG_15587	PH-1	No
FGSG_15586	PH-1	No
FGSG_15585	PH-1	No
FGSG_15584	PH-1	No
FGSG_15583	PH-1	No
FGSG_15582	PH-1	No
FGSG_15580	PH-1	No
FGSG_15579	PH-1	No
FGSG_15578	PH-1	No
FGSG_15577	PH-1	No
FGSG_15576	PH-1	No
FGSG_15575	PH-1	No
FGSG_15574	PH-1	No
FGSG_15573	PH-1	No
FGSG_15572	PH-1	No
FGSG_15571	PH-1	No
FGSG_15570	PH-1	No
FGSG_15569	PH-1	No
FGSG_15568	PH-1	No
FGSG_15567	PH-1	No
FGSG_15566	PH-1	No
FGSG_15565	PH-1	No
FGSG_15564	PH-1	No
FGSG_15563	PH-1	No
FGSG_15562	PH-1	No
FGSG_15561	PH-1	No
FGSG_15560	PH-1	No
FGSG_15559	PH-1	No
FGSG_15558	PH-1	No
FGSG_15557	PH-1	No
FGSG_15556	PH-1	No
FGSG_15555	PH-1	No
FGSG_15553	PH-1	No
FGSG_15552	PH-1	No
FGSG_15550	PH-1	No
FGSG_15549	PH-1	No
FGSG_15548	PH-1	No
FGSG_15545	PH-1	No
FGSG_15544	PH-1	No
FGSG_15543	PH-1	No
FGSG_15542	PH-1	No
FGSG_15541	PH-1	No
FGSG_15537	PH-1	No
FGSG_15536	PH-1	No
FGSG_15533	PH-1	No
FGSG_15530	PH-1	No
FGSG_15529	PH-1	No
FGSG_15528	PH-1	No
FGSG_15527	PH-1	No
FGSG_15526	PH-1	No
FGSG_15525	PH-1	No
FGSG_15524	PH-1	No
FGSG_15523	PH-1	No
FGSG_15522	PH-1	No
FGSG_15521	PH-1	No
FGSG_15520	PH-1	No
FGSG_15517	PH-1	No
FGSG_15513	PH-1	No
FGSG_15512	PH-1	No
FGSG_15510	PH-1	No
FGSG_15509	PH-1	No
FGSG_15508	PH-1	No
FGSG_15507	PH-1	No
FGSG_15506	PH-1	No
FGSG_15505	PH-1	No
FGSG_15504	PH-1	No
FGSG_15503	PH-1	No
FGSG_15502	PH-1	No
FGSG_15501	PH-1	No
FGSG_15500	PH-1	No
FGSG_15499	PH-1	No
FGSG_15498	PH-1	No
FGSG_15497	PH-1	No
FGSG_15496	PH-1	No
FGSG_15495	PH-1	No
FGSG_15494	PH-1	No
FGSG_15493	PH-1	No
FGSG_15492	PH-1	No
FGSG_15491	PH-1	No
FGSG_15490	PH-1	No
FGSG_15489	PH-1	No
FGSG_15488	PH-1	No
FGSG_15487	PH-1	No
FGSG_15486	PH-1	No
FGSG_15485	PH-1	No
FGSG_15484	PH-1	No
FGSG_15483	PH-1	No
[truncated: 13,299 more rows]

## Sheet: Table S2
Table S2 Components of the Accessory Genome that are Species and Isolate Specific
Gene Name	Genome Source	Absent Genes Total (0)										Species Specific Genes (1)			Uniquely Present (1)										Uniquely Absent (1)
		PH-1	DAOM180378	NRRL28336	DAOM233423	DAOM241165	CS3005	NRRL6101	NRRL28720	NRRL28721	NRRL28723	F. graminearum	F. asiaticum	F. meridionale	PH-1	DAOM180378	NRRL28336	DAOM233423	DAOM241165	CS3005	NRRL6101	NRRL28720	NRRL28721	NRRL28723	PH-1	DAOM180378	NRRL28336	DAOM233423	DAOM241165	CS3005	NRRL6101	NRRL28720	NRRL28721	NRRL28723
		n=1053	n=1043	n=914	n=1063	n=990	n=1023	n=1126	n=1146	n=1085	n=1079	n=105	n=184	n=126	n=14	n=18	n=92	n=18	n=12	n=14	n=65	n=72	n=18	n=22	n=13	n=8	n=2	n=10	n=1	n=6	n=34	n=29	n=2	n=7
FGSG_17746	PH-1	1	1	1	1	1	1	1	1	1	1	0	0	0	0	0	0	0	0	0	0	0	0	0	0	0	0	0	0	0	0	0	0	0
FGSG_17745	PH-1	1	1	1	1	1	1	1	1	1	1	0	0	0	0	0	0	0	0	0	0	0	0	0	0	0	0	0	0	0	0	0	0	0
FGSG_17744	PH-1	1	1	1	1	1	1	1	1	1	1	0	0	0	0	0	0	0	0	0	0	0	0	0	0	0	0	0	0	0	0	0	0	0
FGSG_17740	PH-1	1	1	1	1	1	1	1	1	1	1	0	0	0	0	0	0	0	0	0	0	0	0	0	0	0	0	0	0	0	0	0	0	0
FGSG_17739	PH-1	1	1	1	1	1	1	1	1	1	1	0	0	0	0	0	0	0	0	0	0	0	0	0	0	0	0	0	0	0	0	0	0	0
FGSG_17737	PH-1	1	1	1	1	0	1	0	0	0	0	0	0	0	0	0	0	0	0	0	0	0	0	0	0	0	0	0	0	0	0	0	0	0
FGSG_17735	PH-1	1	1	0	1	0	0	0	0	0	0	0	0	0	0	0	0	0	0	0	0	0	0	0	0	0	0	0	0	0	0	0	0	0
FGSG_17734	PH-1	1	1	0	1	0	0	0	0	0	0	0	0	0	0	0	0	0	0	0	0	0	0	0	0	0	0	0	0	0	0	0	0	0
FGSG_17733	PH-1	1	1	1	1	1	1	1	1	1	1	0	0	0	0	0	0	0	0	0	0	0	0	0	0	0	0	0	0	0	0	0	0	0
FGSG_17731	PH-1	1	1	1	1	1	1	1	1	1	1	0	0	0	0	0	0	0	0	0	0	0	0	0	0	0	0	0	0	0	0	0	0	0
FGSG_17730	PH-1	1	1	1	1	1	1	1	1	1	1	0	0	0	0	0	0	0	0	0	0	0	0	0	0	0	0	0	0	0	0	0	0	0
FGSG_17729	PH-1	1	1	1	1	1	1	1	1	1	1	0	0	0	0	0	0	0	0	0	0	0	0	0	0	0	0	0	0	0	0	0	0	0
FGSG_17728	PH-1	1	1	1	1	1	1	1	1	1	1	0	0	0	0	0	0	0	0	0	0	0	0	0	0	0	0	0	0	0	0	0	0	0
FGSG_17727	PH-1	1	1	1	1	1	1	1	1	1	1	0	0	0	0	0	0	0	0	0	0	0	0	0	0	0	0	0	0	0	0	0	0	0
FGSG_17726	PH-1	1	1	1	1	1	1	1	1	1	1	0	0	0	0	0	0	0	0	0	0	0	0	0	0	0	0	0	0	0	0	0	0	0
FGSG_17725	PH-1	1	1	1	1	1	1	1	1	1	1	0	0	0	0	0	0	0	0	0	0	0	0	0	0	0	0	0	0	0	0	0	0	0
FGSG_17724	PH-1	1	1	1	1	1	1	1	1	1	1	0	0	0	0	0	0	0	0	0	0	0	0	0	0	0	0	0	0	0	0	0	0	0
FGSG_17723	PH-1	1	1	1	1	1	1	1	1	1	1	0	0	0	0	0	0	0	0	0	0	0	0	0	0	0	0	0	0	0	0	0	0	0
FGSG_17722	PH-1	1	1	1	1	1	1	1	1	1	1	0	0	0	0	0	0	0	0	0	0	0	0	0	0	0	0	0	0	0	0	0	0	0
FGSG_17718	PH-1	1	1	1	1	1	1	1	1	1	1	0	0	0	0	0	0	0	0	0	0	0	0	0	0	0	0	0	0	0	0	0	0	0
FGSG_17713	PH-1	1	1	1	1	1	1	1	1	1	1	0	0	0	0	0	0	0	0	0	0	0	0	0	0	0	0	0	0	0	0	0	0	0
FGSG_17712	PH-1	1	1	1	1	1	1	1	1	1	1	0	0	0	0	0	0	0	0	0	0	0	0	0	0	0	0	0	0	0	0	0	0	0
FGSG_17711	PH-1	1	0	0	1	0	1	0	0	0	0	0	0	0	0	0	0	0	0	0	0	0	0	0	0	0	0	0	0	0	0	0	0	0
FGSG_17709	PH-1	1	1	1	1	1	1	0	1	1	1	0	0	0	0	0	0	0	0	0	0	0	0	0	0	0	0	0	0	0	1	0	0	0
FGSG_17708	PH-1	1	1	1	1	1	1	1	1	1	1	0	0	0	0	0	0	0	0	0	0	0	0	0	0	0	0	0	0	0	0	0	0	0
FGSG_17707	PH-1	1	1	1	1	1	1	1	1	1	1	0	0	0	0	0	0	0	0	0	0	0	0	0	0	0	0	0	0	0	0	0	0	0
FGSG_17705	PH-1	1	1	1	1	1	1	1	1	1	1	0	0	0	0	0	0	0	0	0	0	0	0	0	0	0	0	0	0	0	0	0	0	0
FGSG_17704	PH-1	1	1	1	1	1	1	1	1	1	1	0	0	0	0	0	0	0	0	0	0	0	0	0	0	0	0	0	0	0	0	0	0	0
FGSG_17702	PH-1	1	1	1	1	1	1	1	1	1	1	0	0	0	0	0	0	0	0	0	0	0	0	0	0	0	0	0	0	0	0	0	0	0
FGSG_17701	PH-1	1	1	1	1	1	1	1	1	1	1	0	0	0	0	0	0	0	0	0	0	0	0	0	0	0	0	0	0	0	0	0	0	0
FGSG_17700	PH-1	1	1	1	1	1	1	1	1	1	1	0	0	0	0	0	0	0	0	0	0	0	0	0	0	0	0	0	0	0	0	0	0	0
FGSG_17698	PH-1	1	1	1	1	1	1	1	1	1	1	0	0	0	0	0	0	0	0	0	0	0	0	0	0	0	0	0	0	0	0	0	0	0
FGSG_17697	PH-1	1	1	1	1	1	1	1	1	1	1	0	0	0	0	0	0	0	0	0	0	0	0	0	0	0	0	0	0	0	0	0	0	0
FGSG_17696	PH-1	1	1	1	1	1	1	1	1	1	1	0	0	0	0	0	0	0	0	0	0	0	0	0	0	0	0	0	0	0	0	0	0	0
FGSG_17695	PH-1	1	1	1	1	1	1	1	1	1	1	0	0	0	0	0	0	0	0	0	0	0	0	0	0	0	0	0	0	0	0	0	0	0
FGSG_17694	PH-1	1	1	1	1	1	1	1	1	1	1	0	0	0	0	0	0	0	0	0	0	0	0	0	0	0	0	0	0	0	0	0	0	0
FGSG_17693	PH-1	1	1	1	1	1	1	1	1	1	1	0	0	0	0	0	0	0	0	0	0	0	0	0	0	0	0	0	0	0	0	0	0	0
FGSG_17692	PH-1	1	1	1	1	1	1	1	1	1	1	0	0	0	0	0	0	0	0	0	0	0	0	0	0	0	0	0	0	0	0	0	0	0
FGSG_17691	PH-1	1	1	1	1	1	1	1	1	1	1	0	0	0	0	0	0	0	0	0	0	0	0	0	0	0	0	0	0	0	0	0	0	0
FGSG_17689	PH-1	1	1	1	1	1	1	1	1	1	1	0	0	0	0	0	0	0	0	0	0	0	0	0	0	0	0	0	0	0	0	0	0	0
FGSG_17688	PH-1	1	1	1	1	1	1	1	1	1	1	0	0	0	0	0	0	0	0	0	0	0	0	0	0	0	0	0	0	0	0	0	0	0
FGSG_17687	PH-1	1	1	1	1	1	1	1	1	1	1	0	0	0	0	0	0	0	0	0	0	0	0	0	0	0	0	0	0	0	0	0	0	0
FGSG_17686	PH-1	1	1	1	1	1	1	1	1	1	1	0	0	0	0	0	0	0	0	0	0	0	0	0	0	0	0	0	0	0	0	0	0	0
FGSG_17685	PH-1	1	1	1	1	1	1	1	1	1	1	0	0	0	0	0	0	0	0	0	0	0	0	0	0	0	0	0	0	0	0	0	0	0
FGSG_17684	PH-1	1	1	1	1	1	1	1	1	1	1	0	0	0	0	0	0	0	0	0	0	0	0	0	0	0	0	0	0	0	0	0	0	0
FGSG_17683	PH-1	1	1	1	1	1	1	1	1	1	1	0	0	0	0	0	0	0	0	0	0	0	0	0	0	0	0	0	0	0	0	0	0	0
FGSG_17682	PH-1	1	1	1	1	1	1	1	1	1	1	0	0	0	0	0	0	0	0	0	0	0	0	0	0	0	0	0	0	0	0	0	0	0
FGSG_17681	PH-1	1	1	1	1	1	1	1	1	1	1	0	0	0	0	0	0	0	0	0	0	0	0	0	0	0	0	0	0	0	0	0	0	0
FGSG_17679	PH-1	1	1	1	1	1	1	1	1	1	1	0	0	0	0	0	0	0	0	0	0	0	0	0	0	0	0	0	0	0	0	0	0	0
FGSG_17678	PH-1	1	1	1	1	1	1	1	1	1	1	0	0	0	0	0	0	0	0	0	0	0	0	0	0	0	0	0	0	0	0	0	0	0
FGSG_17677	PH-1	1	1	1	1	1	1	1	1	1	1	0	0	0	0	0	0	0	0	0	0	0	0	0	0	0	0	0	0	0	0	0	0	0
FGSG_17674	PH-1	1	1	1	1	1	1	1	1	1	1	0	0	0	0	0	0	0	0	0	0	0	0	0	0	0	0	0	0	0	0	0	0	0
FGSG_17672	PH-1	1	1	1	1	1	1	1	1	1	1	0	0	0	0	0	0	0	0	0	0	0	0	0	0	0	0	0	0	0	0	0	0	0
FGSG_17671	PH-1	1	1	1	1	1	1	1	1	1	1	0	0	0	0	0	0	0	0	0	0	0	0	0	0	0	0	0	0	0	0	0	0	0
FGSG_17670	PH-1	1	1	1	1	1	1	1	1	1	1	0	0	0	0	0	0	0	0	0	0	0	0	0	0	0	0	0	0	0	0	0	0	0
FGSG_17669	PH-1	1	1	1	1	1	1	1	1	1	1	0	0	0	0	0	0	0	0	0	0	0	0	0	0	0	0	0	0	0	0	0	0	0
FGSG_17668	PH-1	1	1	1	1	1	1	1	1	1	1	0	0	0	0	0	0	0	0	0	0	0	0	0	0	0	0	0	0	0	0	0	0	0
FGSG_17667	PH-1	1	1	1	1	1	1	1	1	1	1	0	0	0	0	0	0	0	0	0	0	0	0	0	0	0	0	0	0	0	0	0	0	0
FGSG_17666	PH-1	1	1	1	1	1	1	1	1	1	1	0	0	0	0	0	0	0	0	0	0	0	0	0	0	0	0	0	0	0	0	0	0	0
FGSG_17665	PH-1	1	1	1	1	1	1	1	1	1	1	0	0	0	0	0	0	0	0	0	0	0	0	0	0	0	0	0	0	0	0	0	0	0
FGSG_17664	PH-1	1	1	1	1	1	1	1	1	1	1	0	0	0	0	0	0	0	0	0	0	0	0	0	0	0	0	0	0	0	0	0	0	0
FGSG_17663	PH-1	1	1	1	1	1	1	1	1	1	1	0	0	0	0	0	0	0	0	0	0	0	0	0	0	0	0	0	0	0	0	0	0	0
FGSG_17662	PH-1	1	1	1	1	1	1	1	1	1	1	0	0	0	0	0	0	0	0	0	0	0	0	0	0	0	0	0	0	0	0	0	0	0
FGSG_17661	PH-1	1	1	1	1	1	1	1	1	1	1	0	0	0	0	0	0	0	0	0	0	0	0	0	0	0	0	0	0	0	0	0	0	0
FGSG_17660	PH-1	1	1	1	1	1	1	1	1	1	1	0	0	0	0	0	0	0	0	0	0	0	0	0	0	0	0	0	0	0	0	0	0	0
FGSG_17659	PH-1	1	1	1	1	1	1	1	1	1	1	0	0	0	0	0	0	0	0	0	0	0	0	0	0	0	0	0	0	0	0	0	0	0
FGSG_17658	PH-1	1	1	1	1	1	1	1	1	1	1	0	0	0	0	0	0	0	0	0	0	0	0	0	0	0	0	0	0	0	0	0	0	0
FGSG_17657	PH-1	1	1	1	1	1	1	1	1	1	1	0	0	0	0	0	0	0	0	0	0	0	0	0	0	0	0	0	0	0	0	0	0	0
FGSG_17656	PH-1	1	1	1	1	1	1	1	1	1	1	0	0	0	0	0	0	0	0	0	0	0	0	0	0	0	0	0	0	0	0	0	0	0
FGSG_17655	PH-1	1	1	1	1	1	1	1	1	1	1	0	0	0	0	0	0	0	0	0	0	0	0	0	0	0	0	0	0	0	0	0	0	0
FGSG_17654	PH-1	1	1	1	1	1	1	1	1	1	1	0	0	0	0	0	0	0	0	0	0	0	0	0	0	0	0	0	0	0	0	0	0	0
FGSG_17653	PH-1	1	1	1	1	1	1	1	1	1	1	0	0	0	0	0	0	0	0	0	0	0	0	0	0	0	0	0	0	0	0	0	0	0
FGSG_17652	PH-1	1	1	1	1	1	1	1	1	1	1	0	0	0	0	0	0	0	0	0	0	0	0	0	0	0	0	0	0	0	0	0	0	0
FGSG_17651	PH-1	1	1	1	1	1	1	1	1	1	1	0	0	0	0	0	0	0	0	0	0	0	0	0	0	0	0	0	0	0	0	0	0	0
FGSG_17650	PH-1	1	1	1	1	1	1	1	1	1	1	0	0	0	0	0	0	0	0	0	0	0	0	0	0	0	0	0	0	0	0	0	0	0
FGSG_17649	PH-1	1	1	1	1	1	1	1	1	1	1	0	0	0	0	0	0	0	0	0	0	0	0	0	0	0	0	0	0	0	0	0	0	0
FGSG_17648	PH-1	1	1	1	1	1	1	1	1	1	1	0	0	0	0	0	0	0	0	0	0	0	0	0	0	0	0	0	0	0	0	0	0	0
FGSG_17647	PH-1	1	1	1	1	1	1	1	1	1	1	0	0	0	0	0	0	0	0	0	0	0	0	0	0	0	0	0	0	0	0	0	0	0
FGSG_17646	PH-1	1	1	1	1	1	1	1	1	1	1	0	0	0	0	0	0	0	0	0	0	0	0	0	0	0	0	0	0	0	0	0	0	0
FGSG_17645	PH-1	1	1	1	1	1	1	1	1	1	1	0	0	0	0	0	0	0	0	0	0	0	0	0	0	0	0	0	0	0	0	0	0	0
FGSG_17644	PH-1	1	1	1	1	1	1	1	1	1	1	0	0	0	0	0	0	0	0	0	0	0	0	0	0	0	0	0	0	0	0	0	0	0
FGSG_17643	PH-1	1	1	1	1	1	1	1	1	1	1	0	0	0	0	0	0	0	0	0	0	0	0	0	0	0	0	0	0	0	0	0	0	0
FGSG_17642	PH-1	1	1	1	1	1	1	1	1	1	1	0	0	0	0	0	0	0	0	0	0	0	0	0	0	0	0	0	0	0	0	0	0	0
FGSG_17641	PH-1	1	1	1	1	1	1	1	1	1	1	0	0	0	0	0	0	0	0	0	0	0	0	0	0	0	0	0	0	0	0	0	0	0
FGSG_17640	PH-1	1	1	1	1	1	1	1	1	1	1	0	0	0	0	0	0	0	0	0	0	0	0	0	0	0	0	0	0	0	0	0	0	0
FGSG_17639	PH-1	1	1	1	1	1	1	1	1	1	1	0	0	0	0	0	0	0	0	0	0	0	0	0	0	0	0	0	0	0	0	0	0	0
FGSG_17638	PH-1	1	1	1	1	1	1	1	1	1	1	0	0	0	0	0	0	0	0	0	0	0	0	0	0	0	0	0	0	0	0	0	0	0
FGSG_17637	PH-1	1	1	1	1	1	1	1	1	1	1	0	0	0	0	0	0	0	0	0	0	0	0	0	0	0	0	0	0	0	0	0	0	0
FGSG_17636	PH-1	1	1	1	1	1	1	1	1	1	1	0	0	0	0	0	0	0	0	0	0	0	0	0	0	0	0	0	0	0	0	0	0	0
FGSG_17635	PH-1	1	1	1	1	1	1	1	1	1	1	0	0	0	0	0	0	0	0	0	0	0	0	0	0	0	0	0	0	0	0	0	0	0
FGSG_17634	PH-1	1	1	1	1	1	1	1	1	1	1	0	0	0	0	0	0	0	0	0	0	0	0	0	0	0	0	0	0	0	0	0	0	0
FGSG_17633	PH-1	1	1	1	1	1	1	1	1	1	1	0	0	0	0	0	0	0	0	0	0	0	0	0	0	0	0	0	0	0	0	0	0	0
FGSG_17632	PH-1	1	1	1	1	1	1	1	1	1	1	0	0	0	0	0	0	0	0	0	0	0	0	0	0	0	0	0	0	0	0	0	0	0
FGSG_17631	PH-1	1	1	1	1	1	1	1	1	1	1	0	0	0	0	0	0	0	0	0	0	0	0	0	0	0	0	0	0	0	0	0	0	0
FGSG_17630	PH-1	1	1	1	1	1	1	1	1	1	1	0	0	0	0	0	0	0	0	0	0	0	0	0	0	0	0	0	0	0	0	0	0	0
FGSG_17629	PH-1	1	1	1	1	1	1	1	1	1	1	0	0	0	0	0	0	0	0	0	0	0	0	0	0	0	0	0	0	0	0	0	0	0
FGSG_17628	PH-1	1	1	1	1	1	1	1	1	1	1	0	0	0	0	0	0	0	0	0	0	0	0	0	0	0	0	0	0	0	0	0	0	0
FGSG_17624	PH-1	1	1	1	1	1	1	1	1	1	1	0	0	0	0	0	0	0	0	0	0	0	0	0	0	0	0	0	0	0	0	0	0	0
FGSG_17623	PH-1	1	1	1	1	1	1	1	1	1	1	0	0	0	0	0	0	0	0	0	0	0	0	0	0	0	0	0	0	0	0	0	0	0
FGSG_17622	PH-1	1	1	1	1	1	1	1	1	1	1	0	0	0	0	0	0	0	0	0	0	0	0	0	0	0	0	0	0	0	0	0	0	0
FGSG_17621	PH-1	1	1	1	1	1	1	1	1	1	1	0	0	0	0	0	0	0	0	0	0	0	0	0	0	0	0	0	0	0	0	0	0	0
FGSG_17620	PH-1	1	1	1	1	1	1	1	1	1	1	0	0	0	0	0	0	0	0	0	0	0	0	0	0	0	0	0	0	0	0	0	0	0
FGSG_17618	PH-1	1	1	1	1	1	1	1	1	1	1	0	0	0	0	0	0	0	0	0	0	0	0	0	0	0	0	0	0	0	0	0	0	0
FGSG_17617	PH-1	1	1	1	1	1	1	1	1	1	1	0	0	0	0	0	0	0	0	0	0	0	0	0	0	0	0	0	0	0	0	0	0	0
FGSG_17616	PH-1	1	1	1	1	1	1	1	1	1	1	0	0	0	0	0	0	0	0	0	0	0	0	0	0	0	0	0	0	0	0	0	0	0
FGSG_17612	PH-1	1	1	1	1	1	1	1	1	1	1	0	0	0	0	0	0	0	0	0	0	0	0	0	0	0	0	0	0	0	0	0	0	0
FGSG_17610	PH-1	1	1	1	1	1	1	1	1	1	1	0	0	0	0	0	0	0	0	0	0	0	0	0	0	0	0	0	0	0	0	0	0	0
FGSG_17606	PH-1	1	1	1	1	1	1	1	1	1	1	0	0	0	0	0	0	0	0	0	0	0	0	0	0	0	0	0	0	0	0	0	0	0
FGSG_17605	PH-1	1	1	1	1	1	1	1	1	1	1	0	0	0	0	0	0	0	0	0	0	0	0	0	0	0	0	0	0	0	0	0	0	0
FGSG_17604	PH-1	1	1	1	1	1	1	1	1	1	1	0	0	0	0	0	0	0	0	0	0	0	0	0	0	0	0	0	0	0	0	0	0	0
FGSG_17603	PH-1	1	1	1	1	1	1	1	1	1	1	0	0	0	0	0	0	0	0	0	0	0	0	0	0	0	0	0	0	0	0	0	0	0
FGSG_17601	PH-1	1	1	1	1	1	1	1	1	1	1	0	0	0	0	0	0	0	0	0	0	0	0	0	0	0	0	0	0	0	0	0	0	0
FGSG_17600	PH-1	1	1	1	1	1	1	1	1	1	1	0	0	0	0	0	0	0	0	0	0	0	0	0	0	0	0	0	0	0	0	0	0	0
FGSG_17598	PH-1	1	1	1	1	1	1	1	1	1	1	0	0	0	0	0	0	0	0	0	0	0	0	0	0	0	0	0	0	0	0	0	0	0
FGSG_17597	PH-1	1	1	1	1	1	1	1	1	1	1	0	0	0	0	0	0	0	0	0	0	0	0	0	0	0	0	0	0	0	0	0	0	0
FGSG_17596	PH-1	1	1	0	1	1	1	0	0	0	0	0	0	0	0	0	0	0	0	0	0	0	0	0	0	0	0	0	0	0	0	0	0	0
FGSG_17595	PH-1	1	1	0	1	1	1	0	0	0	0	0	0	0	0	0	0	0	0	0	0	0	0	0	0	0	0	0	0	0	0	0	0	0
FGSG_17594	PH-1	1	1	1	1	1	1	1	1	1	1	0	0	0	0	0	0	0	0	0	0	0	0	0	0	0	0	0	0	0	0	0	0	0
FGSG_17593	PH-1	1	1	1	1	1	1	1	1	1	1	0	0	0	0	0	0	0	0	0	0	0	0	0	0	0	0	0	0	0	0	0	0	0
FGSG_17592	PH-1	1	1	1	1	1	1	1	1	1	1	0	0	0	0	0	0	0	0	0	0	0	0	0	0	0	0	0	0	0	0	0	0	0
FGSG_17591	PH-1	1	1	1	1	1	1	1	1	1	1	0	0	0	0	0	0	0	0	0	0	0	0	0	0	0	0	0	0	0	0	0	0	0
FGSG_17589	PH-1	1	1	1	1	1	1	1	1	1	1	0	0	0	0	0	0	0	0	0	0	0	0	0	0	0	0	0	0	0	0	0	0	0
FGSG_17587	PH-1	1	1	1	1	1	1	0	0	1	1	0	0	0	0	0	0	0	0	0	0	0	0	0	0	0	0	0	0	0	0	0	0	0
FGSG_17586	PH-1	1	1	1	1	1	1	1	1	1	1	0	0	0	0	0	0	0	0	0	0	0	0	0	0	0	0	0	0	0	0	0	0	0
FGSG_17585	PH-1	1	1	1	1	1	1	1	1	1	1	0	0	0	0	0	0	0	0	0	0	0	0	0	0	0	0	0	0	0	0	0	0	0
FGSG_17584	PH-1	1	1	1	1	1	1	1	1	1	1	0	0	0	0	0	0	0	0	0	0	0	0	0	0	0	0	0	0	0	0	0	0	0
FGSG_17583	PH-1	1	1	1	1	1	1	1	1	1	1	0	0	0	0	0	0	0	0	0	0	0	0	0	0	0	0	0	0	0	0	0	0	0
FGSG_17582	PH-1	1	1	1	1	0	0	0	0	0	0	0	0	0	0	0	0	0	0	0	0	0	0	0	0	0	0	0	0	0	0	0	0	0
FGSG_17581	PH-1	1	1	1	1	1	1	1	1	1	1	0	0	0	0	0	0	0	0	0	0	0	0	0	0	0	0	0	0	0	0	0	0	0
FGSG_17580	PH-1	1	1	1	1	1	1	1	1	1	1	0	0	0	0	0	0	0	0	0	0	0	0	0	0	0	0	0	0	0	0	0	0	0
FGSG_17579	PH-1	1	1	1	1	1	1	1	1	1	1	0	0	0	0	0	0	0	0	0	0	0	0	0	0	0	0	0	0	0	0	0	0	0
FGSG_17578	PH-1	1	1	1	1	1	1	1	1	1	1	0	0	0	0	0	0	0	0	0	0	0	0	0	0	0	0	0	0	0	0	0	0	0
FGSG_17577	PH-1	1	1	1	1	1	1	1	1	1	1	0	0	0	0	0	0	0	0	0	0	0	0	0	0	0	0	0	0	0	0	0	0	0
FGSG_17576	PH-1	1	1	1	1	1	1	1	1	1	1	0	0	0	0	0	0	0	0	0	0	0	0	0	0	0	0	0	0	0	0	0	0	0
FGSG_17575	PH-1	1	1	1	1	1	1	1	1	1	1	0	0	0	0	0	0	0	0	0	0	0	0	0	0	0	0	0	0	0	0	0	0	0
FGSG_17574	PH-1	1	1	1	1	1	1	1	1	1	1	0	0	0	0	0	0	0	0	0	0	0	0	0	0	0	0	0	0	0	0	0	0	0
FGSG_17573	PH-1	1	1	1	1	1	1	1	1	1	1	0	0	0	0	0	0	0	0	0	0	0	0	0	0	0	0	0	0	0	0	0	0	0
FGSG_17571	PH-1	1	1	1	1	1	1	1	1	1	1	0	0	0	0	0	0	0	0	0	0	0	0	0	0	0	0	0	0	0	0	0	0	0
FGSG_17570	PH-1	1	1	1	1	1	1	1	1	1	1	0	0	0	0	0	0	0	0	0	0	0	0	0	0	0	0	0	0	0	0	0	0	0
FGSG_17569	PH-1	1	1	1	1	1	1	1	1	1	1	0	0	0	0	0	0	0	0	0	0	0	0	0	0	0	0	0	0	0	0	0	0	0
FGSG_17568	PH-1	1	1	1	1	1	1	1	1	1	1	0	0	0	0	0	0	0	0	0	0	0	0	0	0	0	0	0	0	0	0	0	0	0
FGSG_17567	PH-1	1	1	1	1	1	1	1	1	1	1	0	0	0	0	0	0	0	0	0	0	0	0	0	0	0	0	0	0	0	0	0	0	0
FGSG_17566	PH-1	1	1	1	1	1	1	0	0	1	1	0	0	0	0	0	0	0	0	0	0	0	0	0	0	0	0	0	0	0	0	0	0	0
FGSG_17565	PH-1	1	1	1	1	1	1	1	1	1	1	0	0	0	0	0	0	0	0	0	0	0	0	0	0	0	0	0	0	0	0	0	0	0
FGSG_17564	PH-1	1	1	1	1	1	1	1	1	1	1	0	0	0	0	0	0	0	0	0	0	0	0	0	0	0	0	0	0	0	0	0	0	0
FGSG_17562	PH-1	1	1	1	1	1	1	1	1	1	1	0	0	0	0	0	0	0	0	0	0	0	0	0	0	0	0	0	0	0	0	0	0	0
FGSG_17561	PH-1	1	1	1	1	1	1	1	1	1	1	0	0	0	0	0	0	0	0	0	0	0	0	0	0	0	0	0	0	0	0	0	0	0
FGSG_17560	PH-1	1	1	1	1	1	1	1	1	1	1	0	0	0	0	0	0	0	0	0	0	0	0	0	0	0	0	0	0	0	0	0	0	0
FGSG_17559	PH-1	1	0	1	1	1	1	0	1	0	0	0	0	0	0	0	0	0	0	0	0	0	0	0	0	0	0	0	0	0	0	0	0	0
FGSG_17558	PH-1	1	1	1	1	1	1	1	1	1	1	0	0	0	0	0	0	0	0	0	0	0	0	0	0	0	0	0	0	0	0	0	0	0
FGSG_17557	PH-1	1	1	1	1	1	1	1	1	1	1	0	0	0	0	0	0	0	0	0	0	0	0	0	0	0	0	0	0	0	0	0	0	0
FGSG_17556	PH-1	1	1	1	1	1	1	1	1	1	1	0	0	0	0	0	0	0	0	0	0	0	0	0	0	0	0	0	0	0	0	0	0	0
FGSG_17555	PH-1	1	1	1	1	1	1	1	1	1	1	0	0	0	0	0	0	0	0	0	0	0	0	0	0	0	0	0	0	0	0	0	0	0
FGSG_17554	PH-1	1	1	1	1	1	1	1	1	1	1	0	0	0	0	0	0	0	0	0	0	0	0	0	0	0	0	0	0	0	0	0	0	0
FGSG_17553	PH-1	1	1	1	1	1	1	1	1	1	1	0	0	0	0	0	0	0	0	0	0	0	0	0	0	0	0	0	0	0	0	0	0	0
FGSG_17552	PH-1	1	1	1	1	1	1	1	1	1	1	0	0	0	0	0	0	0	0	0	0	0	0	0	0	0	0	0	0	0	0	0	0	0
FGSG_17551	PH-1	1	1	1	1	1	1	1	1	1	1	0	0	0	0	0	0	0	0	0	0	0	0	0	0	0	0	0	0	0	0	0	0	0
FGSG_17550	PH-1	1	1	1	1	1	1	1	1	1	1	0	0	0	0	0	0	0	0	0	0	0	0	0	0	0	0	0	0	0	0	0	0	0
FGSG_17549	PH-1	1	1	1	1	1	1	1	1	1	1	0	0	0	0	0	0	0	0	0	0	0	0	0	0	0	0	0	0	0	0	0	0	0
FGSG_17548	PH-1	1	1	1	1	1	1	1	1	1	1	0	0	0	0	0	0	0	0	0	0	0	0	0	0	0	0	0	0	0	0	0	0	0
FGSG_17547	PH-1	1	1	1	1	1	1	1	1	1	1	0	0	0	0	0	0	0	0	0	0	0	0	0	0	0	0	0	0	0	0	0	0	0
FGSG_17546	PH-1	1	1	1	1	1	1	1	1	1	1	0	0	0	0	0	0	0	0	0	0	0	0	0	0	0	0	0	0	0	0	0	0	0
FGSG_17545	PH-1	1	1	1	1	1	1	1	1	1	1	0	0	0	0	0	0	0	0	0	0	0	0	0	0	0	0	0	0	0	0	0	0	0
FGSG_17544	PH-1	1	1	1	1	1	1	0	0	0	0	1	0	0	0	0	0	0	0	0	0	0	0	0	0	0	0	0	0	0	0	0	0	0
FGSG_17543	PH-1	1	1	1	1	1	1	1	1	1	1	0	0	0	0	0	0	0	0	0	0	0	0	0	0	0	0	0	0	0	0	0	0	0
FGSG_17542	PH-1	1	1	1	1	1	1	1	1	1	1	0	0	0	0	0	0	0	0	0	0	0	0	0	0	0	0	0	0	0	0	0	0	0
FGSG_17541	PH-1	1	1	1	1	1	1	1	1	1	1	0	0	0	0	0	0	0	0	0	0	0	0	0	0	0	0	0	0	0	0	0	0	0
FGSG_17540	PH-1	1	1	1	1	1	1	1	1	1	1	0	0	0	0	0	0	0	0	0	0	0	0	0	0	0	0	0	0	0	0	0	0	0
FGSG_17539	PH-1	1	1	1	1	1	1	0	0	1	1	0	0	0	0	0	0	0	0	0	0	0	0	0	0	0	0	0	0	0	0	0	0	0
FGSG_17538	PH-1	1	1	1	1	1	1	0	0	0	0	1	0	0	0	0	0	0	0	0	0	0	0	0	0	0	0	0	0	0	0	0	0	0
FGSG_17537	PH-1	1	1	1	1	1	1	0	0	0	0	1	0	0	0	0	0	0	0	0	0	0	0	0	0	0	0	0	0	0	0	0	0	0
FGSG_17536	PH-1	1	1	1	1	1	1	1	1	0	0	0	0	0	0	0	0	0	0	0	0	0	0	0	0	0	0	0	0	0	0	0	0	0
FGSG_17535	PH-1	1	1	1	1	1	1	1	1	0	0	0	0	0	0	0	0	0	0	0	0	0	0	0	0	0	0	0	0	0	0	0	0	0
FGSG_17534	PH-1	1	1	1	1	1	1	1	1	0	0	0	0	0	0	0	0	0	0	0	0	0	0	0	0	0	0	0	0	0	0	0	0	0
FGSG_17533	PH-1	1	1	1	1	1	1	1	1	1	1	0	0	0	0	0	0	0	0	0	0	0	0	0	0	0	0	0	0	0	0	0	0	0
FGSG_17532	PH-1	1	1	1	1	1	1	1	1	1	1	0	0	0	0	0	0	0	0	0	0	0	0	0	0	0	0	0	0	0	0	0	0	0
FGSG_17531	PH-1	1	1	1	1	1	1	1	1	1	1	0	0	0	0	0	0	0	0	0	0	0	0	0	0	0	0	0	0	0	0	0	0	0
FGSG_17530	PH-1	1	1	1	1	1	1	1	1	1	1	0	0	0	0	0	0	0	0	0	0	0	0	0	0	0	0	0	0	0	0	0	0	0
FGSG_17529	PH-1	1	1	1	1	1	1	1	1	1	1	0	0	0	0	0	0	0	0	0	0	0	0	0	0	0	0	0	0	0	0	0	0	0
FGSG_17528	PH-1	1	1	1	1	1	1	1	1	1	1	0	0	0	0	0	0	0	0	0	0	0	0	0	0	0	0	0	0	0	0	0	0	0
FGSG_17527	PH-1	1	1	1	1	1	1	1	1	1	1	0	0	0	0	0	0	0	0	0	0	0	0	0	0	0	0	0	0	0	0	0	0	0
FGSG_17526	PH-1	1	1	1	1	1	1	1	1	1	1	0	0	0	0	0	0	0	0	0	0	0	0	0	0	0	0	0	0	0	0	0	0	0
FGSG_17525	PH-1	1	1	1	1	1	1	1	1	1	1	0	0	0	0	0	0	0	0	0	0	0	0	0	0	0	0	0	0	0	0	0	0	0
FGSG_17524	PH-1	1	1	1	1	1	1	1	1	1	1	0	0	0	0	0	0	0	0	0	0	0	0	0	0	0	0	0	0	0	0	0	0	0
FGSG_17523	PH-1	1	1	1	1	1	1	1	1	1	1	0	0	0	0	0	0	0	0	0	0	0	0	0	0	0	0	0	0	0	0	0	0	0
FGSG_17522	PH-1	1	1	1	1	1	1	1	1	1	1	0	0	0	0	0	0	0	0	0	0	0	0	0	0	0	0	0	0	0	0	0	0	0
FGSG_17521	PH-1	1	1	1	1	1	1	1	1	1	1	0	0	0	0	0	0	0	0	0	0	0	0	0	0	0	0	0	0	0	0	0	0	0
FGSG_17520	PH-1	1	1	1	1	1	1	1	1	1	1	0	0	0	0	0	0	0	0	0	0	0	0	0	0	0	0	0	0	0	0	0	0	0
FGSG_17519	PH-1	1	1	1	1	1	1	1	1	1	1	0	0	0	0	0	0	0	0	0	0	0	0	0	0	0	0	0	0	0	0	0	0	0
FGSG_17518	PH-1	1	1	1	1	1	1	1	1	1	1	0	0	0	0	0	0	0	0	0	0	0	0	0	0	0	0	0	0	0	0	0	0	0
FGSG_17517	PH-1	1	1	1	1	1	1	1	1	1	1	0	0	0	0	0	0	0	0	0	0	0	0	0	0	0	0	0	0	0	0	0	0	0
FGSG_17516	PH-1	1	1	1	1	1	1	1	1	1	1	0	0	0	0	0	0	0	0	0	0	0	0	0	0	0	0	0	0	0	0	0	0	0
FGSG_17515	PH-1	1	1	1	1	1	1	1	1	1	1	0	0	0	0	0	0	0	0	0	0	0	0	0	0	0	0	0	0	0	0	0	0	0
FGSG_17514	PH-1	1	1	1	1	1	1	1	1	1	1	0	0	0	0	0	0	0	0	0	0	0	0	0	0	0	0	0	0	0	0	0	0	0
FGSG_17513	PH-1	1	1	1	1	1	1	1	1	1	1	0	0	0	0	0	0	0	0	0	0	0	0	0	0	0	0	0	0	0	0	0	0	0
FGSG_17512	PH-1	1	1	1	1	1	1	1	1	1	1	0	0	0	0	0	0	0	0	0	0	0	0	0	0	0	0	0	0	0	0	0	0	0
FGSG_17511	PH-1	1	1	1	1	1	1	1	1	1	1	0	0	0	0	0	0	0	0	0	0	0	0	0	0	0	0	0	0	0	0	0	0	0
FGSG_17510	PH-1	1	1	1	1	1	1	1	1	1	1	0	0	0	0	0	0	0	0	0	0	0	0	0	0	0	0	0	0	0	0	0	0	0
FGSG_17509	PH-1	1	1	1	1	1	1	1	1	1	1	0	0	0	0	0	0	0	0	0	0	0	0	0	0	0	0	0	0	0	0	0	0	0
FGSG_17508	PH-1	1	1	1	1	1	1	1	1	1	1	0	0	0	0	0	0	0	0	0	0	0	0	0	0	0	0	0	0	0	0	0	0	0
FGSG_17507	PH-1	1	1	1	1	1	1	1	1	1	1	0	0	0	0	0	0	0	0	0	0	0	0	0	0	0	0	0	0	0	0	0	0	0
FGSG_17506	PH-1	1	1	1	1	1	1	1	1	1	1	0	0	0	0	0	0	0	0	0	0	0	0	0	0	0	0	0	0	0	0	0	0	0
FGSG_17505	PH-1	1	1	1	1	1	1	1	1	1	1	0	0	0	0	0	0	0	0	0	0	0	0	0	0	0	0	0	0	0	0	0	0	0
FGSG_17504	PH-1	1	1	1	1	1	1	1	1	1	1	0	0	0	0	0	0	0	0	0	0	0	0	0	0	0	0	0	0	0	0	0	0	0
FGSG_17503	PH-1	1	1	1	1	1	1	1	1	1	1	0	0	0	0	0	0	0	0	0	0	0	0	0	0	0	0	0	0	0	0	0	0	0
FGSG_17502	PH-1	1	1	1	1	1	1	1	1	1	1	0	0	0	0	0	0	0	0	0	0	0	0	0	0	0	0	0	0	0	0	0	0	0
FGSG_17501	PH-1	1	1	1	1	1	1	1	1	1	1	0	0	0	0	0	0	0	0	0	0	0	0	0	0	0	0	0	0	0	0	0	0	0
FGSG_17500	PH-1	1	1	1	1	1	1	1	1	1	1	0	0	0	0	0	0	0	0	0	0	0	0	0	0	0	0	0	0	0	0	0	0	0
FGSG_17499	PH-1	1	1	1	1	1	1	1	1	1	1	0	0	0	0	0	0	0	0	0	0	0	0	0	0	0	0	0	0	0	0	0	0	0
FGSG_17498	PH-1	1	1	1	1	1	1	1	1	1	1	0	0	0	0	0	0	0	0	0	0	0	0	0	0	0	0	0	0	0	0	0	0	0
FGSG_17497	PH-1	1	1	1	1	1	1	1	1	1	1	0	0	0	0	0	0	0	0	0	0	0	0	0	0	0	0	0	0	0	0	0	0	0
FGSG_17496	PH-1	1	1	1	1	1	1	1	1	1	1	0	0	0	0	0	0	0	0	0	0	0	0	0	0	0	0	0	0	0	0	0	0	0
FGSG_17495	PH-1	1	1	1	1	1	1	1	1	1	1	0	0	0	0	0	0	0	0	0	0	0	0	0	0	0	0	0	0	0	0	0	0	0
FGSG_17494	PH-1	1	1	1	1	1	1	1	1	1	1	0	0	0	0	0	0	0	0	0	0	0	0	0	0	0	0	0	0	0	0	0	0	0
FGSG_17493	PH-1	1	1	1	1	1	1	1	1	1	1	0	0	0	0	0	0	0	0	0	0	0	0	0	0	0	0	0	0	0	0	0	0	0
FGSG_17492	PH-1	1	1	1	1	1	1	1	1	1	1	0	0	0	0	0	0	0	0	0	0	0	0	0	0	0	0	0	0	0	0	0	0	0
FGSG_17491	PH-1	1	0	1	1	1	1	1	1	1	1	0	0	0	0	0	0	0	0	0	0	0	0	0	0	1	0	0	0	0	0	0	0	0
FGSG_17490	PH-1	1	1	1	1	1	1	1	1	1	1	0	0	0	0	0	0	0	0	0	0	0	0	0	0	0	0	0	0	0	0	0	0	0
FGSG_17488	PH-1	1	1	1	1	1	1	1	1	1	1	0	0	0	0	0	0	0	0	0	0	0	0	0	0	0	0	0	0	0	0	0	0	0
FGSG_17487	PH-1	1	1	1	1	1	1	1	1	1	1	0	0	0	0	0	0	0	0	0	0	0	0	0	0	0	0	0	0	0	0	0	0	0
FGSG_17486	PH-1	1	1	1	1	1	1	1	1	1	1	0	0	0	0	0	0	0	0	0	0	0	0	0	0	0	0	0	0	0	0	0	0	0
FGSG_17485	PH-1	1	1	1	1	1	1	1	1	1	1	0	0	0	0	0	0	0	0	0	0	0	0	0	0	0	0	0	0	0	0	0	0	0
FGSG_17484	PH-1	1	1	1	1	1	1	1	1	1	1	0	0	0	0	0	0	0	0	0	0	0	0	0	0	0	0	0	0	0	0	0	0	0
FGSG_17483	PH-1	1	1	1	1	1	0	0	0	0	1	0	0	0	0	0	0	0	0	0	0	0	0	0	0	0	0	0	0	0	0	0	0	0
FGSG_17482	PH-1	1	1	1	1	1	1	1	1	1	1	0	0	0	0	0	0	0	0	0	0	0	0	0	0	0	0	0	0	0	0	0	0	0
FGSG_17481	PH-1	1	1	1	1	1	1	1	1	1	1	0	0	0	0	0	0	0	0	0	0	0	0	0	0	0	0	0	0	0	0	0	0	0
FGSG_17480	PH-1	1	1	1	1	1	1	1	1	1	1	0	0	0	0	0	0	0	0	0	0	0	0	0	0	0	0	0	0	0	0	0	0	0
FGSG_17479	PH-1	1	1	1	1	1	1	1	1	1	1	0	0	0	0	0	0	0	0	0	0	0	0	0	0	0	0	0	0	0	0	0	0	0
FGSG_17478	PH-1	1	1	1	1	1	1	1	1	1	1	0	0	0	0	0	0	0	0	0	0	0	0	0	0	0	0	0	0	0	0	0	0	0
FGSG_17477	PH-1	1	1	1	1	1	1	1	1	1	1	0	0	0	0	0	0	0	0	0	0	0	0	0	0	0	0	0	0	0	0	0	0	0
FGSG_17476	PH-1	1	1	1	1	1	1	1	1	1	1	0	0	0	0	0	0	0	0	0	0	0	0	0	0	0	0	0	0	0	0	0	0	0
FGSG_17475	PH-1	1	1	1	1	1	1	1	1	1	1	0	0	0	0	0	0	0	0	0	0	0	0	0	0	0	0	0	0	0	0	0	0	0
FGSG_17474	PH-1	1	1	1	1	1	1	1	1	1	1	0	0	0	0	0	0	0	0	0	0	0	0	0	0	0	0	0	0	0	0	0	0	0
FGSG_17473	PH-1	1	1	1	1	1	1	1	1	1	1	0	0	0	0	0	0	0	0	0	0	0	0	0	0	0	0	0	0	0	0	0	0	0
FGSG_17472	PH-1	1	1	1	1	1	1	1	1	1	1	0	0	0	0	0	0	0	0	0	0	0	0	0	0	0	0	0	0	0	0	0	0	0
FGSG_17471	PH-1	1	1	1	1	1	1	1	1	1	1	0	0	0	0	0	0	0	0	0	0	0	0	0	0	0	0	0	0	0	0	0	0	0
FGSG_17470	PH-1	1	1	1	1	1	1	1	1	1	1	0	0	0	0	0	0	0	0	0	0	0	0	0	0	0	0	0	0	0	0	0	0	0
FGSG_17469	PH-1	1	1	1	1	1	1	1	1	1	1	0	0	0	0	0	0	0	0	0	0	0	0	0	0	0	0	0	0	0	0	0	0	0
FGSG_17468	PH-1	1	1	1	1	1	1	1	1	1	1	0	0	0	0	0	0	0	0	0	0	0	0	0	0	0	0	0	0	0	0	0	0	0
FGSG_17467	PH-1	1	1	1	1	1	1	1	1	1	1	0	0	0	0	0	0	0	0	0	0	0	0	0	0	0	0	0	0	0	0	0	0	0
FGSG_17466	PH-1	1	1	1	1	1	1	1	1	1	1	0	0	0	0	0	0	0	0	0	0	0	0	0	0	0	0	0	0	0	0	0	0	0
FGSG_17465	PH-1	1	1	1	1	1	1	1	1	1	1	0	0	0	0	0	0	0	0	0	0	0	0	0	0	0	0	0	0	0	0	0	0	0
FGSG_17464	PH-1	1	1	1	1	1	1	1	1	1	1	0	0	0	0	0	0	0	0	0	0	0	0	0	0	0	0	0	0	0	0	0	0	0
FGSG_17463	PH-1	1	1	1	1	1	1	1	1	1	1	0	0	0	0	0	0	0	0	0	0	0	0	0	0	0	0	0	0	0	0	0	0	0
FGSG_17462	PH-1	1	1	1	1	1	1	1	1	1	1	0	0	0	0	0	0	0	0	0	0	0	0	0	0	0	0	0	0	0	0	0	0	0
FGSG_17461	PH-1	1	1	1	1	1	1	1	1	1	1	0	0	0	0	0	0	0	0	0	0	0	0	0	0	0	0	0	0	0	0	0	0	0
FGSG_17460	PH-1	1	1	1	1	1	1	1	1	1	1	0	0	0	0	0	0	0	0	0	0	0	0	0	0	0	0	0	0	0	0	0	0	0
FGSG_17459	PH-1	1	1	1	1	1	1	1	1	1	1	0	0	0	0	0	0	0	0	0	0	0	0	0	0	0	0	0	0	0	0	0	0	0
FGSG_17458	PH-1	1	1	1	1	1	1	1	1	1	1	0	0	0	0	0	0	0	0	0	0	0	0	0	0	0	0	0	0	0	0	0	0	0
FGSG_17457	PH-1	1	1	1	1	1	1	1	1	1	1	0	0	0	0	0	0	0	0	0	0	0	0	0	0	0	0	0	0	0	0	0	0	0
FGSG_17456	PH-1	1	1	1	1	1	1	1	1	1	1	0	0	0	0	0	0	0	0	0	0	0	0	0	0	0	0	0	0	0	0	0	0	0
FGSG_17455	PH-1	1	1	1	1	1	1	1	1	1	1	0	0	0	0	0	0	0	0	0	0	0	0	0	0	0	0	0	0	0	0	0	0	0
FGSG_17454	PH-1	1	1	1	1	1	1	0	1	1	0	0	0	0	0	0	0	0	0	0	0	0	0	0	0	0	0	0	0	0	0	0	0	0
FGSG_17453	PH-1	1	1	1	1	1	1	1	1	1	1	0	0	0	0	0	0	0	0	0	0	0	0	0	0	0	0	0	0	0	0	0	0	0
FGSG_17452	PH-1	1	1	1	1	1	1	1	1	1	1	0	0	0	0	0	0	0	0	0	0	0	0	0	0	0	0	0	0	0	0	0	0	0
FGSG_17451	PH-1	1	1	1	1	1	1	1	1	1	1	0	0	0	0	0	0	0	0	0	0	0	0	0	0	0	0	0	0	0	0	0	0	0
FGSG_17450	PH-1	1	1	1	1	1	1	1	1	1	1	0	0	0	0	0	0	0	0	0	0	0	0	0	0	0	0	0	0	0	0	0	0	0
FGSG_17449	PH-1	1	1	1	1	1	1	1	1	1	1	0	0	0	0	0	0	0	0	0	0	0	0	0	0	0	0	0	0	0	0	0	0	0
FGSG_17448	PH-1	1	1	1	1	1	1	1	1	1	1	0	0	0	0	0	0	0	0	0	0	0	0	0	0	0	0	0	0	0	0	0	0	0
FGSG_17447	PH-1	1	1	1	1	1	1	1	1	1	1	0	0	0	0	0	0	0	0	0	0	0	0	0	0	0	0	0	0	0	0	0	0	0
FGSG_17446	PH-1	1	1	1	1	1	1	1	1	1	1	0	0	0	0	0	0	0	0	0	0	0	0	0	0	0	0	0	0	0	0	0	0	0
FGSG_17445	PH-1	1	1	1	1	1	1	1	1	1	1	0	0	0	0	0	0	0	0	0	0	0	0	0	0	0	0	0	0	0	0	0	0	0
FGSG_17444	PH-1	1	1	0	1	0	0	0	0	0	0	0	0	0	0	0	0	0	0	0	0	0	0	0	0	0	0	0	0	0	0	0	0	0
FGSG_17443	PH-1	1	1	0	1	0	0	0	0	0	0	0	0	0	0	0	0	0	0	0	0	0	0	0	0	0	0	0	0	0	0	0	0	0
FGSG_17441	PH-1	1	1	0	1	1	1	0	0	0	0	0	0	0	0	0	0	0	0	0	0	0	0	0	0	0	0	0	0	0	0	0	0	0
FGSG_17440	PH-1	1	1	0	1	1	1	0	0	0	0	0	0	0	0	0	0	0	0	0	0	0	0	0	0	0	0	0	0	0	0	0	0	0
FGSG_17439	PH-1	1	1	0	1	1	1	0	0	0	0	0	0	0	0	0	0	0	0	0	0	0	0	0	0	0	0	0	0	0	0	0	0	0
FGSG_17438	PH-1	1	1	0	1	1	1	0	0	0	0	0	0	0	0	0	0	0	0	0	0	0	0	0	0	0	0	0	0	0	0	0	0	0
FGSG_17437	PH-1	1	1	1	1	1	1	0	0	1	1	0	0	0	0	0	0	0	0	0	0	0	0	0	0	0	0	0	0	0	0	0	0	0
FGSG_17436	PH-1	1	1	1	1	1	1	1	1	1	1	0	0	0	0	0	0	0	0	0	0	0	0	0	0	0	0	0	0	0	0	0	0	0
FGSG_17434	PH-1	1	1	1	1	1	1	1	1	1	1	0	0	0	0	0	0	0	0	0	0	0	0	0	0	0	0	0	0	0	0	0	0	0
FGSG_17433	PH-1	1	1	1	1	1	1	1	1	1	1	0	0	0	0	0	0	0	0	0	0	0	0	0	0	0	0	0	0	0	0	0	0	0
FGSG_17432	PH-1	1	1	1	1	1	1	1	1	1	1	0	0	0	0	0	0	0	0	0	0	0	0	0	0	0	0	0	0	0	0	0	0	0
FGSG_17431	PH-1	1	1	1	1	1	1	1	1	1	1	0	0	0	0	0	0	0	0	0	0	0	0	0	0	0	0	0	0	0	0	0	0	0
FGSG_17430	PH-1	1	1	1	1	1	1	1	1	1	1	0	0	0	0	0	0	0	0	0	0	0	0	0	0	0	0	0	0	0	0	0	0	0
FGSG_17429	PH-1	1	1	1	1	1	1	1	1	1	1	0	0	0	0	0	0	0	0	0	0	0	0	0	0	0	0	0	0	0	0	0	0	0
FGSG_17428	PH-1	1	1	1	1	1	1	1	1	1	1	0	0	0	0	0	0	0	0	0	0	0	0	0	0	0	0	0	0	0	0	0	0	0
FGSG_17427	PH-1	1	1	1	1	1	1	1	1	1	1	0	0	0	0	0	0	0	0	0	0	0	0	0	0	0	0	0	0	0	0	0	0	0
FGSG_17426	PH-1	1	1	1	1	1	1	1	1	1	1	0	0	0	0	0	0	0	0	0	0	0	0	0	0	0	0	0	0	0	0	0	0	0
FGSG_17425	PH-1	1	1	1	1	1	1	1	1	1	1	0	0	0	0	0	0	0	0	0	0	0	0	0	0	0	0	0	0	0	0	0	0	0
FGSG_17424	PH-1	1	1	1	1	1	1	1	1	1	1	0	0	0	0	0	0	0	0	0	0	0	0	0	0	0	0	0	0	0	0	0	0	0
FGSG_17423	PH-1	1	1	1	1	1	1	1	1	1	1	0	0	0	0	0	0	0	0	0	0	0	0	0	0	0	0	0	0	0	0	0	0	0
FGSG_17422	PH-1	1	1	1	1	1	1	1	1	1	1	0	0	0	0	0	0	0	0	0	0	0	0	0	0	0	0	0	0	0	0	0	0	0
FGSG_17421	PH-1	1	1	1	1	1	1	1	1	1	1	0	0	0	0	0	0	0	0	0	0	0	0	0	0	0	0	0	0	0	0	0	0	0
FGSG_17420	PH-1	1	1	1	1	1	1	1	1	1	1	0	0	0	0	0	0	0	0	0	0	0	0	0	0	0	0	0	0	0	0	0	0	0
FGSG_17419	PH-1	1	1	1	1	1	1	0	0	1	1	0	0	0	0	0	0	0	0	0	0	0	0	0	0	0	0	0	0	0	0	0	0	0
FGSG_17418	PH-1	1	1	1	1	1	1	1	1	1	1	0	0	0	0	0	0	0	0	0	0	0	0	0	0	0	0	0	0	0	0	0	0	0
FGSG_17417	PH-1	1	1	1	1	1	1	1	1	1	1	0	0	0	0	0	0	0	0	0	0	0	0	0	0	0	0	0	0	0	0	0	0	0
FGSG_17416	PH-1	1	1	1	1	1	1	1	1	1	1	0	0	0	0	0	0	0	0	0	0	0	0	0	0	0	0	0	0	0	0	0	0	0
FGSG_17415	PH-1	1	1	1	1	1	1	1	1	1	1	0	0	0	0	0	0	0	0	0	0	0	0	0	0	0	0	0	0	0	0	0	0	0
FGSG_17414	PH-1	1	1	1	1	1	1	1	1	1	1	0	0	0	0	0	0	0	0	0	0	0	0	0	0	0	0	0	0	0	0	0	0	0
FGSG_17413	PH-1	1	1	1	1	1	1	1	1	1	1	0	0	0	0	0	0	0	0	0	0	0	0	0	0	0	0	0	0	0	0	0	0	0
FGSG_17412	PH-1	1	1	1	1	1	1	1	1	1	1	0	0	0	0	0	0	0	0	0	0	0	0	0	0	0	0	0	0	0	0	0	0	0
FGSG_17411	PH-1	1	1	1	1	1	1	1	1	1	1	0	0	0	0	0	0	0	0	0	0	0	0	0	0	0	0	0	0	0	0	0	0	0
FGSG_17410	PH-1	1	1	1	1	1	1	1	1	1	1	0	0	0	0	0	0	0	0	0	0	0	0	0	0	0	0	0	0	0	0	0	0	0
FGSG_17409	PH-1	1	1	1	1	1	1	1	1	1	1	0	0	0	0	0	0	0	0	0	0	0	0	0	0	0	0	0	0	0	0	0	0	0
FGSG_17408	PH-1	1	1	1	1	1	1	1	1	1	1	0	0	0	0	0	0	0	0	0	0	0	0	0	0	0	0	0	0	0	0	0	0	0
FGSG_17407	PH-1	1	1	1	1	1	1	1	1	1	1	0	0	0	0	0	0	0	0	0	0	0	0	0	0	0	0	0	0	0	0	0	0	0
FGSG_17406	PH-1	1	1	1	1	1	1	1	1	1	1	0	0	0	0	0	0	0	0	0	0	0	0	0	0	0	0	0	0	0	0	0	0	0
FGSG_17405	PH-1	1	1	0	1	0	0	1	1	0	1	0	0	0	0	0	0	0	0	0	0	0	0	0	0	0	0	0	0	0	0	0	0	0
FGSG_17404	PH-1	1	1	1	1	1	1	1	1	1	1	0	0	0	0	0	0	0	0	0	0	0	0	0	0	0	0	0	0	0	0	0	0	0
FGSG_17403	PH-1	1	1	1	1	1	1	1	1	1	1	0	0	0	0	0	0	0	0	0	0	0	0	0	0	0	0	0	0	0	0	0	0	0
FGSG_17402	PH-1	1	1	1	1	1	1	1	1	1	1	0	0	0	0	0	0	0	0	0	0	0	0	0	0	0	0	0	0	0	0	0	0	0
FGSG_17401	PH-1	1	1	1	1	1	1	0	0	1	1	0	0	0	0	0	0	0	0	0	0	0	0	0	0	0	0	0	0	0	0	0	0	0
FGSG_17400	PH-1	1	1	1	1	1	1	0	0	1	1	0	0	0	0	0	0	0	0	0	0	0	0	0	0	0	0	0	0	0	0	0	0	0
FGSG_17399	PH-1	1	1	1	1	1	1	0	0	1	1	0	0	0	0	0	0	0	0	0	0	0	0	0	0	0	0	0	0	0	0	0	0	0
FGSG_17398	PH-1	1	0	1	0	0	1	1	1	1	1	0	0	0	0	0	0	0	0	0	0	0	0	0	0	0	0	0	0	0	0	0	0	0
FGSG_17397	PH-1	1	0	1	0	0	1	1	1	1	1	0	0	0	0	0	0	0	0	0	0	0	0	0	0	0	0	0	0	0	0	0	0	0
FGSG_17395	PH-1	1	1	1	1	1	1	1	1	1	1	0	0	0	0	0	0	0	0	0	0	0	0	0	0	0	0	0	0	0	0	0	0	0
FGSG_17394	PH-1	1	1	1	1	1	1	1	1	1	1	0	0	0	0	0	0	0	0	0	0	0	0	0	0	0	0	0	0	0	0	0	0	0
FGSG_17393	PH-1	1	1	1	1	1	1	1	1	1	1	0	0	0	0	0	0	0	0	0	0	0	0	0	0	0	0	0	0	0	0	0	0	0
FGSG_17391	PH-1	1	1	1	1	1	1	0	0	1	1	0	0	0	0	0	0	0	0	0	0	0	0	0	0	0	0	0	0	0	0	0	0	0
FGSG_17390	PH-1	1	1	1	1	1	1	1	1	1	1	0	0	0	0	0	0	0	0	0	0	0	0	0	0	0	0	0	0	0	0	0	0	0
FGSG_17389	PH-1	1	1	1	1	1	1	1	1	1	1	0	0	0	0	0	0	0	0	0	0	0	0	0	0	0	0	0	0	0	0	0	0	0
FGSG_17388	PH-1	1	1	1	1	1	1	1	1	1	1	0	0	0	0	0	0	0	0	0	0	0	0	0	0	0	0	0	0	0	0	0	0	0
FGSG_17387	PH-1	1	1	1	1	1	1	1	1	1	1	0	0	0	0	0	0	0	0	0	0	0	0	0	0	0	0	0	0	0	0	0	0	0
FGSG_17386	PH-1	1	1	1	1	1	1	1	1	1	1	0	0	0	0	0	0	0	0	0	0	0	0	0	0	0	0	0	0	0	0	0	0	0
FGSG_17385	PH-1	1	1	1	1	1	1	1	1	1	1	0	0	0	0	0	0	0	0	0	0	0	0	0	0	0	0	0	0	0	0	0	0	0
FGSG_17384	PH-1	1	1	1	1	1	1	1	1	1	1	0	0	0	0	0	0	0	0	0	0	0	0	0	0	0	0	0	0	0	0	0	0	0
FGSG_17383	PH-1	1	1	1	1	1	1	1	1	1	1	0	0	0	0	0	0	0	0	0	0	0	0	0	0	0	0	0	0	0	0	0	0	0
FGSG_17382	PH-1	1	1	1	1	1	1	1	1	1	1	0	0	0	0	0	0	0	0	0	0	0	0	0	0	0	0	0	0	0	0	0	0	0
FGSG_17381	PH-1	1	1	1	1	1	1	1	1	1	1	0	0	0	0	0	0	0	0	0	0	0	0	0	0	0	0	0	0	0	0	0	0	0
FGSG_17380	PH-1	1	1	1	1	1	1	1	1	1	1	0	0	0	0	0	0	0	0	0	0	0	0	0	0	0	0	0	0	0	0	0	0	0
FGSG_17379	PH-1	1	1	1	1	1	1	1	1	1	1	0	0	0	0	0	0	0	0	0	0	0	0	0	0	0	0	0	0	0	0	0	0	0
FGSG_17378	PH-1	1	1	1	1	1	1	1	1	1	1	0	0	0	0	0	0	0	0	0	0	0	0	0	0	0	0	0	0	0	0	0	0	0
FGSG_17377	PH-1	1	1	1	1	1	1	1	1	1	1	0	0	0	0	0	0	0	0	0	0	0	0	0	0	0	0	0	0	0	0	0	0	0
FGSG_17376	PH-1	1	1	1	1	1	1	1	1	1	1	0	0	0	0	0	0	0	0	0	0	0	0	0	0	0	0	0	0	0	0	0	0	0
FGSG_17375	PH-1	1	1	1	1	1	1	1	1	1	1	0	0	0	0	0	0	0	0	0	0	0	0	0	0	0	0	0	0	0	0	0	0	0
FGSG_17374	PH-1	1	1	1	1	1	1	1	1	1	1	0	0	0	0	0	0	0	0	0	0	0	0	0	0	0	0	0	0	0	0	0	0	0
FGSG_17373	PH-1	1	1	1	1	1	1	1	1	1	1	0	0	0	0	0	0	0	0	0	0	0	0	0	0	0	0	0	0	0	0	0	0	0
FGSG_17372	PH-1	1	1	1	1	1	1	1	1	1	1	0	0	0	0	0	0	0	0	0	0	0	0	0	0	0	0	0	0	0	0	0	0	0
FGSG_17371	PH-1	1	1	1	1	1	1	1	1	1	1	0	0	0	0	0	0	0	0	0	0	0	0	0	0	0	0	0	0	0	0	0	0	0
FGSG_17370	PH-1	1	1	1	1	1	1	1	1	1	1	0	0	0	0	0	0	0	0	0	0	0	0	0	0	0	0	0	0	0	0	0	0	0
FGSG_17369	PH-1	1	1	1	1	1	1	1	1	1	1	0	0	0	0	0	0	0	0	0	0	0	0	0	0	0	0	0	0	0	0	0	0	0
FGSG_17368	PH-1	1	1	1	1	1	1	1	1	1	1	0	0	0	0	0	0	0	0	0	0	0	0	0	0	0	0	0	0	0	0	0	0	0
FGSG_17367	PH-1	1	1	1	1	1	1	1	1	1	1	0	0	0	0	0	0	0	0	0	0	0	0	0	0	0	0	0	0	0	0	0	0	0
FGSG_17366	PH-1	1	1	1	1	1	1	1	1	1	1	0	0	0	0	0	0	0	0	0	0	0	0	0	0	0	0	0	0	0	0	0	0	0
FGSG_17365	PH-1	1	1	1	1	1	1	1	1	1	1	0	0	0	0	0	0	0	0	0	0	0	0	0	0	0	0	0	0	0	0	0	0	0
FGSG_17364	PH-1	1	1	1	1	0	1	0	0	0	0	0	0	0	0	0	0	0	0	0	0	0	0	0	0	0	0	0	0	0	0	0	0	0
FGSG_17363	PH-1	1	1	1	1	1	1	1	1	1	1	0	0	0	0	0	0	0	0	0	0	0	0	0	0	0	0	0	0	0	0	0	0	0
FGSG_17362	PH-1	1	1	1	1	1	1	1	1	1	1	0	0	0	0	0	0	0	0	0	0	0	0	0	0	0	0	0	0	0	0	0	0	0
FGSG_17361	PH-1	1	1	1	1	1	1	1	1	1	1	0	0	0	0	0	0	0	0	0	0	0	0	0	0	0	0	0	0	0	0	0	0	0
FGSG_17360	PH-1	1	1	1	1	1	1	1	1	1	1	0	0	0	0	0	0	0	0	0	0	0	0	0	0	0	0	0	0	0	0	0	0	0
FGSG_17359	PH-1	1	1	1	1	1	1	1	1	1	1	0	0	0	0	0	0	0	0	0	0	0	0	0	0	0	0	0	0	0	0	0	0	0
FGSG_17358	PH-1	1	1	1	1	1	1	1	1	1	1	0	0	0	0	0	0	0	0	0	0	0	0	0	0	0	0	0	0	0	0	0	0	0
FGSG_17357	PH-1	1	1	1	1	1	1	1	1	1	1	0	0	0	0	0	0	0	0	0	0	0	0	0	0	0	0	0	0	0	0	0	0	0
FGSG_17356	PH-1	1	1	1	1	1	1	1	1	1	1	0	0	0	0	0	0	0	0	0	0	0	0	0	0	0	0	0	0	0	0	0	0	0
FGSG_17355	PH-1	1	1	1	1	1	1	1	1	1	1	0	0	0	0	0	0	0	0	0	0	0	0	0	0	0	0	0	0	0	0	0	0	0
FGSG_17354	PH-1	1	1	1	1	1	1	1	1	1	1	0	0	0	0	0	0	0	0	0	0	0	0	0	0	0	0	0	0	0	0	0	0	0
FGSG_17351	PH-1	1	1	1	1	1	1	1	1	1	1	0	0	0	0	0	0	0	0	0	0	0	0	0	0	0	0	0	0	0	0	0	0	0
FGSG_17350	PH-1	1	1	1	1	1	1	1	1	1	1	0	0	0	0	0	0	0	0	0	0	0	0	0	0	0	0	0	0	0	0	0	0	0
FGSG_17349	PH-1	1	1	1	1	1	1	1	1	1	1	0	0	0	0	0	0	0	0	0	0	0	0	0	0	0	0	0	0	0	0	0	0	0
FGSG_17348	PH-1	1	1	1	1	1	1	1	1	1	1	0	0	0	0	0	0	0	0	0	0	0	0	0	0	0	0	0	0	0	0	0	0	0
FGSG_17347	PH-1	1	1	1	1	1	1	1	1	1	1	0	0	0	0	0	0	0	0	0	0	0	0	0	0	0	0	0	0	0	0	0	0	0
FGSG_17346	PH-1	1	1	1	1	1	1	1	1	1	1	0	0	0	0	0	0	0	0	0	0	0	0	0	0	0	0	0	0	0	0	0	0	0
FGSG_17345	PH-1	1	1	1	1	1	1	1	1	1	1	0	0	0	0	0	0	0	0	0	0	0	0	0	0	0	0	0	0	0	0	0	0	0
FGSG_17344	PH-1	1	1	1	1	1	1	1	1	1	1	0	0	0	0	0	0	0	0	0	0	0	0	0	0	0	0	0	0	0	0	0	0	0
FGSG_17343	PH-1	1	1	1	1	1	1	1	1	1	1	0	0	0	0	0	0	0	0	0	0	0	0	0	0	0	0	0	0	0	0	0	0	0
FGSG_17342	PH-1	1	1	1	1	1	1	1	1	1	1	0	0	0	0	0	0	0	0	0	0	0	0	0	0	0	0	0	0	0	0	0	0	0
FGSG_17341	PH-1	1	1	1	1	1	1	1	1	1	1	0	0	0	0	0	0	0	0	0	0	0	0	0	0	0	0	0	0	0	0	0	0	0
FGSG_17340	PH-1	1	1	1	1	1	1	1	1	1	1	0	0	0	0	0	0	0	0	0	0	0	0	0	0	0	0	0	0	0	0	0	0	0
FGSG_17339	PH-1	1	1	1	1	1	1	1	1	1	1	0	0	0	0	0	0	0	0	0	0	0	0	0	0	0	0	0	0	0	0	0	0	0
FGSG_17338	PH-1	1	1	1	1	1	1	1	1	1	1	0	0	0	0	0	0	0	0	0	0	0	0	0	0	0	0	0	0	0	0	0	0	0
FGSG_17337	PH-1	1	1	1	1	1	1	1	1	1	1	0	0	0	0	0	0	0	0	0	0	0	0	0	0	0	0	0	0	0	0	0	0	0
FGSG_17336	PH-1	1	1	1	1	1	1	1	1	1	1	0	0	0	0	0	0	0	0	0	0	0	0	0	0	0	0	0	0	0	0	0	0	0
FGSG_17335	PH-1	1	1	1	1	1	1	1	1	1	1	0	0	0	0	0	0	0	0	0	0	0	0	0	0	0	0	0	0	0	0	0	0	0
FGSG_17334	PH-1	1	1	1	1	1	1	1	1	1	1	0	0	0	0	0	0	0	0	0	0	0	0	0	0	0	0	0	0	0	0	0	0	0
FGSG_17333	PH-1	1	1	1	1	1	1	1	1	1	1	0	0	0	0	0	0	0	0	0	0	0	0	0	0	0	0	0	0	0	0	0	0	0
FGSG_17332	PH-1	1	1	1	1	1	1	1	1	1	1	0	0	0	0	0	0	0	0	0	0	0	0	0	0	0	0	0	0	0	0	0	0	0
FGSG_17331	PH-1	1	1	1	1	1	1	1	1	1	1	0	0	0	0	0	0	0	0	0	0	0	0	0	0	0	0	0	0	0	0	0	0	0
FGSG_17330	PH-1	1	1	1	1	1	1	1	1	1	1	0	0	0	0	0	0	0	0	0	0	0	0	0	0	0	0	0	0	0	0	0	0	0
FGSG_17329	PH-1	1	1	1	1	1	1	1	1	1	1	0	0	0	0	0	0	0	0	0	0	0	0	0	0	0	0	0	0	0	0	0	0	0
FGSG_17328	PH-1	1	1	1	1	1	1	1	1	1	1	0	0	0	0	0	0	0	0	0	0	0	0	0	0	0	0	0	0	0	0	0	0	0
FGSG_17327	PH-1	1	1	1	1	1	1	1	1	1	1	0	0	0	0	0	0	0	0	0	0	0	0	0	0	0	0	0	0	0	0	0	0	0
FGSG_17326	PH-1	1	1	1	1	1	1	1	1	1	1	0	0	0	0	0	0	0	0	0	0	0	0	0	0	0	0	0	0	0	0	0	0	0
FGSG_17324	PH-1	1	1	1	1	1	1	1	1	1	1	0	0	0	0	0	0	0	0	0	0	0	0	0	0	0	0	0	0	0	0	0	0	0
FGSG_17323	PH-1	1	1	1	1	1	1	1	1	1	1	0	0	0	0	0	0	0	0	0	0	0	0	0	0	0	0	0	0	0	0	0	0	0
FGSG_17321	PH-1	1	1	1	1	1	1	1	1	1	1	0	0	0	0	0	0	0	0	0	0	0	0	0	0	0	0	0	0	0	0	0	0	0
FGSG_17320	PH-1	1	1	1	1	1	1	1	1	1	1	0	0	0	0	0	0	0	0	0	0	0	0	0	0	0	0	0	0	0	0	0	0	0
FGSG_17319	PH-1	1	1	1	1	1	1	1	1	1	1	0	0	0	0	0	0	0	0	0	0	0	0	0	0	0	0	0	0	0	0	0	0	0
FGSG_17318	PH-1	1	1	1	1	1	1	1	1	1	1	0	0	0	0	0	0	0	0	0	0	0	0	0	0	0	0	0	0	0	0	0	0	0
FGSG_17317	PH-1	1	1	1	1	1	1	1	1	1	1	0	0	0	0	0	0	0	0	0	0	0	0	0	0	0	0	0	0	0	0	0	0	0
FGSG_17316	PH-1	1	1	1	1	1	1	1	1	1	1	0	0	0	0	0	0	0	0	0	0	0	0	0	0	0	0	0	0	0	0	0	0	0
FGSG_17315	PH-1	1	1	1	1	1	1	1	1	1	1	0	0	0	0	0	0	0	0	0	0	0	0	0	0	0	0	0	0	0	0	0	0	0
FGSG_17314	PH-1	1	1	1	1	1	1	1	1	1	1	0	0	0	0	0	0	0	0	0	0	0	0	0	0	0	0	0	0	0	0	0	0	0
FGSG_17313	PH-1	1	1	1	1	1	1	1	1	1	1	0	0	0	0	0	0	0	0	0	0	0	0	0	0	0	0	0	0	0	0	0	0	0
FGSG_17312	PH-1	1	1	1	1	1	1	1	1	1	1	0	0	0	0	0	0	0	0	0	0	0	0	0	0	0	0	0	0	0	0	0	0	0
FGSG_17311	PH-1	1	1	1	1	1	1	1	1	1	1	0	0	0	0	0	0	0	0	0	0	0	0	0	0	0	0	0	0	0	0	0	0	0
FGSG_17310	PH-1	1	1	1	1	1	1	1	1	1	1	0	0	0	0	0	0	0	0	0	0	0	0	0	0	0	0	0	0	0	0	0	0	0
FGSG_17309	PH-1	1	1	1	1	1	1	1	1	1	1	0	0	0	0	0	0	0	0	0	0	0	0	0	0	0	0	0	0	0	0	0	0	0
FGSG_17308	PH-1	1	1	1	1	1	1	1	1	1	1	0	0	0	0	0	0	0	0	0	0	0	0	0	0	0	0	0	0	0	0	0	0	0
FGSG_17307	PH-1	1	1	1	1	1	1	1	1	1	1	0	0	0	0	0	0	0	0	0	0	0	0	0	0	0	0	0	0	0	0	0	0	0
FGSG_17306	PH-1	1	1	1	1	1	1	1	1	1	1	0	0	0	0	0	0	0	0	0	0	0	0	0	0	0	0	0	0	0	0	0	0	0
FGSG_17305	PH-1	1	1	1	1	1	1	1	1	1	1	0	0	0	0	0	0	0	0	0	0	0	0	0	0	0	0	0	0	0	0	0	0	0
FGSG_17304	PH-1	1	1	1	1	1	1	1	1	1	1	0	0	0	0	0	0	0	0	0	0	0	0	0	0	0	0	0	0	0	0	0	0	0
FGSG_17303	PH-1	1	1	1	1	1	1	1	1	1	1	0	0	0	0	0	0	0	0	0	0	0	0	0	0	0	0	0	0	0	0	0	0	0
FGSG_17302	PH-1	1	1	1	1	1	1	1	1	1	1	0	0	0	0	0	0	0	0	0	0	0	0	0	0	0	0	0	0	0	0	0	0	0
FGSG_17301	PH-1	1	1	1	1	1	1	1	1	1	1	0	0	0	0	0	0	0	0	0	0	0	0	0	0	0	0	0	0	0	0	0	0	0
FGSG_17300	PH-1	1	1	1	1	1	1	1	1	1	1	0	0	0	0	0	0	0	0	0	0	0	0	0	0	0	0	0	0	0	0	0	0	0
FGSG_17299	PH-1	1	1	1	1	1	1	1	1	1	1	0	0	0	0	0	0	0	0	0	0	0	0	0	0	0	0	0	0	0	0	0	0	0
FGSG_17298	PH-1	1	1	1	1	1	1	1	1	1	1	0	0	0	0	0	0	0	0	0	0	0	0	0	0	0	0	0	0	0	0	0	0	0
FGSG_17297	PH-1	1	1	1	1	1	1	1	1	1	1	0	0	0	0	0	0	0	0	0	0	0	0	0	0	0	0	0	0	0	0	0	0	0
FGSG_17296	PH-1	1	1	1	1	1	1	1	1	1	1	0	0	0	0	0	0	0	0	0	0	0	0	0	0	0	0	0	0	0	0	0	0	0
FGSG_17295	PH-1	1	1	1	1	1	1	1	1	1	1	0	0	0	0	0	0	0	0	0	0	0	0	0	0	0	0	0	0	0	0	0	0	0
FGSG_17294	PH-1	1	1	1	1	1	1	1	1	1	1	0	0	0	0	0	0	0	0	0	0	0	0	0	0	0	0	0	0	0	0	0	0	0
FGSG_17293	PH-1	1	1	1	1	1	1	1	1	1	1	0	0	0	0	0	0	0	0	0	0	0	0	0	0	0	0	0	0	0	0	0	0	0
FGSG_17292	PH-1	1	1	1	1	1	1	1	1	1	1	0	0	0	0	0	0	0	0	0	0	0	0	0	0	0	0	0	0	0	0	0	0	0
FGSG_17291	PH-1	1	1	1	1	1	1	1	1	1	1	0	0	0	0	0	0	0	0	0	0	0	0	0	0	0	0	0	0	0	0	0	0	0
FGSG_17290	PH-1	1	1	1	1	1	1	1	1	1	1	0	0	0	0	0	0	0	0	0	0	0	0	0	0	0	0	0	0	0	0	0	0	0
FGSG_17289	PH-1	1	1	1	1	1	1	1	1	1	1	0	0	0	0	0	0	0	0	0	0	0	0	0	0	0	0	0	0	0	0	0	0	0
FGSG_17288	PH-1	1	1	1	1	1	1	1	1	1	1	0	0	0	0	0	0	0	0	0	0	0	0	0	0	0	0	0	0	0	0	0	0	0
FGSG_17287	PH-1	1	1	1	1	1	1	1	1	1	1	0	0	0	0	0	0	0	0	0	0	0	0	0	0	0	0	0	0	0	0	0	0	0
FGSG_17286	PH-1	1	1	1	1	1	1	1	1	1	1	0	0	0	0	0	0	0	0	0	0	0	0	0	0	0	0	0	0	0	0	0	0	0
FGSG_17283	PH-1	1	1	1	1	1	1	1	1	1	1	0	0	0	0	0	0	0	0	0	0	0	0	0	0	0	0	0	0	0	0	0	0	0
FGSG_17282	PH-1	1	1	1	1	1	1	1	1	1	1	0	0	0	0	0	0	0	0	0	0	0	0	0	0	0	0	0	0	0	0	0	0	0
FGSG_17281	PH-1	1	1	1	1	1	1	1	1	1	1	0	0	0	0	0	0	0	0	0	0	0	0	0	0	0	0	0	0	0	0	0	0	0
FGSG_17280	PH-1	1	1	1	1	1	1	1	1	1	1	0	0	0	0	0	0	0	0	0	0	0	0	0	0	0	0	0	0	0	0	0	0	0
FGSG_17278	PH-1	1	1	1	1	1	1	1	1	1	1	0	0	0	0	0	0	0	0	0	0	0	0	0	0	0	0	0	0	0	0	0	0	0
FGSG_17277	PH-1	1	1	1	1	1	1	1	1	1	1	0	0	0	0	0	0	0	0	0	0	0	0	0	0	0	0	0	0	0	0	0	0	0
FGSG_17276	PH-1	1	1	1	1	1	1	1	1	1	1	0	0	0	0	0	0	0	0	0	0	0	0	0	0	0	0	0	0	0	0	0	0	0
FGSG_17275	PH-1	1	1	1	1	1	1	1	1	1	1	0	0	0	0	0	0	0	0	0	0	0	0	0	0	0	0	0	0	0	0	0	0	0
FGSG_17274	PH-1	1	1	1	1	1	1	1	1	1	1	0	0	0	0	0	0	0	0	0	0	0	0	0	0	0	0	0	0	0	0	0	0	0
FGSG_17273	PH-1	1	1	1	1	1	1	1	1	1	1	0	0	0	0	0	0	0	0	0	0	0	0	0	0	0	0	0	0	0	0	0	0	0
FGSG_17272	PH-1	1	1	1	1	1	1	1	1	1	1	0	0	0	0	0	0	0	0	0	0	0	0	0	0	0	0	0	0	0	0	0	0	0
FGSG_17271	PH-1	1	1	1	1	1	1	1	1	1	1	0	0	0	0	0	0	0	0	0	0	0	0	0	0	0	0	0	0	0	0	0	0	0
FGSG_17270	PH-1	1	1	1	1	1	1	1	1	1	1	0	0	0	0	0	0	0	0	0	0	0	0	0	0	0	0	0	0	0	0	0	0	0
FGSG_17269	PH-1	1	1	1	1	1	1	1	1	1	1	0	0	0	0	0	0	0	0	0	0	0	0	0	0	0	0	0	0	0	0	0	0	0
FGSG_17268	PH-1	1	1	1	1	1	1	1	1	1	1	0	0	0	0	0	0	0	0	0	0	0	0	0	0	0	0	0	0	0	0	0	0	0
FGSG_17267	PH-1	1	1	1	1	1	1	1	1	1	1	0	0	0	0	0	0	0	0	0	0	0	0	0	0	0	0	0	0	0	0	0	0	0
FGSG_17266	PH-1	1	1	1	1	1	1	1	1	1	1	0	0	0	0	0	0	0	0	0	0	0	0	0	0	0	0	0	0	0	0	0	0	0
FGSG_17265	PH-1	1	1	1	1	1	1	1	1	1	1	0	0	0	0	0	0	0	0	0	0	0	0	0	0	0	0	0	0	0	0	0	0	0
FGSG_17264	PH-1	1	1	1	1	1	1	1	1	1	1	0	0	0	0	0	0	0	0	0	0	0	0	0	0	0	0	0	0	0	0	0	0	0
FGSG_17263	PH-1	1	1	1	1	1	1	0	0	0	0	1	0	0	0	0	0	0	0	0	0	0	0	0	0	0	0	0	0	0	0	0	0	0
FGSG_17262	PH-1	1	1	1	1	1	1	1	1	1	1	0	0	0	0	0	0	0	0	0	0	0	0	0	0	0	0	0	0	0	0	0	0	0
FGSG_17261	PH-1	1	1	1	1	1	1	1	1	1	1	0	0	0	0	0	0	0	0	0	0	0	0	0	0	0	0	0	0	0	0	0	0	0
FGSG_17260	PH-1	1	1	1	1	1	1	1	1	1	1	0	0	0	0	0	0	0	0	0	0	0	0	0	0	0	0	0	0	0	0	0	0	0
FGSG_17259	PH-1	1	1	1	1	1	1	1	1	1	1	0	0	0	0	0	0	0	0	0	0	0	0	0	0	0	0	0	0	0	0	0	0	0
FGSG_17258	PH-1	1	1	1	1	1	1	1	1	1	1	0	0	0	0	0	0	0	0	0	0	0	0	0	0	0	0	0	0	0	0	0	0	0
FGSG_17257	PH-1	1	1	1	1	1	1	1	1	1	1	0	0	0	0	0	0	0	0	0	0	0	0	0	0	0	0	0	0	0	0	0	0	0
FGSG_17256	PH-1	1	1	1	1	1	1	1	1	1	1	0	0	0	0	0	0	0	0	0	0	0	0	0	0	0	0	0	0	0	0	0	0	0
FGSG_17255	PH-1	1	1	1	1	1	1	1	1	1	1	0	0	0	0	0	0	0	0	0	0	0	0	0	0	0	0	0	0	0	0	0	0	0
FGSG_17254	PH-1	1	1	1	1	1	1	1	1	1	1	0	0	0	0	0	0	0	0	0	0	0	0	0	0	0	0	0	0	0	0	0	0	0
FGSG_17253	PH-1	1	1	1	1	1	1	1	1	1	1	0	0	0	0	0	0	0	0	0	0	0	0	0	0	0	0	0	0	0	0	0	0	0
FGSG_17252	PH-1	1	1	1	1	1	1	1	1	1	1	0	0	0	0	0	0	0	0	0	0	0	0	0	0	0	0	0	0	0	0	0	0	0
FGSG_17251	PH-1	1	1	1	1	1	1	1	1	1	1	0	0	0	0	0	0	0	0	0	0	0	0	0	0	0	0	0	0	0	0	0	0	0
FGSG_17250	PH-1	1	1	1	1	1	1	1	1	1	1	0	0	0	0	0	0	0	0	0	0	0	0	0	0	0	0	0	0	0	0	0	0	0
FGSG_17249	PH-1	1	1	1	1	1	1	1	1	1	1	0	0	0	0	0	0	0	0	0	0	0	0	0	0	0	0	0	0	0	0	0	0	0
FGSG_17248	PH-1	1	1	0	0	0	1	1	0	0	0	0	0	0	0	0	0	0	0	0	0	0	0	0	0	0	0	0	0	0	0	0	0	0
FGSG_17247	PH-1	1	1	1	1	1	1	1	1	1	1	0	0	0	0	0	0	0	0	0	0	0	0	0	0	0	0	0	0	0	0	0	0	0
FGSG_17246	PH-1	1	1	1	1	1	1	1	1	1	1	0	0	0	0	0	0	0	0	0	0	0	0	0	0	0	0	0	0	0	0	0	0	0
FGSG_17245	PH-1	1	1	1	1	1	1	1	1	1	1	0	0	0	0	0	0	0	0	0	0	0	0	0	0	0	0	0	0	0	0	0	0	0
FGSG_17244	PH-1	1	1	1	1	1	1	1	1	1	1	0	0	0	0	0	0	0	0	0	0	0	0	0	0	0	0	0	0	0	0	0	0	0
FGSG_17243	PH-1	1	1	1	1	1	1	1	1	1	1	0	0	0	0	0	0	0	0	0	0	0	0	0	0	0	0	0	0	0	0	0	0	0
FGSG_17241	PH-1	1	1	1	1	1	1	1	1	1	1	0	0	0	0	0	0	0	0	0	0	0	0	0	0	0	0	0	0	0	0	0	0	0
FGSG_17240	PH-1	1	1	1	1	1	1	1	1	1	1	0	0	0	0	0	0	0	0	0	0	0	0	0	0	0	0	0	0	0	0	0	0	0
FGSG_17239	PH-1	1	1	1	1	1	1	1	1	1	1	0	0	0	0	0	0	0	0	0	0	0	0	0	0	0	0	0	0	0	0	0	0	0
FGSG_17238	PH-1	1	1	1	1	1	1	1	1	1	1	0	0	0	0	0	0	0	0	0	0	0	0	0	0	0	0	0	0	0	0	0	0	0
FGSG_17237	PH-1	1	1	1	1	1	1	1	1	1	1	0	0	0	0	0	0	0	0	0	0	0	0	0	0	0	0	0	0	0	0	0	0	0
FGSG_17235	PH-1	1	1	1	1	1	1	1	1	1	1	0	0	0	0	0	0	0	0	0	0	0	0	0	0	0	0	0	0	0	0	0	0	0
FGSG_17234	PH-1	1	1	1	1	1	1	1	1	1	1	0	0	0	0	0	0	0	0	0	0	0	0	0	0	0	0	0	0	0	0	0	0	0
FGSG_17233	PH-1	1	1	1	1	1	1	1	1	1	1	0	0	0	0	0	0	0	0	0	0	0	0	0	0	0	0	0	0	0	0	0	0	0
FGSG_17232	PH-1	1	1	1	1	1	1	1	1	1	1	0	0	0	0	0	0	0	0	0	0	0	0	0	0	0	0	0	0	0	0	0	0	0
FGSG_17231	PH-1	1	1	1	1	1	1	1	1	1	1	0	0	0	0	0	0	0	0	0	0	0	0	0	0	0	0	0	0	0	0	0	0	0
FGSG_17230	PH-1	1	1	1	1	1	1	1	1	1	1	0	0	0	0	0	0	0	0	0	0	0	0	0	0	0	0	0	0	0	0	0	0	0
FGSG_17229	PH-1	1	1	1	1	1	1	1	1	1	1	0	0	0	0	0	0	0	0	0	0	0	0	0	0	0	0	0	0	0	0	0	0	0
FGSG_17228	PH-1	1	1	1	1	1	1	1	1	1	1	0	0	0	0	0	0	0	0	0	0	0	0	0	0	0	0	0	0	0	0	0	0	0
FGSG_17227	PH-1	1	1	1	1	1	1	1	1	1	1	0	0	0	0	0	0	0	0	0	0	0	0	0	0	0	0	0	0	0	0	0	0	0
FGSG_17226	PH-1	1	1	1	1	1	1	1	1	1	1	0	0	0	0	0	0	0	0	0	0	0	0	0	0	0	0	0	0	0	0	0	0	0
FGSG_17225	PH-1	1	1	1	1	1	1	1	1	1	1	0	0	0	0	0	0	0	0	0	0	0	0	0	0	0	0	0	0	0	0	0	0	0
FGSG_17224	PH-1	1	1	1	1	1	1	1	1	1	1	0	0	0	0	0	0	0	0	0	0	0	0	0	0	0	0	0	0	0	0	0	0	0
FGSG_17223	PH-1	1	1	1	1	1	1	1	1	1	1	0	0	0	0	0	0	0	0	0	0	0	0	0	0	0	0	0	0	0	0	0	0	0
FGSG_17222	PH-1	1	1	1	1	1	1	1	1	1	1	0	0	0	0	0	0	0	0	0	0	0	0	0	0	0	0	0	0	0	0	0	0	0
FGSG_17221	PH-1	1	1	1	1	1	1	1	1	1	1	0	0	0	0	0	0	0	0	0	0	0	0	0	0	0	0	0	0	0	0	0	0	0
FGSG_17220	PH-1	1	1	1	1	1	1	1	1	1	1	0	0	0	0	0	0	0	0	0	0	0	0	0	0	0	0	0	0	0	0	0	0	0
FGSG_17219	PH-1	1	1	1	1	1	1	1	1	1	1	0	0	0	0	0	0	0	0	0	0	0	0	0	0	0	0	0	0	0	0	0	0	0
FGSG_17218	PH-1	1	1	1	1	1	1	1	1	1	1	0	0	0	0	0	0	0	0	0	0	0	0	0	0	0	0	0	0	0	0	0	0	0
FGSG_17217	PH-1	1	1	1	1	1	1	1	1	1	1	0	0	0	0	0	0	0	0	0	0	0	0	0	0	0	0	0	0	0	0	0	0	0
FGSG_17216	PH-1	1	1	1	1	1	1	1	1	1	1	0	0	0	0	0	0	0	0	0	0	0	0	0	0	0	0	0	0	0	0	0	0	0
FGSG_17215	PH-1	1	1	1	1	1	1	1	1	1	1	0	0	0	0	0	0	0	0	0	0	0	0	0	0	0	0	0	0	0	0	0	0	0
FGSG_17214	PH-1	1	1	1	1	1	1	1	1	1	1	0	0	0	0	0	0	0	0	0	0	0	0	0	0	0	0	0	0	0	0	0	0	0
FGSG_17213	PH-1	1	1	1	1	1	1	1	1	1	1	0	0	0	0	0	0	0	0	0	0	0	0	0	0	0	0	0	0	0	0	0	0	0
FGSG_17212	PH-1	1	1	1	1	1	1	1	1	1	1	0	0	0	0	0	0	0	0	0	0	0	0	0	0	0	0	0	0	0	0	0	0	0
FGSG_17211	PH-1	1	1	1	1	1	1	1	1	1	1	0	0	0	0	0	0	0	0	0	0	0	0	0	0	0	0	0	0	0	0	0	0	0
FGSG_17210	PH-1	1	1	1	1	1	1	1	1	1	1	0	0	0	0	0	0	0	0	0	0	0	0	0	0	0	0	0	0	0	0	0	0	0
FGSG_17209	PH-1	1	1	1	1	1	1	1	1	1	1	0	0	0	0	0	0	0	0	0	0	0	0	0	0	0	0	0	0	0	0	0	0	0
FGSG_17208	PH-1	1	1	1	1	1	1	1	1	1	1	0	0	0	0	0	0	0	0	0	0	0	0	0	0	0	0	0	0	0	0	0	0	0
FGSG_17207	PH-1	1	1	1	1	1	1	1	1	1	1	0	0	0	0	0	0	0	0	0	0	0	0	0	0	0	0	0	0	0	0	0	0	0
FGSG_17206	PH-1	1	1	1	1	1	1	1	1	1	1	0	0	0	0	0	0	0	0	0	0	0	0	0	0	0	0	0	0	0	0	0	0	0
FGSG_17205	PH-1	1	1	1	1	1	1	1	1	1	1	0	0	0	0	0	0	0	0	0	0	0	0	0	0	0	0	0	0	0	0	0	0	0
FGSG_17204	PH-1	1	1	1	1	1	1	1	1	1	1	0	0	0	0	0	0	0	0	0	0	0	0	0	0	0	0	0	0	0	0	0	0	0
FGSG_17203	PH-1	1	1	1	1	1	1	1	1	1	1	0	0	0	0	0	0	0	0	0	0	0	0	0	0	0	0	0	0	0	0	0	0	0
FGSG_17202	PH-1	1	1	1	1	1	1	1	1	1	1	0	0	0	0	0	0	0	0	0	0	0	0	0	0	0	0	0	0	0	0	0	0	0
FGSG_17201	PH-1	1	1	1	1	1	1	1	1	1	1	0	0	0	0	0	0	0	0	0	0	0	0	0	0	0	0	0	0	0	0	0	0	0
FGSG_17200	PH-1	1	1	1	1	1	1	1	1	1	1	0	0	0	0	0	0	0	0	0	0	0	0	0	0	0	0	0	0	0	0	0	0	0
FGSG_17199	PH-1	1	1	1	1	1	1	1	1	1	1	0	0	0	0	0	0	0	0	0	0	0	0	0	0	0	0	0	0	0	0	0	0	0
FGSG_17198	PH-1	1	1	1	1	1	1	1	1	1	1	0	0	0	0	0	0	0	0	0	0	0	0	0	0	0	0	0	0	0	0	0	0	0
FGSG_17197	PH-1	1	1	1	1	1	1	1	1	1	1	0	0	0	0	0	0	0	0	0	0	0	0	0	0	0	0	0	0	0	0	0	0	0
FGSG_17196	PH-1	1	1	1	1	1	1	1	1	1	1	0	0	0	0	0	0	0	0	0	0	0	0	0	0	0	0	0	0	0	0	0	0	0
FGSG_17195	PH-1	1	1	1	1	1	1	1	1	1	1	0	0	0	0	0	0	0	0	0	0	0	0	0	0	0	0	0	0	0	0	0	0	0
FGSG_17194	PH-1	1	1	1	1	1	1	1	1	1	1	0	0	0	0	0	0	0	0	0	0	0	0	0	0	0	0	0	0	0	0	0	0	0
FGSG_17193	PH-1	1	1	1	1	1	1	1	1	1	1	0	0	0	0	0	0	0	0	0	0	0	0	0	0	0	0	0	0	0	0	0	0	0
FGSG_17192	PH-1	1	1	1	1	1	1	1	1	1	1	0	0	0	0	0	0	0	0	0	0	0	0	0	0	0	0	0	0	0	0	0	0	0
FGSG_17191	PH-1	1	1	1	1	1	1	1	1	1	1	0	0	0	0	0	0	0	0	0	0	0	0	0	0	0	0	0	0	0	0	0	0	0
FGSG_17190	PH-1	1	1	1	1	1	1	1	1	1	1	0	0	0	0	0	0	0	0	0	0	0	0	0	0	0	0	0	0	0	0	0	0	0
FGSG_17189	PH-1	1	1	1	1	1	1	1	1	1	1	0	0	0	0	0	0	0	0	0	0	0	0	0	0	0	0	0	0	0	0	0	0	0
FGSG_17188	PH-1	1	1	1	1	1	1	1	1	1	1	0	0	0	0	0	0	0	0	0	0	0	0	0	0	0	0	0	0	0	0	0	0	0
FGSG_17187	PH-1	1	1	1	1	1	1	1	1	1	1	0	0	0	0	0	0	0	0	0	0	0	0	0	0	0	0	0	0	0	0	0	0	0
FGSG_17186	PH-1	1	1	1	1	1	1	1	1	1	1	0	0	0	0	0	0	0	0	0	0	0	0	0	0	0	0	0	0	0	0	0	0	0
FGSG_17185	PH-1	1	1	1	1	1	1	1	1	1	1	0	0	0	0	0	0	0	0	0	0	0	0	0	0	0	0	0	0	0	0	0	0	0
FGSG_17184	PH-1	1	1	1	1	1	1	1	1	1	1	0	0	0	0	0	0	0	0	0	0	0	0	0	0	0	0	0	0	0	0	0	0	0
FGSG_17183	PH-1	1	1	1	1	1	1	1	1	1	1	0	0	0	0	0	0	0	0	0	0	0	0	0	0	0	0	0	0	0	0	0	0	0
FGSG_17182	PH-1	1	1	1	1	1	1	1	1	1	1	0	0	0	0	0	0	0	0	0	0	0	0	0	0	0	0	0	0	0	0	0	0	0
FGSG_17181	PH-1	1	1	1	1	1	1	1	1	1	1	0	0	0	0	0	0	0	0	0	0	0	0	0	0	0	0	0	0	0	0	0	0	0
FGSG_17180	PH-1	1	1	1	1	1	1	1	1	1	1	0	0	0	0	0	0	0	0	0	0	0	0	0	0	0	0	0	0	0	0	0	0	0
FGSG_17179	PH-1	1	1	1	1	1	1	1	1	1	1	0	0	0	0	0	0	0	0	0	0	0	0	0	0	0	0	0	0	0	0	0	0	0
FGSG_17178	PH-1	1	1	1	1	1	1	1	1	1	1	0	0	0	0	0	0	0	0	0	0	0	0	0	0	0	0	0	0	0	0	0	0	0
FGSG_17177	PH-1	1	1	1	1	1	1	1	1	1	1	0	0	0	0	0	0	0	0	0	0	0	0	0	0	0	0	0	0	0	0	0	0	0
FGSG_17176	PH-1	1	1	1	1	1	1	1	1	1	1	0	0	0	0	0	0	0	0	0	0	0	0	0	0	0	0	0	0	0	0	0	0	0
FGSG_17175	PH-1	1	1	1	1	1	1	1	1	1	1	0	0	0	0	0	0	0	0	0	0	0	0	0	0	0	0	0	0	0	0	0	0	0
FGSG_17174	PH-1	1	1	1	1	1	1	1	1	1	1	0	0	0	0	0	0	0	0	0	0	0	0	0	0	0	0	0	0	0	0	0	0	0
FGSG_17173	PH-1	1	1	1	1	1	1	1	1	1	1	0	0	0	0	0	0	0	0	0	0	0	0	0	0	0	0	0	0	0	0	0	0	0
FGSG_17172	PH-1	1	1	1	1	1	1	1	1	1	1	0	0	0	0	0	0	0	0	0	0	0	0	0	0	0	0	0	0	0	0	0	0	0
FGSG_17171	PH-1	1	1	1	1	1	1	1	1	1	1	0	0	0	0	0	0	0	0	0	0	0	0	0	0	0	0	0	0	0	0	0	0	0
FGSG_17170	PH-1	1	1	1	1	1	1	1	1	1	1	0	0	0	0	0	0	0	0	0	0	0	0	0	0	0	0	0	0	0	0	0	0	0
FGSG_17168	PH-1	1	1	1	1	1	1	1	1	1	1	0	0	0	0	0	0	0	0	0	0	0	0	0	0	0	0	0	0	0	0	0	0	0
FGSG_17167	PH-1	1	1	1	1	1	1	0	1	0	0	0	0	0	0	0	0	0	0	0	0	0	0	0	0	0	0	0	0	0	0	0	0	0
FGSG_17166	PH-1	1	1	1	1	1	1	1	1	1	1	0	0	0	0	0	0	0	0	0	0	0	0	0	0	0	0	0	0	0	0	0	0	0
FGSG_17165	PH-1	1	1	1	1	1	1	1	1	1	1	0	0	0	0	0	0	0	0	0	0	0	0	0	0	0	0	0	0	0	0	0	0	0
FGSG_17164	PH-1	1	1	1	1	1	1	0	0	1	1	0	0	0	0	0	0	0	0	0	0	0	0	0	0	0	0	0	0	0	0	0	0	0
FGSG_17163	PH-1	1	1	1	1	1	1	1	1	1	1	0	0	0	0	0	0	0	0	0	0	0	0	0	0	0	0	0	0	0	0	0	0	0
FGSG_17162	PH-1	1	1	1	1	1	1	0	0	1	1	0	0	0	0	0	0	0	0	0	0	0	0	0	0	0	0	0	0	0	0	0	0	0
FGSG_17161	PH-1	1	1	1	1	1	1	1	1	1	1	0	0	0	0	0	0	0	0	0	0	0	0	0	0	0	0	0	0	0	0	0	0	0
FGSG_17160	PH-1	1	1	1	1	1	1	1	1	1	1	0	0	0	0	0	0	0	0	0	0	0	0	0	0	0	0	0	0	0	0	0	0	0
FGSG_17159	PH-1	1	1	1	1	1	1	1	1	1	1	0	0	0	0	0	0	0	0	0	0	0	0	0	0	0	0	0	0	0	0	0	0	0
FGSG_17158	PH-1	1	1	1	1	1	1	1	1	1	1	0	0	0	0	0	0	0	0	0	0	0	0	0	0	0	0	0	0	0	0	0	0	0
FGSG_17157	PH-1	1	1	1	1	1	1	1	1	1	1	0	0	0	0	0	0	0	0	0	0	0	0	0	0	0	0	0	0	0	0	0	0	0
FGSG_17156	PH-1	1	1	1	1	1	1	1	1	1	1	0	0	0	0	0	0	0	0	0	0	0	0	0	0	0	0	0	0	0	0	0	0	0
FGSG_17154	PH-1	1	1	1	1	1	1	1	1	1	1	0	0	0	0	0	0	0	0	0	0	0	0	0	0	0	0	0	0	0	0	0	0	0
FGSG_17153	PH-1	1	1	1	1	1	1	1	1	1	1	0	0	0	0	0	0	0	0	0	0	0	0	0	0	0	0	0	0	0	0	0	0	0
FGSG_17152	PH-1	1	1	1	1	1	1	1	1	1	1	0	0	0	0	0	0	0	0	0	0	0	0	0	0	0	0	0	0	0	0	0	0	0
FGSG_17151	PH-1	1	1	1	1	1	1	1	1	1	1	0	0	0	0	0	0	0	0	0	0	0	0	0	0	0	0	0	0	0	0	0	0	0
FGSG_17150	PH-1	1	1	1	1	1	1	1	1	1	1	0	0	0	0	0	0	0	0	0	0	0	0	0	0	0	0	0	0	0	0	0	0	0
FGSG_17149	PH-1	1	1	1	1	1	1	1	1	1	1	0	0	0	0	0	0	0	0	0	0	0	0	0	0	0	0	0	0	0	0	0	0	0
FGSG_17148	PH-1	1	1	1	1	1	1	1	1	1	1	0	0	0	0	0	0	0	0	0	0	0	0	0	0	0	0	0	0	0	0	0	0	0
FGSG_17147	PH-1	1	1	1	1	1	1	1	1	1	1	0	0	0	0	0	0	0	0	0	0	0	0	0	0	0	0	0	0	0	0	0	0	0
FGSG_17146	PH-1	1	1	1	1	1	1	1	1	1	1	0	0	0	0	0	0	0	0	0	0	0	0	0	0	0	0	0	0	0	0	0	0	0
FGSG_17145	PH-1	1	1	1	1	1	1	1	1	1	1	0	0	0	0	0	0	0	0	0	0	0	0	0	0	0	0	0	0	0	0	0	0	0
FGSG_17144	PH-1	1	1	1	1	1	1	1	1	1	1	0	0	0	0	0	0	0	0	0	0	0	0	0	0	0	0	0	0	0	0	0	0	0
FGSG_17143	PH-1	1	1	1	1	1	1	1	1	1	1	0	0	0	0	0	0	0	0	0	0	0	0	0	0	0	0	0	0	0	0	0	0	0
FGSG_17142	PH-1	1	1	1	1	1	1	1	1	1	1	0	0	0	0	0	0	0	0	0	0	0	0	0	0	0	0	0	0	0	0	0	0	0
FGSG_17141	PH-1	1	1	1	1	1	1	1	1	1	1	0	0	0	0	0	0	0	0	0	0	0	0	0	0	0	0	0	0	0	0	0	0	0
FGSG_17140	PH-1	1	1	1	1	1	1	1	1	1	1	0	0	0	0	0	0	0	0	0	0	0	0	0	0	0	0	0	0	0	0	0	0	0
FGSG_17139	PH-1	1	1	1	1	1	1	1	1	1	1	0	0	0	0	0	0	0	0	0	0	0	0	0	0	0	0	0	0	0	0	0	0	0
FGSG_17138	PH-1	1	1	1	1	1	1	1	1	1	1	0	0	0	0	0	0	0	0	0	0	0	0	0	0	0	0	0	0	0	0	0	0	0
FGSG_17137	PH-1	1	1	1	1	1	1	1	1	1	1	0	0	0	0	0	0	0	0	0	0	0	0	0	0	0	0	0	0	0	0	0	0	0
FGSG_17136	PH-1	1	1	1	1	1	1	1	1	1	1	0	0	0	0	0	0	0	0	0	0	0	0	0	0	0	0	0	0	0	0	0	0	0
FGSG_17135	PH-1	1	1	1	1	1	1	1	1	1	1	0	0	0	0	0	0	0	0	0	0	0	0	0	0	0	0	0	0	0	0	0	0	0
FGSG_17134	PH-1	1	1	1	1	1	1	0	0	1	1	0	0	0	0	0	0	0	0	0	0	0	0	0	0	0	0	0	0	0	0	0	0	0
FGSG_17133	PH-1	1	1	1	1	1	1	1	1	1	1	0	0	0	0	0	0	0	0	0	0	0	0	0	0	0	0	0	0	0	0	0	0	0
FGSG_17132	PH-1	1	1	1	1	1	1	1	1	1	1	0	0	0	0	0	0	0	0	0	0	0	0	0	0	0	0	0	0	0	0	0	0	0
FGSG_17131	PH-1	1	1	0	1	1	1	0	0	0	0	0	0	0	0	0	0	0	0	0	0	0	0	0	0	0	0	0	0	0	0	0	0	0
FGSG_17130	PH-1	1	1	1	1	1	1	0	0	0	0	1	0	0	0	0	0	0	0	0	0	0	0	0	0	0	0	0	0	0	0	0	0	0
FGSG_17129	PH-1	1	1	1	1	1	1	0	0	0	0	1	0	0	0	0	0	0	0	0	0	0	0	0	0	0	0	0	0	0	0	0	0	0
FGSG_17128	PH-1	1	1	1	1	1	1	1	0	0	0	0	0	0	0	0	0	0	0	0	0	0	0	0	0	0	0	0	0	0	0	0	0	0
FGSG_17127	PH-1	1	1	1	1	1	1	1	1	1	1	0	0	0	0	0	0	0	0	0	0	0	0	0	0	0	0	0	0	0	0	0	0	0
FGSG_17126	PH-1	1	1	1	1	1	1	1	1	1	1	0	0	0	0	0	0	0	0	0	0	0	0	0	0	0	0	0	0	0	0	0	0	0
FGSG_17125	PH-1	1	1	1	1	1	1	1	1	1	1	0	0	0	0	0	0	0	0	0	0	0	0	0	0	0	0	0	0	0	0	0	0	0
FGSG_17124	PH-1	1	1	1	1	1	1	1	1	0	0	0	0	0	0	0	0	0	0	0	0	0	0	0	0	0	0	0	0	0	0	0	0	0
FGSG_17123	PH-1	1	1	1	1	1	1	1	1	1	1	0	0	0	0	0	0	0	0	0	0	0	0	0	0	0	0	0	0	0	0	0	0	0
FGSG_17122	PH-1	1	1	1	1	1	1	1	1	1	1	0	0	0	0	0	0	0	0	0	0	0	0	0	0	0	0	0	0	0	0	0	0	0
FGSG_17121	PH-1	1	1	1	1	1	1	1	1	1	1	0	0	0	0	0	0	0	0	0	0	0	0	0	0	0	0	0	0	0	0	0	0	0
FGSG_17120	PH-1	1	1	1	1	1	1	1	1	1	1	0	0	0	0	0	0	0	0	0	0	0	0	0	0	0	0	0	0	0	0	0	0	0
FGSG_17119	PH-1	1	1	1	1	1	1	1	1	1	1	0	0	0	0	0	0	0	0	0	0	0	0	0	0	0	0	0	0	0	0	0	0	0
FGSG_17118	PH-1	1	1	1	1	1	1	1	1	1	1	0	0	0	0	0	0	0	0	0	0	0	0	0	0	0	0	0	0	0	0	0	0	0
FGSG_17117	PH-1	1	1	1	1	1	1	1	1	1	1	0	0	0	0	0	0	0	0	0	0	0	0	0	0	0	0	0	0	0	0	0	0	0
FGSG_17116	PH-1	1	1	1	1	1	1	1	1	0	0	0	0	0	0	0	0	0	0	0	0	0	0	0	0	0	0	0	0	0	0	0	0	0
FGSG_17115	PH-1	1	1	1	1	1	1	1	1	1	1	0	0	0	0	0	0	0	0	0	0	0	0	0	0	0	0	0	0	0	0	0	0	0
FGSG_17114	PH-1	1	1	1	1	1	1	1	1	1	1	0	0	0	0	0	0	0	0	0	0	0	0	0	0	0	0	0	0	0	0	0	0	0
FGSG_17113	PH-1	1	1	1	1	1	1	1	1	1	1	0	0	0	0	0	0	0	0	0	0	0	0	0	0	0	0	0	0	0	0	0	0	0
FGSG_17112	PH-1	1	1	1	1	1	1	0	0	1	1	0	0	0	0	0	0	0	0	0	0	0	0	0	0	0	0	0	0	0	0	0	0	0
FGSG_17110	PH-1	1	1	1	1	1	1	1	1	1	1	0	0	0	0	0	0	0	0	0	0	0	0	0	0	0	0	0	0	0	0	0	0	0
FGSG_17109	PH-1	1	1	1	1	1	1	1	1	1	1	0	0	0	0	0	0	0	0	0	0	0	0	0	0	0	0	0	0	0	0	0	0	0
FGSG_17108	PH-1	1	1	1	1	1	1	1	1	1	1	0	0	0	0	0	0	0	0	0	0	0	0	0	0	0	0	0	0	0	0	0	0	0
FGSG_17107	PH-1	1	1	1	1	1	1	1	1	1	1	0	0	0	0	0	0	0	0	0	0	0	0	0	0	0	0	0	0	0	0	0	0	0
FGSG_17106	PH-1	1	1	1	1	1	1	1	1	1	1	0	0	0	0	0	0	0	0	0	0	0	0	0	0	0	0	0	0	0	0	0	0	0
FGSG_17105	PH-1	1	1	1	1	1	1	1	1	1	1	0	0	0	0	0	0	0	0	0	0	0	0	0	0	0	0	0	0	0	0	0	0	0
FGSG_17104	PH-1	1	1	1	1	1	1	1	1	1	1	0	0	0	0	0	0	0	0	0	0	0	0	0	0	0	0	0	0	0	0	0	0	0
FGSG_17103	PH-1	1	1	1	1	1	1	0	0	1	1	0	0	0	0	0	0	0	0	0	0	0	0	0	0	0	0	0	0	0	0	0	0	0
FGSG_17102	PH-1	1	1	1	1	1	1	0	0	1	1	0	0	0	0	0	0	0	0	0	0	0	0	0	0	0	0	0	0	0	0	0	0	0
FGSG_17101	PH-1	1	1	1	1	1	1	0	0	1	1	0	0	0	0	0	0	0	0	0	0	0	0	0	0	0	0	0	0	0	0	0	0	0
FGSG_17100	PH-1	1	1	1	1	1	1	1	1	1	1	0	0	0	0	0	0	0	0	0	0	0	0	0	0	0	0	0	0	0	0	0	0	0
FGSG_17099	PH-1	1	1	1	1	1	1	1	1	1	1	0	0	0	0	0	0	0	0	0	0	0	0	0	0	0	0	0	0	0	0	0	0	0
FGSG_17097	PH-1	1	1	1	1	1	1	1	1	1	1	0	0	0	0	0	0	0	0	0	0	0	0	0	0	0	0	0	0	0	0	0	0	0
FGSG_17096	PH-1	1	1	1	1	1	1	1	1	1	1	0	0	0	0	0	0	0	0	0	0	0	0	0	0	0	0	0	0	0	0	0	0	0
FGSG_17095	PH-1	1	1	1	1	1	1	1	1	1	1	0	0	0	0	0	0	0	0	0	0	0	0	0	0	0	0	0	0	0	0	0	0	0
FGSG_17094	PH-1	1	1	1	1	1	1	1	1	1	1	0	0	0	0	0	0	0	0	0	0	0	0	0	0	0	0	0	0	0	0	0	0	0
FGSG_17093	PH-1	1	1	1	1	1	1	1	1	1	1	0	0	0	0	0	0	0	0	0	0	0	0	0	0	0	0	0	0	0	0	0	0	0
FGSG_17092	PH-1	1	1	1	1	1	1	0	0	1	1	0	0	0	0	0	0	0	0	0	0	0	0	0	0	0	0	0	0	0	0	0	0	0
FGSG_17091	PH-1	1	1	1	1	1	1	1	1	1	1	0	0	0	0	0	0	0	0	0	0	0	0	0	0	0	0	0	0	0	0	0	0	0
FGSG_17090	PH-1	1	1	1	1	1	1	1	1	1	1	0	0	0	0	0	0	0	0	0	0	0	0	0	0	0	0	0	0	0	0	0	0	0
FGSG_17089	PH-1	1	1	1	1	1	1	1	1	1	1	0	0	0	0	0	0	0	0	0	0	0	0	0	0	0	0	0	0	0	0	0	0	0
FGSG_17088	PH-1	1	1	1	1	1	1	1	1	0	0	0	0	0	0	0	0	0	0	0	0	0	0	0	0	0	0	0	0	0	0	0	0	0
FGSG_17087	PH-1	1	1	1	1	1	1	1	1	1	1	0	0	0	0	0	0	0	0	0	0	0	0	0	0	0	0	0	0	0	0	0	0	0
FGSG_17086	PH-1	1	1	1	1	1	1	1	1	1	1	0	0	0	0	0	0	0	0	0	0	0	0	0	0	0	0	0	0	0	0	0	0	0
FGSG_17085	PH-1	1	1	1	1	1	1	1	1	1	1	0	0	0	0	0	0	0	0	0	0	0	0	0	0	0	0	0	0	0	0	0	0	0
FGSG_17084	PH-1	1	1	1	1	1	1	1	0	1	1	0	0	0	0	0	0	0	0	0	0	0	0	0	0	0	0	0	0	0	0	1	0	0
FGSG_17083	PH-1	1	1	1	1	1	1	1	1	1	1	0	0	0	0	0	0	0	0	0	0	0	0	0	0	0	0	0	0	0	0	0	0	0
FGSG_17082	PH-1	1	1	1	1	1	1	1	1	1	1	0	0	0	0	0	0	0	0	0	0	0	0	0	0	0	0	0	0	0	0	0	0	0
FGSG_17081	PH-1	1	1	1	1	1	1	1	1	1	1	0	0	0	0	0	0	0	0	0	0	0	0	0	0	0	0	0	0	0	0	0	0	0
FGSG_17080	PH-1	1	1	1	1	1	1	1	1	1	1	0	0	0	0	0	0	0	0	0	0	0	0	0	0	0	0	0	0	0	0	0	0	0
FGSG_17079	PH-1	1	1	1	1	1	1	1	1	1	1	0	0	0	0	0	0	0	0	0	0	0	0	0	0	0	0	0	0	0	0	0	0	0
FGSG_17078	PH-1	1	1	1	1	1	1	1	1	0	0	0	0	0	0	0	0	0	0	0	0	0	0	0	0	0	0	0	0	0	0	0	0	0
FGSG_17077	PH-1	1	1	1	1	1	1	1	1	1	1	0	0	0	0	0	0	0	0	0	0	0	0	0	0	0	0	0	0	0	0	0	0	0
FGSG_17076	PH-1	1	1	1	1	1	1	1	1	1	1	0	0	0	0	0	0	0	0	0	0	0	0	0	0	0	0	0	0	0	0	0	0	0
FGSG_17075	PH-1	1	1	1	1	1	1	1	1	1	1	0	0	0	0	0	0	0	0	0	0	0	0	0	0	0	0	0	0	0	0	0	0	0
FGSG_17074	PH-1	1	1	1	1	1	1	1	1	1	1	0	0	0	0	0	0	0	0	0	0	0	0	0	0	0	0	0	0	0	0	0	0	0
FGSG_17073	PH-1	1	1	1	1	1	1	1	1	1	1	0	0	0	0	0	0	0	0	0	0	0	0	0	0	0	0	0	0	0	0	0	0	0
FGSG_17072	PH-1	1	1	1	1	1	1	1	1	1	1	0	0	0	0	0	0	0	0	0	0	0	0	0	0	0	0	0	0	0	0	0	0	0
FGSG_17071	PH-1	1	1	1	1	1	1	1	1	1	1	0	0	0	0	0	0	0	0	0	0	0	0	0	0	0	0	0	0	0	0	0	0	0
FGSG_17070	PH-1	1	1	1	1	1	1	1	1	0	0	0	0	0	0	0	0	0	0	0	0	0	0	0	0	0	0	0	0	0	0	0	0	0
FGSG_17069	PH-1	1	1	1	1	1	1	1	1	0	0	0	0	0	0	0	0	0	0	0	0	0	0	0	0	0	0	0	0	0	0	0	0	0
FGSG_17068	PH-1	1	1	1	1	1	1	1	1	1	1	0	0	0	0	0	0	0	0	0	0	0	0	0	0	0	0	0	0	0	0	0	0	0
FGSG_17067	PH-1	1	1	1	1	1	1	1	1	1	1	0	0	0	0	0	0	0	0	0	0	0	0	0	0	0	0	0	0	0	0	0	0	0
FGSG_17066	PH-1	1	1	1	1	1	1	1	1	1	1	0	0	0	0	0	0	0	0	0	0	0	0	0	0	0	0	0	0	0	0	0	0	0
FGSG_17065	PH-1	1	1	1	1	1	1	1	1	1	1	0	0	0	0	0	0	0	0	0	0	0	0	0	0	0	0	0	0	0	0	0	0	0
FGSG_17064	PH-1	1	1	1	1	1	1	1	1	1	1	0	0	0	0	0	0	0	0	0	0	0	0	0	0	0	0	0	0	0	0	0	0	0
FGSG_17063	PH-1	1	1	1	1	1	1	1	1	1	1	0	0	0	0	0	0	0	0	0	0	0	0	0	0	0	0	0	0	0	0	0	0	0
FGSG_17062	PH-1	1	1	1	1	1	1	1	1	1	1	0	0	0	0	0	0	0	0	0	0	0	0	0	0	0	0	0	0	0	0	0	0	0
FGSG_17061	PH-1	1	1	1	1	1	1	1	1	1	1	0	0	0	0	0	0	0	0	0	0	0	0	0	0	0	0	0	0	0	0	0	0	0
FGSG_17060	PH-1	1	1	1	1	1	1	1	1	1	1	0	0	0	0	0	0	0	0	0	0	0	0	0	0	0	0	0	0	0	0	0	0	0
FGSG_17059	PH-1	1	1	1	1	1	1	1	1	1	1	0	0	0	0	0	0	0	0	0	0	0	0	0	0	0	0	0	0	0	0	0	0	0
FGSG_17058	PH-1	1	1	1	1	1	1	1	1	1	1	0	0	0	0	0	0	0	0	0	0	0	0	0	0	0	0	0	0	0	0	0	0	0
FGSG_17057	PH-1	1	1	1	1	1	1	1	1	1	1	0	0	0	0	0	0	0	0	0	0	0	0	0	0	0	0	0	0	0	0	0	0	0
FGSG_17056	PH-1	1	1	1	1	1	1	1	1	1	1	0	0	0	0	0	0	0	0	0	0	0	0	0	0	0	0	0	0	0	0	0	0	0
FGSG_17055	PH-1	1	1	1	1	1	1	1	1	1	1	0	0	0	0	0	0	0	0	0	0	0	0	0	0	0	0	0	0	0	0	0	0	0
FGSG_17054	PH-1	1	1	1	1	1	1	1	1	1	1	0	0	0	0	0	0	0	0	0	0	0	0	0	0	0	0	0	0	0	0	0	0	0
FGSG_17053	PH-1	1	1	1	1	1	1	1	1	1	1	0	0	0	0	0	0	0	0	0	0	0	0	0	0	0	0	0	0	0	0	0	0	0
FGSG_17052	PH-1	1	1	1	1	1	1	1	1	1	1	0	0	0	0	0	0	0	0	0	0	0	0	0	0	0	0	0	0	0	0	0	0	0
FGSG_17050	PH-1	1	1	1	1	1	1	1	1	1	1	0	0	0	0	0	0	0	0	0	0	0	0	0	0	0	0	0	0	0	0	0	0	0
FGSG_17049	PH-1	1	1	1	1	1	1	1	1	1	1	0	0	0	0	0	0	0	0	0	0	0	0	0	0	0	0	0	0	0	0	0	0	0
FGSG_17048	PH-1	1	1	1	1	1	1	1	1	1	1	0	0	0	0	0	0	0	0	0	0	0	0	0	0	0	0	0	0	0	0	0	0	0
FGSG_17047	PH-1	1	1	1	1	1	1	1	1	1	1	0	0	0	0	0	0	0	0	0	0	0	0	0	0	0	0	0	0	0	0	0	0	0
FGSG_17046	PH-1	1	1	1	1	1	1	1	1	1	1	0	0	0	0	0	0	0	0	0	0	0	0	0	0	0	0	0	0	0	0	0	0	0
FGSG_17045	PH-1	1	1	1	1	1	1	1	1	1	1	0	0	0	0	0	0	0	0	0	0	0	0	0	0	0	0	0	0	0	0	0	0	0
FGSG_17044	PH-1	1	1	1	1	1	1	1	1	1	1	0	0	0	0	0	0	0	0	0	0	0	0	0	0	0	0	0	0	0	0	0	0	0
FGSG_17043	PH-1	1	1	1	1	1	1	1	1	1	1	0	0	0	0	0	0	0	0	0	0	0	0	0	0	0	0	0	0	0	0	0	0	0
FGSG_17042	PH-1	1	1	1	1	1	1	1	1	1	1	0	0	0	0	0	0	0	0	0	0	0	0	0	0	0	0	0	0	0	0	0	0	0
FGSG_17041	PH-1	1	1	1	1	1	1	1	1	1	1	0	0	0	0	0	0	0	0	0	0	0	0	0	0	0	0	0	0	0	0	0	0	0
FGSG_17040	PH-1	1	1	1	1	1	1	1	1	1	1	0	0	0	0	0	0	0	0	0	0	0	0	0	0	0	0	0	0	0	0	0	0	0
FGSG_17039	PH-1	1	1	1	1	1	1	1	1	1	1	0	0	0	0	0	0	0	0	0	0	0	0	0	0	0	0	0	0	0	0	0	0	0
FGSG_17038	PH-1	1	1	1	1	1	1	1	1	1	1	0	0	0	0	0	0	0	0	0	0	0	0	0	0	0	0	0	0	0	0	0	0	0
FGSG_17037	PH-1	1	1	1	1	1	1	1	1	1	1	0	0	0	0	0	0	0	0	0	0	0	0	0	0	0	0	0	0	0	0	0	0	0
FGSG_17036	PH-1	1	1	1	1	1	1	1	1	1	1	0	0	0	0	0	0	0	0	0	0	0	0	0	0	0	0	0	0	0	0	0	0	0
FGSG_17035	PH-1	1	1	1	1	1	1	1	1	1	1	0	0	0	0	0	0	0	0	0	0	0	0	0	0	0	0	0	0	0	0	0	0	0
FGSG_17034	PH-1	1	1	1	1	1	1	1	1	1	1	0	0	0	0	0	0	0	0	0	0	0	0	0	0	0	0	0	0	0	0	0	0	0
FGSG_17033	PH-1	1	1	1	1	1	1	1	1	1	1	0	0	0	0	0	0	0	0	0	0	0	0	0	0	0	0	0	0	0	0	0	0	0
FGSG_17032	PH-1	1	1	1	1	1	1	1	1	1	1	0	0	0	0	0	0	0	0	0	0	0	0	0	0	0	0	0	0	0	0	0	0	0
FGSG_17031	PH-1	1	1	1	1	1	1	1	1	1	1	0	0	0	0	0	0	0	0	0	0	0	0	0	0	0	0	0	0	0	0	0	0	0
FGSG_17030	PH-1	1	1	1	1	1	1	1	1	1	1	0	0	0	0	0	0	0	0	0	0	0	0	0	0	0	0	0	0	0	0	0	0	0
FGSG_17029	PH-1	1	1	1	1	1	1	1	1	1	1	0	0	0	0	0	0	0	0	0	0	0	0	0	0	0	0	0	0	0	0	0	0	0
FGSG_17028	PH-1	1	1	1	1	1	1	1	1	1	1	0	0	0	0	0	0	0	0	0	0	0	0	0	0	0	0	0	0	0	0	0	0	0
FGSG_17027	PH-1	1	1	1	1	1	1	1	1	1	1	0	0	0	0	0	0	0	0	0	0	0	0	0	0	0	0	0	0	0	0	0	0	0
FGSG_17026	PH-1	1	1	1	1	1	1	1	1	1	1	0	0	0	0	0	0	0	0	0	0	0	0	0	0	0	0	0	0	0	0	0	0	0
FGSG_17025	PH-1	1	1	1	1	1	1	1	1	1	1	0	0	0	0	0	0	0	0	0	0	0	0	0	0	0	0	0	0	0	0	0	0	0
FGSG_17024	PH-1	1	1	1	1	1	1	1	1	1	1	0	0	0	0	0	0	0	0	0	0	0	0	0	0	0	0	0	0	0	0	0	0	0
FGSG_17023	PH-1	1	1	1	1	1	1	1	1	1	1	0	0	0	0	0	0	0	0	0	0	0	0	0	0	0	0	0	0	0	0	0	0	0
FGSG_17022	PH-1	1	1	1	1	1	1	1	1	1	1	0	0	0	0	0	0	0	0	0	0	0	0	0	0	0	0	0	0	0	0	0	0	0
FGSG_17021	PH-1	1	1	1	1	1	1	1	1	1	1	0	0	0	0	0	0	0	0	0	0	0	0	0	0	0	0	0	0	0	0	0	0	0
FGSG_17020	PH-1	1	1	1	1	1	1	1	1	1	1	0	0	0	0	0	0	0	0	0	0	0	0	0	0	0	0	0	0	0	0	0	0	0
FGSG_17019	PH-1	1	1	1	1	1	1	1	1	1	1	0	0	0	0	0	0	0	0	0	0	0	0	0	0	0	0	0	0	0	0	0	0	0
FGSG_17018	PH-1	1	1	1	1	1	1	1	1	1	1	0	0	0	0	0	0	0	0	0	0	0	0	0	0	0	0	0	0	0	0	0	0	0
FGSG_17017	PH-1	1	1	1	1	1	1	1	1	1	1	0	0	0	0	0	0	0	0	0	0	0	0	0	0	0	0	0	0	0	0	0	0	0
FGSG_17016	PH-1	1	1	1	1	1	1	1	1	1	1	0	0	0	0	0	0	0	0	0	0	0	0	0	0	0	0	0	0	0	0	0	0	0
FGSG_17015	PH-1	1	1	1	1	1	1	1	1	1	1	0	0	0	0	0	0	0	0	0	0	0	0	0	0	0	0	0	0	0	0	0	0	0
FGSG_17014	PH-1	1	1	1	1	1	1	1	1	1	1	0	0	0	0	0	0	0	0	0	0	0	0	0	0	0	0	0	0	0	0	0	0	0
FGSG_17013	PH-1	1	1	1	1	1	1	1	1	1	1	0	0	0	0	0	0	0	0	0	0	0	0	0	0	0	0	0	0	0	0	0	0	0
FGSG_17012	PH-1	1	1	1	1	1	1	1	1	1	1	0	0	0	0	0	0	0	0	0	0	0	0	0	0	0	0	0	0	0	0	0	0	0
FGSG_17011	PH-1	1	1	1	1	1	1	1	1	1	1	0	0	0	0	0	0	0	0	0	0	0	0	0	0	0	0	0	0	0	0	0	0	0
FGSG_17010	PH-1	1	1	1	1	1	1	1	1	1	1	0	0	0	0	0	0	0	0	0	0	0	0	0	0	0	0	0	0	0	0	0	0	0
FGSG_17009	PH-1	1	1	1	1	1	1	1	1	1	1	0	0	0	0	0	0	0	0	0	0	0	0	0	0	0	0	0	0	0	0	0	0	0
FGSG_17008	PH-1	1	1	1	1	1	1	1	1	1	1	0	0	0	0	0	0	0	0	0	0	0	0	0	0	0	0	0	0	0	0	0	0	0
FGSG_17007	PH-1	1	1	1	1	1	1	1	1	1	1	0	0	0	0	0	0	0	0	0	0	0	0	0	0	0	0	0	0	0	0	0	0	0
FGSG_17006	PH-1	1	1	1	1	1	1	1	1	1	1	0	0	0	0	0	0	0	0	0	0	0	0	0	0	0	0	0	0	0	0	0	0	0
FGSG_17005	PH-1	1	1	1	1	1	1	1	1	1	1	0	0	0	0	0	0	0	0	0	0	0	0	0	0	0	0	0	0	0	0	0	0	0
FGSG_17004	PH-1	1	1	1	1	1	1	1	1	1	1	0	0	0	0	0	0	0	0	0	0	0	0	0	0	0	0	0	0	0	0	0	0	0
FGSG_17003	PH-1	1	1	1	1	1	1	1	1	1	1	0	0	0	0	0	0	0	0	0	0	0	0	0	0	0	0	0	0	0	0	0	0	0
FGSG_17002	PH-1	1	1	1	1	1	1	1	1	1	1	0	0	0	0	0	0	0	0	0	0	0	0	0	0	0	0	0	0	0	0	0	0	0
FGSG_17001	PH-1	1	1	1	1	1	1	1	1	1	1	0	0	0	0	0	0	0	0	0	0	0	0	0	0	0	0	0	0	0	0	0	0	0
FGSG_17000	PH-1	1	1	1	1	1	1	1	1	1	1	0	0	0	0	0	0	0	0	0	0	0	0	0	0	0	0	0	0	0	0	0	0	0
FGSG_16999	PH-1	1	1	1	1	1	1	1	1	1	1	0	0	0	0	0	0	0	0	0	0	0	0	0	0	0	0	0	0	0	0	0	0	0
FGSG_16998	PH-1	1	1	1	1	1	1	1	1	1	1	0	0	0	0	0	0	0	0	0	0	0	0	0	0	0	0	0	0	0	0	0	0	0
FGSG_16997	PH-1	1	1	1	1	1	1	1	1	1	1	0	0	0	0	0	0	0	0	0	0	0	0	0	0	0	0	0	0	0	0	0	0	0
FGSG_16996	PH-1	1	1	1	1	1	1	1	1	1	1	0	0	0	0	0	0	0	0	0	0	0	0	0	0	0	0	0	0	0	0	0	0	0
FGSG_16995	PH-1	1	1	1	1	1	1	1	1	1	1	0	0	0	0	0	0	0	0	0	0	0	0	0	0	0	0	0	0	0	0	0	0	0
FGSG_16994	PH-1	1	1	1	1	1	1	1	1	1	1	0	0	0	0	0	0	0	0	0	0	0	0	0	0	0	0	0	0	0	0	0	0	0
FGSG_16993	PH-1	1	1	1	1	1	1	1	1	1	1	0	0	0	0	0	0	0	0	0	0	0	0	0	0	0	0	0	0	0	0	0	0	0
FGSG_16992	PH-1	1	1	1	1	1	1	1	1	1	1	0	0	0	0	0	0	0	0	0	0	0	0	0	0	0	0	0	0	0	0	0	0	0
FGSG_16991	PH-1	1	1	1	1	1	1	1	1	1	1	0	0	0	0	0	0	0	0	0	0	0	0	0	0	0	0	0	0	0	0	0	0	0
FGSG_16990	PH-1	1	1	1	1	1	1	1	1	1	1	0	0	0	0	0	0	0	0	0	0	0	0	0	0	0	0	0	0	0	0	0	0	0
FGSG_16989	PH-1	1	1	1	1	1	1	1	1	1	1	0	0	0	0	0	0	0	0	0	0	0	0	0	0	0	0	0	0	0	0	0	0	0
FGSG_16988	PH-1	1	1	1	1	1	1	1	1	1	1	0	0	0	0	0	0	0	0	0	0	0	0	0	0	0	0	0	0	0	0	0	0	0
FGSG_16987	PH-1	1	1	1	1	1	1	1	1	1	1	0	0	0	0	0	0	0	0	0	0	0	0	0	0	0	0	0	0	0	0	0	0	0
FGSG_16986	PH-1	1	1	1	1	1	1	1	1	1	1	0	0	0	0	0	0	0	0	0	0	0	0	0	0	0	0	0	0	0	0	0	0	0
FGSG_16985	PH-1	1	1	1	1	1	1	1	1	1	1	0	0	0	0	0	0	0	0	0	0	0	0	0	0	0	0	0	0	0	0	0	0	0
FGSG_16984	PH-1	1	1	1	1	1	1	1	1	1	1	0	0	0	0	0	0	0	0	0	0	0	0	0	0	0	0	0	0	0	0	0	0	0
FGSG_16983	PH-1	1	1	1	1	1	1	1	1	1	1	0	0	0	0	0	0	0	0	0	0	0	0	0	0	0	0	0	0	0	0	0	0	0
FGSG_16982	PH-1	1	1	1	1	1	1	1	1	1	1	0	0	0	0	0	0	0	0	0	0	0	0	0	0	0	0	0	0	0	0	0	0	0
FGSG_16981	PH-1	1	1	1	1	1	1	1	1	1	1	0	0	0	0	0	0	0	0	0	0	0	0	0	0	0	0	0	0	0	0	0	0	0
FGSG_16980	PH-1	1	1	1	1	1	1	1	1	1	1	0	0	0	0	0	0	0	0	0	0	0	0	0	0	0	0	0	0	0	0	0	0	0
FGSG_16979	PH-1	1	1	1	1	1	1	1	1	1	1	0	0	0	0	0	0	0	0	0	0	0	0	0	0	0	0	0	0	0	0	0	0	0
FGSG_16978	PH-1	1	1	1	1	1	1	1	1	1	1	0	0	0	0	0	0	0	0	0	0	0	0	0	0	0	0	0	0	0	0	0	0	0
FGSG_16977	PH-1	1	1	1	1	1	1	1	1	1	1	0	0	0	0	0	0	0	0	0	0	0	0	0	0	0	0	0	0	0	0	0	0	0
FGSG_16976	PH-1	1	1	1	1	1	1	1	1	1	1	0	0	0	0	0	0	0	0	0	0	0	0	0	0	0	0	0	0	0	0	0	0	0
FGSG_16975	PH-1	1	1	1	1	1	1	0	0	0	0	1	0	0	0	0	0	0	0	0	0	0	0	0	0	0	0	0	0	0	0	0	0	0
FGSG_16974	PH-1	1	1	1	1	1	1	1	1	1	1	0	0	0	0	0	0	0	0	0	0	0	0	0	0	0	0	0	0	0	0	0	0	0
FGSG_16973	PH-1	1	1	1	1	1	1	1	1	1	1	0	0	0	0	0	0	0	0	0	0	0	0	0	0	0	0	0	0	0	0	0	0	0
FGSG_16972	PH-1	1	1	1	1	1	1	1	1	1	1	0	0	0	0	0	0	0	0	0	0	0	0	0	0	0	0	0	0	0	0	0	0	0
FGSG_16971	PH-1	1	1	1	1	1	1	1	1	1	1	0	0	0	0	0	0	0	0	0	0	0	0	0	0	0	0	0	0	0	0	0	0	0
FGSG_16970	PH-1	1	1	1	1	1	1	1	1	1	1	0	0	0	0	0	0	0	0	0	0	0	0	0	0	0	0	0	0	0	0	0	0	0
FGSG_16969	PH-1	1	1	1	1	1	1	1	1	1	1	0	0	0	0	0	0	0	0	0	0	0	0	0	0	0	0	0	0	0	0	0	0	0
FGSG_16968	PH-1	1	1	1	1	1	1	1	1	1	1	0	0	0	0	0	0	0	0	0	0	0	0	0	0	0	0	0	0	0	0	0	0	0
FGSG_16967	PH-1	1	1	1	1	1	1	1	1	1	1	0	0	0	0	0	0	0	0	0	0	0	0	0	0	0	0	0	0	0	0	0	0	0
FGSG_16966	PH-1	1	1	1	1	1	1	1	1	1	1	0	0	0	0	0	0	0	0	0	0	0	0	0	0	0	0	0	0	0	0	0	0	0
FGSG_16965	PH-1	1	1	1	1	1	1	1	1	1	1	0	0	0	0	0	0	0	0	0	0	0	0	0	0	0	0	0	0	0	0	0	0	0
FGSG_16964	PH-1	1	1	1	1	1	1	1	1	1	1	0	0	0	0	0	0	0	0	0	0	0	0	0	0	0	0	0	0	0	0	0	0	0
FGSG_16963	PH-1	1	1	1	1	1	1	1	1	1	1	0	0	0	0	0	0	0	0	0	0	0	0	0	0	0	0	0	0	0	0	0	0	0
FGSG_16962	PH-1	1	1	1	1	1	1	1	1	1	1	0	0	0	0	0	0	0	0	0	0	0	0	0	0	0	0	0	0	0	0	0	0	0
FGSG_16961	PH-1	1	1	1	1	1	1	1	1	1	1	0	0	0	0	0	0	0	0	0	0	0	0	0	0	0	0	0	0	0	0	0	0	0
FGSG_16960	PH-1	1	1	1	1	1	1	1	1	1	1	0	0	0	0	0	0	0	0	0	0	0	0	0	0	0	0	0	0	0	0	0	0	0
FGSG_16959	PH-1	1	1	1	1	1	1	1	1	1	1	0	0	0	0	0	0	0	0	0	0	0	0	0	0	0	0	0	0	0	0	0	0	0
FGSG_16958	PH-1	1	1	1	1	1	1	1	1	1	1	0	0	0	0	0	0	0	0	0	0	0	0	0	0	0	0	0	0	0	0	0	0	0
FGSG_16957	PH-1	1	1	1	1	1	1	1	1	1	1	0	0	0	0	0	0	0	0	0	0	0	0	0	0	0	0	0	0	0	0	0	0	0
FGSG_16956	PH-1	1	0	1	1	1	1	1	1	1	1	0	0	0	0	0	0	0	0	0	0	0	0	0	0	1	0	0	0	0	0	0	0	0
FGSG_16955	PH-1	1	1	1	1	1	1	1	1	1	1	0	0	0	0	0	0	0	0	0	0	0	0	0	0	0	0	0	0	0	0	0	0	0
FGSG_16954	PH-1	1	1	1	1	1	1	1	1	1	1	0	0	0	0	0	0	0	0	0	0	0	0	0	0	0	0	0	0	0	0	0	0	0
FGSG_16952	PH-1	1	1	1	1	1	1	1	1	1	1	0	0	0	0	0	0	0	0	0	0	0	0	0	0	0	0	0	0	0	0	0	0	0
FGSG_16951	PH-1	1	1	1	1	1	1	1	1	1	1	0	0	0	0	0	0	0	0	0	0	0	0	0	0	0	0	0	0	0	0	0	0	0
FGSG_16950	PH-1	1	1	1	1	1	1	1	1	1	1	0	0	0	0	0	0	0	0	0	0	0	0	0	0	0	0	0	0	0	0	0	0	0
FGSG_16949	PH-1	1	1	1	1	1	1	1	1	1	1	0	0	0	0	0	0	0	0	0	0	0	0	0	0	0	0	0	0	0	0	0	0	0
FGSG_16948	PH-1	1	1	1	1	1	1	1	1	1	1	0	0	0	0	0	0	0	0	0	0	0	0	0	0	0	0	0	0	0	0	0	0	0
FGSG_16947	PH-1	1	1	1	1	1	1	1	1	1	1	0	0	0	0	0	0	0	0	0	0	0	0	0	0	0	0	0	0	0	0	0	0	0
FGSG_16946	PH-1	1	1	1	1	1	1	1	1	1	1	0	0	0	0	0	0	0	0	0	0	0	0	0	0	0	0	0	0	0	0	0	0	0
FGSG_16945	PH-1	1	1	1	1	1	1	1	1	1	1	0	0	0	0	0	0	0	0	0	0	0	0	0	0	0	0	0	0	0	0	0	0	0
FGSG_16944	PH-1	1	1	1	1	1	1	1	1	1	1	0	0	0	0	0	0	0	0	0	0	0	0	0	0	0	0	0	0	0	0	0	0	0
FGSG_16943	PH-1	1	1	1	1	1	1	1	1	1	1	0	0	0	0	0	0	0	0	0	0	0	0	0	0	0	0	0	0	0	0	0	0	0
FGSG_16942	PH-1	1	1	1	1	1	1	1	1	1	1	0	0	0	0	0	0	0	0	0	0	0	0	0	0	0	0	0	0	0	0	0	0	0
FGSG_16941	PH-1	1	1	1	1	1	1	1	1	1	1	0	0	0	0	0	0	0	0	0	0	0	0	0	0	0	0	0	0	0	0	0	0	0
FGSG_16940	PH-1	1	1	1	1	1	1	1	1	1	1	0	0	0	0	0	0	0	0	0	0	0	0	0	0	0	0	0	0	0	0	0	0	0
FGSG_16939	PH-1	1	1	1	1	1	1	1	1	1	1	0	0	0	0	0	0	0	0	0	0	0	0	0	0	0	0	0	0	0	0	0	0	0
FGSG_16938	PH-1	1	1	1	1	1	1	1	1	1	1	0	0	0	0	0	0	0	0	0	0	0	0	0	0	0	0	0	0	0	0	0	0	0
FGSG_16937	PH-1	1	1	1	1	1	1	1	1	1	1	0	0	0	0	0	0	0	0	0	0	0	0	0	0	0	0	0	0	0	0	0	0	0
FGSG_16936	PH-1	1	1	1	1	1	1	1	1	1	1	0	0	0	0	0	0	0	0	0	0	0	0	0	0	0	0	0	0	0	0	0	0	0
FGSG_16935	PH-1	1	1	1	1	1	1	1	1	1	1	0	0	0	0	0	0	0	0	0	0	0	0	0	0	0	0	0	0	0	0	0	0	0
FGSG_16934	PH-1	1	1	1	1	1	1	1	1	1	1	0	0	0	0	0	0	0	0	0	0	0	0	0	0	0	0	0	0	0	0	0	0	0
FGSG_16933	PH-1	1	1	1	1	1	1	1	1	1	1	0	0	0	0	0	0	0	0	0	0	0	0	0	0	0	0	0	0	0	0	0	0	0
FGSG_16932	PH-1	1	1	1	1	1	1	1	1	1	1	0	0	0	0	0	0	0	0	0	0	0	0	0	0	0	0	0	0	0	0	0	0	0
FGSG_16931	PH-1	1	1	1	1	1	1	1	1	1	1	0	0	0	0	0	0	0	0	0	0	0	0	0	0	0	0	0	0	0	0	0	0	0
FGSG_16930	PH-1	1	1	1	1	1	1	1	1	1	1	0	0	0	0	0	0	0	0	0	0	0	0	0	0	0	0	0	0	0	0	0	0	0
FGSG_16929	PH-1	1	1	1	1	1	1	1	1	1	1	0	0	0	0	0	0	0	0	0	0	0	0	0	0	0	0	0	0	0	0	0	0	0
FGSG_16928	PH-1	1	1	1	1	1	1	1	1	1	1	0	0	0	0	0	0	0	0	0	0	0	0	0	0	0	0	0	0	0	0	0	0	0
FGSG_16927	PH-1	1	1	1	1	1	1	1	1	1	1	0	0	0	0	0	0	0	0	0	0	0	0	0	0	0	0	0	0	0	0	0	0	0
FGSG_16926	PH-1	1	1	1	1	1	1	1	1	1	1	0	0	0	0	0	0	0	0	0	0	0	0	0	0	0	0	0	0	0	0	0	0	0
FGSG_16925	PH-1	1	1	1	1	1	1	1	1	1	1	0	0	0	0	0	0	0	0	0	0	0	0	0	0	0	0	0	0	0	0	0	0	0
FGSG_16924	PH-1	1	1	1	1	1	1	1	1	1	1	0	0	0	0	0	0	0	0	0	0	0	0	0	0	0	0	0	0	0	0	0	0	0
FGSG_16923	PH-1	1	1	1	1	1	1	1	1	1	1	0	0	0	0	0	0	0	0	0	0	0	0	0	0	0	0	0	0	0	0	0	0	0
FGSG_16922	PH-1	1	1	1	1	1	1	1	1	1	1	0	0	0	0	0	0	0	0	0	0	0	0	0	0	0	0	0	0	0	0	0	0	0
FGSG_16921	PH-1	1	1	1	1	1	1	1	1	1	1	0	0	0	0	0	0	0	0	0	0	0	0	0	0	0	0	0	0	0	0	0	0	0
FGSG_16920	PH-1	1	1	1	1	1	1	1	1	1	1	0	0	0	0	0	0	0	0	0	0	0	0	0	0	0	0	0	0	0	0	0	0	0
FGSG_16919	PH-1	1	1	1	1	1	1	1	1	1	1	0	0	0	0	0	0	0	0	0	0	0	0	0	0	0	0	0	0	0	0	0	0	0
FGSG_16918	PH-1	1	1	1	1	1	1	1	1	1	1	0	0	0	0	0	0	0	0	0	0	0	0	0	0	0	0	0	0	0	0	0	0	0
FGSG_16917	PH-1	1	1	1	1	1	1	1	1	1	1	0	0	0	0	0	0	0	0	0	0	0	0	0	0	0	0	0	0	0	0	0	0	0
FGSG_16916	PH-1	1	1	1	1	1	1	1	1	1	1	0	0	0	0	0	0	0	0	0	0	0	0	0	0	0	0	0	0	0	0	0	0	0
FGSG_16915	PH-1	1	1	1	1	1	1	1	1	1	1	0	0	0	0	0	0	0	0	0	0	0	0	0	0	0	0	0	0	0	0	0	0	0
FGSG_16914	PH-1	1	1	1	1	1	1	1	1	1	1	0	0	0	0	0	0	0	0	0	0	0	0	0	0	0	0	0	0	0	0	0	0	0
FGSG_16913	PH-1	1	1	1	1	1	1	1	1	1	1	0	0	0	0	0	0	0	0	0	0	0	0	0	0	0	0	0	0	0	0	0	0	0
FGSG_16912	PH-1	1	1	1	1	1	1	1	1	1	1	0	0	0	0	0	0	0	0	0	0	0	0	0	0	0	0	0	0	0	0	0	0	0
FGSG_16911	PH-1	1	1	1	1	1	1	1	1	1	1	0	0	0	0	0	0	0	0	0	0	0	0	0	0	0	0	0	0	0	0	0	0	0
FGSG_16910	PH-1	1	1	1	1	1	1	1	1	1	1	0	0	0	0	0	0	0	0	0	0	0	0	0	0	0	0	0	0	0	0	0	0	0
FGSG_16909	PH-1	1	1	1	1	1	1	1	1	1	1	0	0	0	0	0	0	0	0	0	0	0	0	0	0	0	0	0	0	0	0	0	0	0
FGSG_16908	PH-1	1	1	1	1	1	1	1	1	1	1	0	0	0	0	0	0	0	0	0	0	0	0	0	0	0	0	0	0	0	0	0	0	0
FGSG_16907	PH-1	1	1	1	1	1	1	1	0	0	1	0	0	0	0	0	0	0	0	0	0	0	0	0	0	0	0	0	0	0	0	0	0	0
FGSG_16906	PH-1	1	1	1	1	1	1	1	1	1	1	0	0	0	0	0	0	0	0	0	0	0	0	0	0	0	0	0	0	0	0	0	0	0
FGSG_16905	PH-1	1	1	1	1	1	1	1	0	1	1	0	0	0	0	0	0	0	0	0	0	0	0	0	0	0	0	0	0	0	0	1	0	0
FGSG_16904	PH-1	1	1	1	1	1	1	1	0	1	1	0	0	0	0	0	0	0	0	0	0	0	0	0	0	0	0	0	0	0	0	1	0	0
FGSG_16903	PH-1	1	1	1	1	1	0	0	0	0	0	0	0	0	0	0	0	0	0	0	0	0	0	0	0	0	0	0	0	0	0	0	0	0
FGSG_16902	PH-1	1	1	1	1	1	1	1	1	1	1	0	0	0	0	0	0	0	0	0	0	0	0	0	0	0	0	0	0	0	0	0	0	0
FGSG_16901	PH-1	1	1	1	1	1	1	1	1	1	1	0	0	0	0	0	0	0	0	0	0	0	0	0	0	0	0	0	0	0	0	0	0	0
FGSG_16900	PH-1	1	1	1	1	1	1	1	1	1	1	0	0	0	0	0	0	0	0	0	0	0	0	0	0	0	0	0	0	0	0	0	0	0
FGSG_16899	PH-1	1	1	1	1	1	1	1	1	1	1	0	0	0	0	0	0	0	0	0	0	0	0	0	0	0	0	0	0	0	0	0	0	0
FGSG_16898	PH-1	1	1	1	1	1	1	1	1	1	1	0	0	0	0	0	0	0	0	0	0	0	0	0	0	0	0	0	0	0	0	0	0	0
FGSG_16897	PH-1	1	1	1	1	1	1	1	1	1	1	0	0	0	0	0	0	0	0	0	0	0	0	0	0	0	0	0	0	0	0	0	0	0
FGSG_16896	PH-1	1	1	1	1	1	1	1	1	1	1	0	0	0	0	0	0	0	0	0	0	0	0	0	0	0	0	0	0	0	0	0	0	0
FGSG_16895	PH-1	1	1	1	1	1	1	0	0	0	1	0	0	0	0	0	0	0	0	0	0	0	0	0	0	0	0	0	0	0	0	0	0	0
FGSG_16894	PH-1	1	1	1	1	1	1	1	1	1	1	0	0	0	0	0	0	0	0	0	0	0	0	0	0	0	0	0	0	0	0	0	0	0
FGSG_16893	PH-1	1	1	1	1	1	1	1	1	1	1	0	0	0	0	0	0	0	0	0	0	0	0	0	0	0	0	0	0	0	0	0	0	0
FGSG_16892	PH-1	1	1	1	1	1	1	1	1	1	1	0	0	0	0	0	0	0	0	0	0	0	0	0	0	0	0	0	0	0	0	0	0	0
FGSG_16891	PH-1	1	1	0	1	1	1	0	0	0	0	0	0	0	0	0	0	0	0	0	0	0	0	0	0	0	0	0	0	0	0	0	0	0
FGSG_16889	PH-1	1	1	1	1	1	1	1	0	0	1	0	0	0	0	0	0	0	0	0	0	0	0	0	0	0	0	0	0	0	0	0	0	0
FGSG_16888	PH-1	1	1	1	1	1	1	0	0	0	1	0	0	0	0	0	0	0	0	0	0	0	0	0	0	0	0	0	0	0	0	0	0	0
FGSG_16887	PH-1	1	1	1	1	1	1	1	0	0	0	0	0	0	0	0	0	0	0	0	0	0	0	0	0	0	0	0	0	0	0	0	0	0
FGSG_16886	PH-1	1	1	1	1	1	1	0	0	0	1	0	0	0	0	0	0	0	0	0	0	0	0	0	0	0	0	0	0	0	0	0	0	0
FGSG_16885	PH-1	1	1	1	1	1	1	1	1	1	1	0	0	0	0	0	0	0	0	0	0	0	0	0	0	0	0	0	0	0	0	0	0	0
FGSG_16884	PH-1	1	1	1	1	1	1	1	1	1	1	0	0	0	0	0	0	0	0	0	0	0	0	0	0	0	0	0	0	0	0	0	0	0
FGSG_16883	PH-1	1	1	1	1	1	1	1	1	1	1	0	0	0	0	0	0	0	0	0	0	0	0	0	0	0	0	0	0	0	0	0	0	0
FGSG_16882	PH-1	1	1	1	1	1	1	1	1	1	1	0	0	0	0	0	0	0	0	0	0	0	0	0	0	0	0	0	0	0	0	0	0	0
FGSG_16881	PH-1	1	1	1	1	1	1	1	1	1	1	0	0	0	0	0	0	0	0	0	0	0	0	0	0	0	0	0	0	0	0	0	0	0
FGSG_16880	PH-1	1	1	1	1	1	1	1	1	1	1	0	0	0	0	0	0	0	0	0	0	0	0	0	0	0	0	0	0	0	0	0	0	0
FGSG_16879	PH-1	1	1	1	1	1	1	1	1	1	1	0	0	0	0	0	0	0	0	0	0	0	0	0	0	0	0	0	0	0	0	0	0	0
FGSG_16878	PH-1	1	1	1	1	1	1	1	1	1	1	0	0	0	0	0	0	0	0	0	0	0	0	0	0	0	0	0	0	0	0	0	0	0
FGSG_16877	PH-1	1	1	1	1	1	1	1	1	1	1	0	0	0	0	0	0	0	0	0	0	0	0	0	0	0	0	0	0	0	0	0	0	0
FGSG_16876	PH-1	1	1	1	1	1	1	1	1	1	1	0	0	0	0	0	0	0	0	0	0	0	0	0	0	0	0	0	0	0	0	0	0	0
FGSG_16875	PH-1	1	1	1	1	1	1	1	1	1	1	0	0	0	0	0	0	0	0	0	0	0	0	0	0	0	0	0	0	0	0	0	0	0
FGSG_16874	PH-1	1	1	1	1	1	1	1	1	1	1	0	0	0	0	0	0	0	0	0	0	0	0	0	0	0	0	0	0	0	0	0	0	0
FGSG_16873	PH-1	1	1	1	1	1	1	1	1	1	1	0	0	0	0	0	0	0	0	0	0	0	0	0	0	0	0	0	0	0	0	0	0	0
FGSG_16872	PH-1	1	1	1	1	1	1	1	1	1	1	0	0	0	0	0	0	0	0	0	0	0	0	0	0	0	0	0	0	0	0	0	0	0
FGSG_16871	PH-1	1	1	1	1	1	1	1	1	1	1	0	0	0	0	0	0	0	0	0	0	0	0	0	0	0	0	0	0	0	0	0	0	0
FGSG_16870	PH-1	1	1	1	1	1	1	1	1	1	1	0	0	0	0	0	0	0	0	0	0	0	0	0	0	0	0	0	0	0	0	0	0	0
FGSG_16869	PH-1	1	1	1	1	1	1	1	1	1	1	0	0	0	0	0	0	0	0	0	0	0	0	0	0	0	0	0	0	0	0	0	0	0
FGSG_16868	PH-1	1	1	1	1	1	1	1	1	1	1	0	0	0	0	0	0	0	0	0	0	0	0	0	0	0	0	0	0	0	0	0	0	0
FGSG_16867	PH-1	1	1	1	1	1	1	1	1	1	1	0	0	0	0	0	0	0	0	0	0	0	0	0	0	0	0	0	0	0	0	0	0	0
FGSG_16866	PH-1	1	1	1	1	1	1	1	1	1	1	0	0	0	0	0	0	0	0	0	0	0	0	0	0	0	0	0	0	0	0	0	0	0
FGSG_16865	PH-1	1	1	1	1	1	1	1	1	1	1	0	0	0	0	0	0	0	0	0	0	0	0	0	0	0	0	0	0	0	0	0	0	0
FGSG_16864	PH-1	1	1	1	1	1	1	1	1	1	1	0	0	0	0	0	0	0	0	0	0	0	0	0	0	0	0	0	0	0	0	0	0	0
FGSG_16863	PH-1	1	1	1	1	1	1	1	1	1	1	0	0	0	0	0	0	0	0	0	0	0	0	0	0	0	0	0	0	0	0	0	0	0
FGSG_16862	PH-1	1	1	1	1	1	1	1	1	1	1	0	0	0	0	0	0	0	0	0	0	0	0	0	0	0	0	0	0	0	0	0	0	0
FGSG_16861	PH-1	1	1	1	1	1	1	1	1	1	1	0	0	0	0	0	0	0	0	0	0	0	0	0	0	0	0	0	0	0	0	0	0	0
FGSG_16860	PH-1	1	1	1	1	1	1	1	1	1	1	0	0	0	0	0	0	0	0	0	0	0	0	0	0	0	0	0	0	0	0	0	0	0
FGSG_16859	PH-1	1	1	1	1	1	1	1	1	1	1	0	0	0	0	0	0	0	0	0	0	0	0	0	0	0	0	0	0	0	0	0	0	0
FGSG_16858	PH-1	1	1	1	1	1	1	1	1	1	1	0	0	0	0	0	0	0	0	0	0	0	0	0	0	0	0	0	0	0	0	0	0	0
FGSG_16857	PH-1	1	1	1	1	1	1	1	1	1	1	0	0	0	0	0	0	0	0	0	0	0	0	0	0	0	0	0	0	0	0	0	0	0
FGSG_16856	PH-1	1	1	1	1	1	1	1	1	1	1	0	0	0	0	0	0	0	0	0	0	0	0	0	0	0	0	0	0	0	0	0	0	0
FGSG_16855	PH-1	1	1	1	1	1	1	1	1	1	1	0	0	0	0	0	0	0	0	0	0	0	0	0	0	0	0	0	0	0	0	0	0	0
FGSG_16854	PH-1	1	1	1	1	1	1	1	1	1	1	0	0	0	0	0	0	0	0	0	0	0	0	0	0	0	0	0	0	0	0	0	0	0
FGSG_16853	PH-1	1	1	1	1	1	1	1	1	1	1	0	0	0	0	0	0	0	0	0	0	0	0	0	0	0	0	0	0	0	0	0	0	0
FGSG_16852	PH-1	1	1	1	1	1	1	1	1	1	1	0	0	0	0	0	0	0	0	0	0	0	0	0	0	0	0	0	0	0	0	0	0	0
FGSG_16851	PH-1	1	1	1	1	1	1	1	1	1	1	0	0	0	0	0	0	0	0	0	0	0	0	0	0	0	0	0	0	0	0	0	0	0
FGSG_16850	PH-1	1	1	1	1	1	1	1	1	1	1	0	0	0	0	0	0	0	0	0	0	0	0	0	0	0	0	0	0	0	0	0	0	0
FGSG_16849	PH-1	1	1	1	1	1	1	1	1	1	1	0	0	0	0	0	0	0	0	0	0	0	0	0	0	0	0	0	0	0	0	0	0	0
FGSG_16848	PH-1	1	1	1	1	1	1	1	1	1	1	0	0	0	0	0	0	0	0	0	0	0	0	0	0	0	0	0	0	0	0	0	0	0
FGSG_16847	PH-1	1	1	1	1	1	1	1	1	1	1	0	0	0	0	0	0	0	0	0	0	0	0	0	0	0	0	0	0	0	0	0	0	0
FGSG_16846	PH-1	1	1	1	1	1	1	1	1	1	1	0	0	0	0	0	0	0	0	0	0	0	0	0	0	0	0	0	0	0	0	0	0	0
FGSG_16845	PH-1	1	1	1	1	1	1	1	1	1	1	0	0	0	0	0	0	0	0	0	0	0	0	0	0	0	0	0	0	0	0	0	0	0
FGSG_16844	PH-1	1	1	1	1	1	1	1	1	1	1	0	0	0	0	0	0	0	0	0	0	0	0	0	0	0	0	0	0	0	0	0	0	0
FGSG_16843	PH-1	1	1	1	1	1	1	1	1	1	1	0	0	0	0	0	0	0	0	0	0	0	0	0	0	0	0	0	0	0	0	0	0	0
FGSG_16842	PH-1	1	1	1	1	1	1	1	1	1	1	0	0	0	0	0	0	0	0	0	0	0	0	0	0	0	0	0	0	0	0	0	0	0
FGSG_16841	PH-1	1	1	1	1	1	1	1	1	1	1	0	0	0	0	0	0	0	0	0	0	0	0	0	0	0	0	0	0	0	0	0	0	0
FGSG_16840	PH-1	1	1	1	1	1	1	1	1	1	1	0	0	0	0	0	0	0	0	0	0	0	0	0	0	0	0	0	0	0	0	0	0	0
FGSG_16839	PH-1	1	1	1	1	1	1	1	1	1	1	0	0	0	0	0	0	0	0	0	0	0	0	0	0	0	0	0	0	0	0	0	0	0
FGSG_16838	PH-1	1	1	1	1	1	1	1	1	1	1	0	0	0	0	0	0	0	0	0	0	0	0	0	0	0	0	0	0	0	0	0	0	0
FGSG_16837	PH-1	1	1	1	1	1	1	1	1	1	1	0	0	0	0	0	0	0	0	0	0	0	0	0	0	0	0	0	0	0	0	0	0	0
FGSG_16836	PH-1	1	1	1	1	1	1	1	1	1	1	0	0	0	0	0	0	0	0	0	0	0	0	0	0	0	0	0	0	0	0	0	0	0
FGSG_16835	PH-1	1	1	1	1	1	1	1	1	1	1	0	0	0	0	0	0	0	0	0	0	0	0	0	0	0	0	0	0	0	0	0	0	0
FGSG_16834	PH-1	1	1	1	1	1	1	1	1	1	1	0	0	0	0	0	0	0	0	0	0	0	0	0	0	0	0	0	0	0	0	0	0	0
FGSG_16833	PH-1	1	1	1	1	1	1	1	1	1	1	0	0	0	0	0	0	0	0	0	0	0	0	0	0	0	0	0	0	0	0	0	0	0
FGSG_16832	PH-1	1	1	1	1	1	1	1	1	1	1	0	0	0	0	0	0	0	0	0	0	0	0	0	0	0	0	0	0	0	0	0	0	0
FGSG_16831	PH-1	1	1	1	1	1	1	1	1	1	1	0	0	0	0	0	0	0	0	0	0	0	0	0	0	0	0	0	0	0	0	0	0	0
FGSG_16830	PH-1	1	1	1	1	1	1	1	1	1	1	0	0	0	0	0	0	0	0	0	0	0	0	0	0	0	0	0	0	0	0	0	0	0
FGSG_16829	PH-1	1	1	1	1	1	1	1	1	1	1	0	0	0	0	0	0	0	0	0	0	0	0	0	0	0	0	0	0	0	0	0	0	0
FGSG_16828	PH-1	1	1	1	1	1	1	1	1	1	1	0	0	0	0	0	0	0	0	0	0	0	0	0	0	0	0	0	0	0	0	0	0	0
FGSG_16827	PH-1	1	1	1	1	1	1	1	1	1	1	0	0	0	0	0	0	0	0	0	0	0	0	0	0	0	0	0	0	0	0	0	0	0
FGSG_16826	PH-1	1	1	1	1	1	1	1	1	1	1	0	0	0	0	0	0	0	0	0	0	0	0	0	0	0	0	0	0	0	0	0	0	0
FGSG_16825	PH-1	1	1	1	1	1	1	1	1	1	1	0	0	0	0	0	0	0	0	0	0	0	0	0	0	0	0	0	0	0	0	0	0	0
FGSG_16824	PH-1	1	1	1	1	1	1	1	1	1	1	0	0	0	0	0	0	0	0	0	0	0	0	0	0	0	0	0	0	0	0	0	0	0
FGSG_16823	PH-1	1	1	1	1	1	1	1	1	1	1	0	0	0	0	0	0	0	0	0	0	0	0	0	0	0	0	0	0	0	0	0	0	0
FGSG_16822	PH-1	1	1	1	1	1	1	1	1	1	1	0	0	0	0	0	0	0	0	0	0	0	0	0	0	0	0	0	0	0	0	0	0	0
FGSG_16821	PH-1	1	1	1	1	1	1	1	1	1	1	0	0	0	0	0	0	0	0	0	0	0	0	0	0	0	0	0	0	0	0	0	0	0
FGSG_16820	PH-1	1	1	1	1	1	1	1	1	1	1	0	0	0	0	0	0	0	0	0	0	0	0	0	0	0	0	0	0	0	0	0	0	0
FGSG_16819	PH-1	1	1	1	1	1	1	1	1	1	1	0	0	0	0	0	0	0	0	0	0	0	0	0	0	0	0	0	0	0	0	0	0	0
FGSG_16818	PH-1	1	1	1	1	1	1	1	1	1	1	0	0	0	0	0	0	0	0	0	0	0	0	0	0	0	0	0	0	0	0	0	0	0
FGSG_16817	PH-1	1	1	1	1	1	1	1	1	1	1	0	0	0	0	0	0	0	0	0	0	0	0	0	0	0	0	0	0	0	0	0	0	0
FGSG_16816	PH-1	1	1	1	1	1	1	1	1	1	1	0	0	0	0	0	0	0	0	0	0	0	0	0	0	0	0	0	0	0	0	0	0	0
FGSG_16815	PH-1	1	1	1	1	1	1	1	1	1	1	0	0	0	0	0	0	0	0	0	0	0	0	0	0	0	0	0	0	0	0	0	0	0
FGSG_16814	PH-1	1	1	1	1	1	1	1	1	1	1	0	0	0	0	0	0	0	0	0	0	0	0	0	0	0	0	0	0	0	0	0	0	0
FGSG_16813	PH-1	1	1	1	1	1	1	1	1	1	1	0	0	0	0	0	0	0	0	0	0	0	0	0	0	0	0	0	0	0	0	0	0	0
FGSG_16811	PH-1	1	1	1	1	1	1	1	1	1	1	0	0	0	0	0	0	0	0	0	0	0	0	0	0	0	0	0	0	0	0	0	0	0
FGSG_16810	PH-1	1	1	1	1	1	1	1	1	1	1	0	0	0	0	0	0	0	0	0	0	0	0	0	0	0	0	0	0	0	0	0	0	0
FGSG_16809	PH-1	1	1	1	1	1	1	1	1	1	1	0	0	0	0	0	0	0	0	0	0	0	0	0	0	0	0	0	0	0	0	0	0	0
FGSG_16808	PH-1	1	1	1	1	1	1	1	1	1	1	0	0	0	0	0	0	0	0	0	0	0	0	0	0	0	0	0	0	0	0	0	0	0
FGSG_16807	PH-1	1	1	1	1	1	1	1	1	1	1	0	0	0	0	0	0	0	0	0	0	0	0	0	0	0	0	0	0	0	0	0	0	0
FGSG_16806	PH-1	1	1	1	1	1	1	1	1	1	1	0	0	0	0	0	0	0	0	0	0	0	0	0	0	0	0	0	0	0	0	0	0	0
FGSG_16805	PH-1	1	1	1	1	1	1	1	1	1	1	0	0	0	0	0	0	0	0	0	0	0	0	0	0	0	0	0	0	0	0	0	0	0
FGSG_16804	PH-1	1	1	1	1	1	1	1	1	1	1	0	0	0	0	0	0	0	0	0	0	0	0	0	0	0	0	0	0	0	0	0	0	0
FGSG_16803	PH-1	1	1	1	1	1	1	1	1	1	1	0	0	0	0	0	0	0	0	0	0	0	0	0	0	0	0	0	0	0	0	0	0	0
FGSG_16802	PH-1	1	1	1	1	1	1	1	1	1	1	0	0	0	0	0	0	0	0	0	0	0	0	0	0	0	0	0	0	0	0	0	0	0
FGSG_16801	PH-1	1	1	1	1	1	1	1	1	1	1	0	0	0	0	0	0	0	0	0	0	0	0	0	0	0	0	0	0	0	0	0	0	0
FGSG_16800	PH-1	1	1	1	1	1	1	1	1	1	1	0	0	0	0	0	0	0	0	0	0	0	0	0	0	0	0	0	0	0	0	0	0	0
FGSG_16799	PH-1	1	1	1	1	1	1	1	1	1	1	0	0	0	0	0	0	0	0	0	0	0	0	0	0	0	0	0	0	0	0	0	0	0
FGSG_16798	PH-1	1	1	1	1	1	1	1	1	1	1	0	0	0	0	0	0	0	0	0	0	0	0	0	0	0	0	0	0	0	0	0	0	0
FGSG_16797	PH-1	1	1	1	1	1	1	1	1	1	1	0	0	0	0	0	0	0	0	0	0	0	0	0	0	0	0	0	0	0	0	0	0	0
FGSG_16796	PH-1	1	1	1	1	1	1	1	1	1	1	0	0	0	0	0	0	0	0	0	0	0	0	0	0	0	0	0	0	0	0	0	0	0
FGSG_16795	PH-1	1	1	1	1	1	1	1	1	1	1	0	0	0	0	0	0	0	0	0	0	0	0	0	0	0	0	0	0	0	0	0	0	0
FGSG_16794	PH-1	1	1	1	1	1	1	1	1	1	1	0	0	0	0	0	0	0	0	0	0	0	0	0	0	0	0	0	0	0	0	0	0	0
FGSG_16793	PH-1	1	1	1	1	1	1	1	1	1	1	0	0	0	0	0	0	0	0	0	0	0	0	0	0	0	0	0	0	0	0	0	0	0
FGSG_16792	PH-1	1	1	1	1	1	1	1	1	1	1	0	0	0	0	0	0	0	0	0	0	0	0	0	0	0	0	0	0	0	0	0	0	0
FGSG_16791	PH-1	1	1	1	1	1	1	1	1	1	1	0	0	0	0	0	0	0	0	0	0	0	0	0	0	0	0	0	0	0	0	0	0	0
FGSG_16790	PH-1	1	1	1	1	1	1	1	1	1	1	0	0	0	0	0	0	0	0	0	0	0	0	0	0	0	0	0	0	0	0	0	0	0
FGSG_16789	PH-1	1	1	1	1	1	1	1	1	1	1	0	0	0	0	0	0	0	0	0	0	0	0	0	0	0	0	0	0	0	0	0	0	0
FGSG_16788	PH-1	1	1	1	1	1	1	1	1	1	1	0	0	0	0	0	0	0	0	0	0	0	0	0	0	0	0	0	0	0	0	0	0	0
FGSG_16787	PH-1	1	1	1	1	1	1	1	1	1	1	0	0	0	0	0	0	0	0	0	0	0	0	0	0	0	0	0	0	0	0	0	0	0
FGSG_16786	PH-1	1	1	1	1	1	1	1	1	1	1	0	0	0	0	0	0	0	0	0	0	0	0	0	0	0	0	0	0	0	0	0	0	0
FGSG_16785	PH-1	1	1	1	1	1	1	1	1	1	1	0	0	0	0	0	0	0	0	0	0	0	0	0	0	0	0	0	0	0	0	0	0	0
FGSG_16784	PH-1	1	1	1	1	1	1	1	1	1	1	0	0	0	0	0	0	0	0	0	0	0	0	0	0	0	0	0	0	0	0	0	0	0
FGSG_16783	PH-1	1	1	1	1	1	1	1	1	1	1	0	0	0	0	0	0	0	0	0	0	0	0	0	0	0	0	0	0	0	0	0	0	0
FGSG_16782	PH-1	1	1	1	1	1	1	1	1	1	1	0	0	0	0	0	0	0	0	0	0	0	0	0	0	0	0	0	0	0	0	0	0	0
FGSG_16781	PH-1	1	1	1	1	1	1	1	1	1	1	0	0	0	0	0	0	0	0	0	0	0	0	0	0	0	0	0	0	0	0	0	0	0
FGSG_16780	PH-1	1	1	1	1	1	1	1	1	1	1	0	0	0	0	0	0	0	0	0	0	0	0	0	0	0	0	0	0	0	0	0	0	0
FGSG_16779	PH-1	1	1	1	1	1	1	1	1	1	1	0	0	0	0	0	0	0	0	0	0	0	0	0	0	0	0	0	0	0	0	0	0	0
FGSG_16778	PH-1	1	1	1	1	1	1	1	1	1	1	0	0	0	0	0	0	0	0	0	0	0	0	0	0	0	0	0	0	0	0	0	0	0
FGSG_16777	PH-1	1	1	1	1	1	1	1	1	1	1	0	0	0	0	0	0	0	0	0	0	0	0	0	0	0	0	0	0	0	0	0	0	0
FGSG_16776	PH-1	1	1	1	1	1	1	1	1	1	1	0	0	0	0	0	0	0	0	0	0	0	0	0	0	0	0	0	0	0	0	0	0	0
FGSG_16775	PH-1	1	1	1	1	1	1	1	1	1	1	0	0	0	0	0	0	0	0	0	0	0	0	0	0	0	0	0	0	0	0	0	0	0
FGSG_16774	PH-1	1	1	1	1	1	1	1	1	1	1	0	0	0	0	0	0	0	0	0	0	0	0	0	0	0	0	0	0	0	0	0	0	0
FGSG_16773	PH-1	1	1	1	1	1	1	1	1	1	1	0	0	0	0	0	0	0	0	0	0	0	0	0	0	0	0	0	0	0	0	0	0	0
FGSG_16772	PH-1	1	1	1	1	1	1	1	1	1	1	0	0	0	0	0	0	0	0	0	0	0	0	0	0	0	0	0	0	0	0	0	0	0
FGSG_16770	PH-1	1	1	1	1	1	1	1	1	1	1	0	0	0	0	0	0	0	0	0	0	0	0	0	0	0	0	0	0	0	0	0	0	0
FGSG_16769	PH-1	1	1	1	1	1	1	1	1	1	1	0	0	0	0	0	0	0	0	0	0	0	0	0	0	0	0	0	0	0	0	0	0	0
FGSG_16768	PH-1	1	1	1	1	1	1	1	1	1	1	0	0	0	0	0	0	0	0	0	0	0	0	0	0	0	0	0	0	0	0	0	0	0
FGSG_16767	PH-1	1	1	1	1	1	1	1	1	1	1	0	0	0	0	0	0	0	0	0	0	0	0	0	0	0	0	0	0	0	0	0	0	0
FGSG_16766	PH-1	1	1	1	1	1	1	1	1	1	1	0	0	0	0	0	0	0	0	0	0	0	0	0	0	0	0	0	0	0	0	0	0	0
FGSG_16765	PH-1	1	1	1	1	1	1	1	1	1	1	0	0	0	0	0	0	0	0	0	0	0	0	0	0	0	0	0	0	0	0	0	0	0
FGSG_16764	PH-1	1	1	1	1	1	1	1	1	1	1	0	0	0	0	0	0	0	0	0	0	0	0	0	0	0	0	0	0	0	0	0	0	0
FGSG_16763	PH-1	1	1	1	1	1	1	1	1	1	1	0	0	0	0	0	0	0	0	0	0	0	0	0	0	0	0	0	0	0	0	0	0	0
FGSG_16762	PH-1	1	1	1	1	1	1	1	1	1	1	0	0	0	0	0	0	0	0	0	0	0	0	0	0	0	0	0	0	0	0	0	0	0
FGSG_16761	PH-1	1	1	1	1	1	1	1	1	1	1	0	0	0	0	0	0	0	0	0	0	0	0	0	0	0	0	0	0	0	0	0	0	0
FGSG_16760	PH-1	1	1	1	1	1	1	1	1	1	1	0	0	0	0	0	0	0	0	0	0	0	0	0	0	0	0	0	0	0	0	0	0	0
FGSG_16759	PH-1	1	1	1	1	1	1	1	1	1	1	0	0	0	0	0	0	0	0	0	0	0	0	0	0	0	0	0	0	0	0	0	0	0
FGSG_16758	PH-1	1	1	1	1	1	1	1	1	1	1	0	0	0	0	0	0	0	0	0	0	0	0	0	0	0	0	0	0	0	0	0	0	0
FGSG_16757	PH-1	1	1	1	1	1	1	1	1	1	1	0	0	0	0	0	0	0	0	0	0	0	0	0	0	0	0	0	0	0	0	0	0	0
FGSG_16756	PH-1	1	1	1	1	1	1	1	1	1	1	0	0	0	0	0	0	0	0	0	0	0	0	0	0	0	0	0	0	0	0	0	0	0
FGSG_16755	PH-1	1	1	1	1	1	1	1	1	1	1	0	0	0	0	0	0	0	0	0	0	0	0	0	0	0	0	0	0	0	0	0	0	0
FGSG_16754	PH-1	1	1	1	1	1	1	1	1	1	1	0	0	0	0	0	0	0	0	0	0	0	0	0	0	0	0	0	0	0	0	0	0	0
FGSG_16753	PH-1	1	1	1	1	1	1	1	1	1	1	0	0	0	0	0	0	0	0	0	0	0	0	0	0	0	0	0	0	0	0	0	0	0
FGSG_16752	PH-1	1	1	1	1	1	1	1	1	1	1	0	0	0	0	0	0	0	0	0	0	0	0	0	0	0	0	0	0	0	0	0	0	0
FGSG_16751	PH-1	1	1	1	1	1	1	1	1	1	1	0	0	0	0	0	0	0	0	0	0	0	0	0	0	0	0	0	0	0	0	0	0	0
FGSG_16750	PH-1	1	1	1	1	1	1	1	1	1	1	0	0	0	0	0	0	0	0	0	0	0	0	0	0	0	0	0	0	0	0	0	0	0
FGSG_16749	PH-1	1	1	1	1	1	1	1	1	1	1	0	0	0	0	0	0	0	0	0	0	0	0	0	0	0	0	0	0	0	0	0	0	0
FGSG_16748	PH-1	1	1	1	1	1	1	1	1	1	1	0	0	0	0	0	0	0	0	0	0	0	0	0	0	0	0	0	0	0	0	0	0	0
FGSG_16747	PH-1	1	1	1	1	1	1	1	1	1	1	0	0	0	0	0	0	0	0	0	0	0	0	0	0	0	0	0	0	0	0	0	0	0
FGSG_16746	PH-1	1	1	1	1	1	1	1	1	1	1	0	0	0	0	0	0	0	0	0	0	0	0	0	0	0	0	0	0	0	0	0	0	0
FGSG_16745	PH-1	1	1	1	1	1	1	1	1	1	1	0	0	0	0	0	0	0	0	0	0	0	0	0	0	0	0	0	0	0	0	0	0	0
FGSG_16744	PH-1	1	1	1	1	1	1	1	1	1	1	0	0	0	0	0	0	0	0	0	0	0	0	0	0	0	0	0	0	0	0	0	0	0
FGSG_16743	PH-1	1	1	1	1	1	1	1	1	1	1	0	0	0	0	0	0	0	0	0	0	0	0	0	0	0	0	0	0	0	0	0	0	0
FGSG_16742	PH-1	1	1	1	1	1	1	1	1	1	1	0	0	0	0	0	0	0	0	0	0	0	0	0	0	0	0	0	0	0	0	0	0	0
FGSG_16741	PH-1	1	1	1	1	1	1	1	1	1	1	0	0	0	0	0	0	0	0	0	0	0	0	0	0	0	0	0	0	0	0	0	0	0
FGSG_16740	PH-1	1	1	1	1	1	1	1	1	1	1	0	0	0	0	0	0	0	0	0	0	0	0	0	0	0	0	0	0	0	0	0	0	0
FGSG_16739	PH-1	1	1	1	1	1	1	1	1	1	1	0	0	0	0	0	0	0	0	0	0	0	0	0	0	0	0	0	0	0	0	0	0	0
FGSG_16738	PH-1	1	1	1	1	1	1	1	1	1	1	0	0	0	0	0	0	0	0	0	0	0	0	0	0	0	0	0	0	0	0	0	0	0
FGSG_16737	PH-1	1	1	1	1	1	1	1	1	1	1	0	0	0	0	0	0	0	0	0	0	0	0	0	0	0	0	0	0	0	0	0	0	0
FGSG_16736	PH-1	1	1	1	1	1	1	1	1	1	1	0	0	0	0	0	0	0	0	0	0	0	0	0	0	0	0	0	0	0	0	0	0	0
FGSG_16735	PH-1	1	1	1	1	1	1	1	1	1	1	0	0	0	0	0	0	0	0	0	0	0	0	0	0	0	0	0	0	0	0	0	0	0
FGSG_16734	PH-1	1	1	1	1	1	1	1	1	1	1	0	0	0	0	0	0	0	0	0	0	0	0	0	0	0	0	0	0	0	0	0	0	0
FGSG_16733	PH-1	1	1	1	1	1	1	1	1	1	1	0	0	0	0	0	0	0	0	0	0	0	0	0	0	0	0	0	0	0	0	0	0	0
FGSG_16732	PH-1	1	1	1	1	1	1	1	1	1	1	0	0	0	0	0	0	0	0	0	0	0	0	0	0	0	0	0	0	0	0	0	0	0
FGSG_16731	PH-1	1	1	1	1	1	1	1	1	1	1	0	0	0	0	0	0	0	0	0	0	0	0	0	0	0	0	0	0	0	0	0	0	0
FGSG_16730	PH-1	1	1	1	1	1	1	1	1	1	1	0	0	0	0	0	0	0	0	0	0	0	0	0	0	0	0	0	0	0	0	0	0	0
FGSG_16729	PH-1	1	1	1	1	1	1	1	1	1	1	0	0	0	0	0	0	0	0	0	0	0	0	0	0	0	0	0	0	0	0	0	0	0
FGSG_16728	PH-1	1	1	1	1	1	1	1	1	1	1	0	0	0	0	0	0	0	0	0	0	0	0	0	0	0	0	0	0	0	0	0	0	0
FGSG_16727	PH-1	1	1	1	1	1	1	1	1	1	1	0	0	0	0	0	0	0	0	0	0	0	0	0	0	0	0	0	0	0	0	0	0	0
FGSG_16726	PH-1	1	1	1	1	1	1	1	1	1	1	0	0	0	0	0	0	0	0	0	0	0	0	0	0	0	0	0	0	0	0	0	0	0
FGSG_16725	PH-1	1	1	1	1	1	1	1	1	1	1	0	0	0	0	0	0	0	0	0	0	0	0	0	0	0	0	0	0	0	0	0	0	0
FGSG_16724	PH-1	1	1	1	1	1	1	1	1	1	1	0	0	0	0	0	0	0	0	0	0	0	0	0	0	0	0	0	0	0	0	0	0	0
FGSG_16723	PH-1	1	1	1	1	1	1	1	1	1	1	0	0	0	0	0	0	0	0	0	0	0	0	0	0	0	0	0	0	0	0	0	0	0
FGSG_16722	PH-1	1	1	1	1	1	1	1	1	1	1	0	0	0	0	0	0	0	0	0	0	0	0	0	0	0	0	0	0	0	0	0	0	0
FGSG_16721	PH-1	1	1	1	1	1	1	1	1	1	1	0	0	0	0	0	0	0	0	0	0	0	0	0	0	0	0	0	0	0	0	0	0	0
FGSG_16720	PH-1	1	1	1	1	1	1	1	1	1	1	0	0	0	0	0	0	0	0	0	0	0	0	0	0	0	0	0	0	0	0	0	0	0
FGSG_16719	PH-1	1	1	1	1	1	1	1	1	1	1	0	0	0	0	0	0	0	0	0	0	0	0	0	0	0	0	0	0	0	0	0	0	0
FGSG_16718	PH-1	1	1	1	1	1	1	1	1	1	1	0	0	0	0	0	0	0	0	0	0	0	0	0	0	0	0	0	0	0	0	0	0	0
FGSG_16717	PH-1	1	1	1	1	1	1	1	1	1	1	0	0	0	0	0	0	0	0	0	0	0	0	0	0	0	0	0	0	0	0	0	0	0
FGSG_16716	PH-1	1	1	1	1	1	1	1	1	1	1	0	0	0	0	0	0	0	0	0	0	0	0	0	0	0	0	0	0	0	0	0	0	0
FGSG_16715	PH-1	1	1	1	1	1	1	1	1	1	1	0	0	0	0	0	0	0	0	0	0	0	0	0	0	0	0	0	0	0	0	0	0	0
FGSG_16714	PH-1	1	1	1	1	1	1	1	1	1	1	0	0	0	0	0	0	0	0	0	0	0	0	0	0	0	0	0	0	0	0	0	0	0
FGSG_16713	PH-1	1	1	1	1	1	1	1	1	1	1	0	0	0	0	0	0	0	0	0	0	0	0	0	0	0	0	0	0	0	0	0	0	0
FGSG_16712	PH-1	1	1	1	1	1	1	1	1	1	1	0	0	0	0	0	0	0	0	0	0	0	0	0	0	0	0	0	0	0	0	0	0	0
FGSG_16711	PH-1	1	1	1	1	1	1	1	1	1	1	0	0	0	0	0	0	0	0	0	0	0	0	0	0	0	0	0	0	0	0	0	0	0
FGSG_16710	PH-1	1	1	1	1	1	1	1	1	1	1	0	0	0	0	0	0	0	0	0	0	0	0	0	0	0	0	0	0	0	0	0	0	0
FGSG_16709	PH-1	1	1	1	1	1	1	1	1	1	1	0	0	0	0	0	0	0	0	0	0	0	0	0	0	0	0	0	0	0	0	0	0	0
FGSG_16708	PH-1	1	1	1	1	1	1	1	1	1	1	0	0	0	0	0	0	0	0	0	0	0	0	0	0	0	0	0	0	0	0	0	0	0
FGSG_16707	PH-1	1	1	1	1	1	1	1	1	1	1	0	0	0	0	0	0	0	0	0	0	0	0	0	0	0	0	0	0	0	0	0	0	0
FGSG_16706	PH-1	1	1	1	1	1	1	1	1	1	1	0	0	0	0	0	0	0	0	0	0	0	0	0	0	0	0	0	0	0	0	0	0	0
FGSG_16705	PH-1	1	1	1	1	1	1	1	1	1	1	0	0	0	0	0	0	0	0	0	0	0	0	0	0	0	0	0	0	0	0	0	0	0
FGSG_16703	PH-1	1	1	1	1	1	1	1	1	1	1	0	0	0	0	0	0	0	0	0	0	0	0	0	0	0	0	0	0	0	0	0	0	0
FGSG_16702	PH-1	1	1	1	1	1	1	1	1	1	1	0	0	0	0	0	0	0	0	0	0	0	0	0	0	0	0	0	0	0	0	0	0	0
FGSG_16701	PH-1	1	1	1	1	1	1	1	1	1	1	0	0	0	0	0	0	0	0	0	0	0	0	0	0	0	0	0	0	0	0	0	0	0
FGSG_16700	PH-1	1	1	1	1	1	1	1	1	1	1	0	0	0	0	0	0	0	0	0	0	0	0	0	0	0	0	0	0	0	0	0	0	0
FGSG_16699	PH-1	1	1	1	1	1	1	1	1	1	1	0	0	0	0	0	0	0	0	0	0	0	0	0	0	0	0	0	0	0	0	0	0	0
FGSG_16698	PH-1	1	1	1	1	1	1	1	1	1	1	0	0	0	0	0	0	0	0	0	0	0	0	0	0	0	0	0	0	0	0	0	0	0
FGSG_16697	PH-1	1	1	1	1	1	1	1	1	1	1	0	0	0	0	0	0	0	0	0	0	0	0	0	0	0	0	0	0	0	0	0	0	0
FGSG_16696	PH-1	1	1	1	1	1	1	1	1	1	1	0	0	0	0	0	0	0	0	0	0	0	0	0	0	0	0	0	0	0	0	0	0	0
FGSG_16695	PH-1	1	1	1	1	1	1	1	1	1	1	0	0	0	0	0	0	0	0	0	0	0	0	0	0	0	0	0	0	0	0	0	0	0
FGSG_16694	PH-1	1	1	1	1	1	1	1	1	1	1	0	0	0	0	0	0	0	0	0	0	0	0	0	0	0	0	0	0	0	0	0	0	0
FGSG_16693	PH-1	1	1	1	1	1	1	1	1	1	1	0	0	0	0	0	0	0	0	0	0	0	0	0	0	0	0	0	0	0	0	0	0	0
FGSG_16692	PH-1	1	1	1	1	1	1	1	1	1	1	0	0	0	0	0	0	0	0	0	0	0	0	0	0	0	0	0	0	0	0	0	0	0
FGSG_16691	PH-1	1	1	1	1	1	1	1	1	1	1	0	0	0	0	0	0	0	0	0	0	0	0	0	0	0	0	0	0	0	0	0	0	0
FGSG_16690	PH-1	1	1	1	1	1	1	1	1	1	1	0	0	0	0	0	0	0	0	0	0	0	0	0	0	0	0	0	0	0	0	0	0	0
FGSG_16689	PH-1	1	1	1	1	1	1	1	1	1	1	0	0	0	0	0	0	0	0	0	0	0	0	0	0	0	0	0	0	0	0	0	0	0
FGSG_16688	PH-1	1	1	1	1	1	1	1	1	1	1	0	0	0	0	0	0	0	0	0	0	0	0	0	0	0	0	0	0	0	0	0	0	0
FGSG_16687	PH-1	1	1	1	1	1	1	1	1	1	1	0	0	0	0	0	0	0	0	0	0	0	0	0	0	0	0	0	0	0	0	0	0	0
FGSG_16686	PH-1	1	1	1	1	1	1	1	1	1	1	0	0	0	0	0	0	0	0	0	0	0	0	0	0	0	0	0	0	0	0	0	0	0
FGSG_16685	PH-1	1	1	1	1	1	1	1	1	1	1	0	0	0	0	0	0	0	0	0	0	0	0	0	0	0	0	0	0	0	0	0	0	0
FGSG_16684	PH-1	1	1	1	1	1	1	1	1	1	1	0	0	0	0	0	0	0	0	0	0	0	0	0	0	0	0	0	0	0	0	0	0	0
FGSG_16683	PH-1	1	1	1	1	1	1	1	1	1	1	0	0	0	0	0	0	0	0	0	0	0	0	0	0	0	0	0	0	0	0	0	0	0
FGSG_16682	PH-1	1	1	1	1	1	1	1	1	1	1	0	0	0	0	0	0	0	0	0	0	0	0	0	0	0	0	0	0	0	0	0	0	0
FGSG_16681	PH-1	1	1	1	1	1	1	1	1	1	1	0	0	0	0	0	0	0	0	0	0	0	0	0	0	0	0	0	0	0	0	0	0	0
FGSG_16680	PH-1	1	1	1	1	1	1	1	1	1	1	0	0	0	0	0	0	0	0	0	0	0	0	0	0	0	0	0	0	0	0	0	0	0
FGSG_16679	PH-1	1	1	1	1	1	1	1	1	1	1	0	0	0	0	0	0	0	0	0	0	0	0	0	0	0	0	0	0	0	0	0	0	0
FGSG_16678	PH-1	1	1	1	1	1	1	1	1	1	1	0	0	0	0	0	0	0	0	0	0	0	0	0	0	0	0	0	0	0	0	0	0	0
FGSG_16677	PH-1	1	1	1	1	1	1	1	1	1	1	0	0	0	0	0	0	0	0	0	0	0	0	0	0	0	0	0	0	0	0	0	0	0
FGSG_16676	PH-1	1	1	1	1	1	1	1	1	1	1	0	0	0	0	0	0	0	0	0	0	0	0	0	0	0	0	0	0	0	0	0	0	0
FGSG_16675	PH-1	1	1	1	1	1	1	1	1	1	1	0	0	0	0	0	0	0	0	0	0	0	0	0	0	0	0	0	0	0	0	0	0	0
FGSG_16674	PH-1	1	1	1	1	1	1	1	1	1	1	0	0	0	0	0	0	0	0	0	0	0	0	0	0	0	0	0	0	0	0	0	0	0
FGSG_16673	PH-1	1	1	1	1	1	1	1	1	1	1	0	0	0	0	0	0	0	0	0	0	0	0	0	0	0	0	0	0	0	0	0	0	0
FGSG_16672	PH-1	1	1	1	1	1	1	1	1	1	1	0	0	0	0	0	0	0	0	0	0	0	0	0	0	0	0	0	0	0	0	0	0	0
FGSG_16671	PH-1	1	1	1	1	1	1	1	1	1	1	0	0	0	0	0	0	0	0	0	0	0	0	0	0	0	0	0	0	0	0	0	0	0
FGSG_16670	PH-1	1	1	1	1	1	1	1	1	1	1	0	0	0	0	0	0	0	0	0	0	0	0	0	0	0	0	0	0	0	0	0	0	0
FGSG_16669	PH-1	1	1	1	1	1	1	1	1	1	1	0	0	0	0	0	0	0	0	0	0	0	0	0	0	0	0	0	0	0	0	0	0	0
FGSG_16668	PH-1	1	1	1	1	1	1	1	1	1	1	0	0	0	0	0	0	0	0	0	0	0	0	0	0	0	0	0	0	0	0	0	0	0
FGSG_16667	PH-1	1	1	1	1	1	1	1	1	1	1	0	0	0	0	0	0	0	0	0	0	0	0	0	0	0	0	0	0	0	0	0	0	0
FGSG_16666	PH-1	1	1	1	1	1	1	1	1	1	1	0	0	0	0	0	0	0	0	0	0	0	0	0	0	0	0	0	0	0	0	0	0	0
FGSG_16665	PH-1	1	1	1	1	1	1	1	1	1	1	0	0	0	0	0	0	0	0	0	0	0	0	0	0	0	0	0	0	0	0	0	0	0
FGSG_16664	PH-1	1	1	1	1	1	1	1	1	1	1	0	0	0	0	0	0	0	0	0	0	0	0	0	0	0	0	0	0	0	0	0	0	0
FGSG_16663	PH-1	1	1	1	1	1	1	1	1	1	1	0	0	0	0	0	0	0	0	0	0	0	0	0	0	0	0	0	0	0	0	0	0	0
FGSG_16662	PH-1	1	1	1	1	1	1	1	1	1	1	0	0	0	0	0	0	0	0	0	0	0	0	0	0	0	0	0	0	0	0	0	0	0
FGSG_16661	PH-1	1	1	1	1	1	1	1	1	1	1	0	0	0	0	0	0	0	0	0	0	0	0	0	0	0	0	0	0	0	0	0	0	0
FGSG_16659	PH-1	1	1	1	1	1	1	1	1	1	1	0	0	0	0	0	0	0	0	0	0	0	0	0	0	0	0	0	0	0	0	0	0	0
FGSG_16658	PH-1	1	1	1	1	1	1	1	1	1	1	0	0	0	0	0	0	0	0	0	0	0	0	0	0	0	0	0	0	0	0	0	0	0
FGSG_16657	PH-1	1	1	0	1	0	1	0	0	1	0	0	0	0	0	0	0	0	0	0	0	0	0	0	0	0	0	0	0	0	0	0	0	0
FGSG_16656	PH-1	1	1	1	1	0	1	1	0	1	1	0	0	0	0	0	0	0	0	0	0	0	0	0	0	0	0	0	0	0	0	0	0	0
FGSG_16655	PH-1	1	1	1	1	0	1	1	0	1	1	0	0	0	0	0	0	0	0	0	0	0	0	0	0	0	0	0	0	0	0	0	0	0
FGSG_16654	PH-1	1	1	0	0	0	1	1	1	0	0	0	0	0	0	0	0	0	0	0	0	0	0	0	0	0	0	0	0	0	0	0	0	0
FGSG_16653	PH-1	1	1	1	1	1	1	1	1	1	1	0	0	0	0	0	0	0	0	0	0	0	0	0	0	0	0	0	0	0	0	0	0	0
FGSG_16652	PH-1	1	1	1	1	1	1	1	1	1	1	0	0	0	0	0	0	0	0	0	0	0	0	0	0	0	0	0	0	0	0	0	0	0
FGSG_16651	PH-1	1	1	1	1	1	1	1	1	1	1	0	0	0	0	0	0	0	0	0	0	0	0	0	0	0	0	0	0	0	0	0	0	0
FGSG_16650	PH-1	1	1	1	1	1	1	1	1	1	1	0	0	0	0	0	0	0	0	0	0	0	0	0	0	0	0	0	0	0	0	0	0	0
FGSG_16648	PH-1	1	1	1	1	1	1	1	1	1	1	0	0	0	0	0	0	0	0	0	0	0	0	0	0	0	0	0	0	0	0	0	0	0
FGSG_16647	PH-1	1	1	1	1	1	1	1	1	1	1	0	0	0	0	0	0	0	0	0	0	0	0	0	0	0	0	0	0	0	0	0	0	0
FGSG_16646	PH-1	1	1	1	1	1	1	1	1	1	1	0	0	0	0	0	0	0	0	0	0	0	0	0	0	0	0	0	0	0	0	0	0	0
FGSG_16645	PH-1	1	1	1	1	1	1	1	1	1	1	0	0	0	0	0	0	0	0	0	0	0	0	0	0	0	0	0	0	0	0	0	0	0
FGSG_16644	PH-1	1	1	1	1	1	1	1	1	1	1	0	0	0	0	0	0	0	0	0	0	0	0	0	0	0	0	0	0	0	0	0	0	0
FGSG_16643	PH-1	1	1	1	1	1	1	1	1	1	1	0	0	0	0	0	0	0	0	0	0	0	0	0	0	0	0	0	0	0	0	0	0	0
FGSG_16642	PH-1	1	1	1	1	1	1	1	1	1	1	0	0	0	0	0	0	0	0	0	0	0	0	0	0	0	0	0	0	0	0	0	0	0
FGSG_16641	PH-1	1	1	1	1	1	1	1	1	1	1	0	0	0	0	0	0	0	0	0	0	0	0	0	0	0	0	0	0	0	0	0	0	0
FGSG_16640	PH-1	1	1	1	1	1	1	1	1	1	1	0	0	0	0	0	0	0	0	0	0	0	0	0	0	0	0	0	0	0	0	0	0	0
FGSG_16639	PH-1	1	1	1	1	1	1	1	1	1	1	0	0	0	0	0	0	0	0	0	0	0	0	0	0	0	0	0	0	0	0	0	0	0
FGSG_16638	PH-1	1	1	1	1	1	1	1	1	1	1	0	0	0	0	0	0	0	0	0	0	0	0	0	0	0	0	0	0	0	0	0	0	0
FGSG_16637	PH-1	1	1	1	1	1	1	1	1	1	1	0	0	0	0	0	0	0	0	0	0	0	0	0	0	0	0	0	0	0	0	0	0	0
FGSG_16636	PH-1	1	1	1	1	1	1	1	1	1	1	0	0	0	0	0	0	0	0	0	0	0	0	0	0	0	0	0	0	0	0	0	0	0
FGSG_16635	PH-1	1	1	1	1	1	1	1	1	1	1	0	0	0	0	0	0	0	0	0	0	0	0	0	0	0	0	0	0	0	0	0	0	0
FGSG_16634	PH-1	1	1	1	1	1	1	1	1	1	1	0	0	0	0	0	0	0	0	0	0	0	0	0	0	0	0	0	0	0	0	0	0	0
FGSG_16633	PH-1	1	1	1	1	1	1	1	1	1	1	0	0	0	0	0	0	0	0	0	0	0	0	0	0	0	0	0	0	0	0	0	0	0
FGSG_16632	PH-1	1	1	1	1	1	1	1	1	1	1	0	0	0	0	0	0	0	0	0	0	0	0	0	0	0	0	0	0	0	0	0	0	0
FGSG_16631	PH-1	1	1	1	1	1	1	1	1	1	1	0	0	0	0	0	0	0	0	0	0	0	0	0	0	0	0	0	0	0	0	0	0	0
FGSG_16630	PH-1	1	1	1	1	1	1	1	1	1	1	0	0	0	0	0	0	0	0	0	0	0	0	0	0	0	0	0	0	0	0	0	0	0
FGSG_16629	PH-1	1	1	1	1	1	1	1	1	1	1	0	0	0	0	0	0	0	0	0	0	0	0	0	0	0	0	0	0	0	0	0	0	0
FGSG_16628	PH-1	1	1	1	1	1	1	1	1	1	1	0	0	0	0	0	0	0	0	0	0	0	0	0	0	0	0	0	0	0	0	0	0	0
FGSG_16627	PH-1	1	1	1	1	1	1	1	1	1	1	0	0	0	0	0	0	0	0	0	0	0	0	0	0	0	0	0	0	0	0	0	0	0
FGSG_16626	PH-1	1	1	1	1	1	1	1	1	1	1	0	0	0	0	0	0	0	0	0	0	0	0	0	0	0	0	0	0	0	0	0	0	0
FGSG_16625	PH-1	1	1	1	1	1	1	1	1	1	1	0	0	0	0	0	0	0	0	0	0	0	0	0	0	0	0	0	0	0	0	0	0	0
FGSG_16624	PH-1	1	1	1	1	1	1	1	1	1	1	0	0	0	0	0	0	0	0	0	0	0	0	0	0	0	0	0	0	0	0	0	0	0
FGSG_16623	PH-1	1	1	1	1	1	1	1	1	1	1	0	0	0	0	0	0	0	0	0	0	0	0	0	0	0	0	0	0	0	0	0	0	0
FGSG_16622	PH-1	1	1	1	1	1	1	1	1	1	1	0	0	0	0	0	0	0	0	0	0	0	0	0	0	0	0	0	0	0	0	0	0	0
FGSG_16621	PH-1	1	1	1	1	1	1	1	1	1	1	0	0	0	0	0	0	0	0	0	0	0	0	0	0	0	0	0	0	0	0	0	0	0
FGSG_16620	PH-1	1	1	1	1	1	1	1	1	1	1	0	0	0	0	0	0	0	0	0	0	0	0	0	0	0	0	0	0	0	0	0	0	0
FGSG_16619	PH-1	1	1	1	1	1	1	1	1	1	1	0	0	0	0	0	0	0	0	0	0	0	0	0	0	0	0	0	0	0	0	0	0	0
FGSG_16618	PH-1	1	1	1	1	1	1	1	1	1	1	0	0	0	0	0	0	0	0	0	0	0	0	0	0	0	0	0	0	0	0	0	0	0
FGSG_16617	PH-1	1	1	1	1	1	1	0	0	0	0	1	0	0	0	0	0	0	0	0	0	0	0	0	0	0	0	0	0	0	0	0	0	0
FGSG_16616	PH-1	1	1	1	1	1	1	0	0	0	0	1	0	0	0	0	0	0	0	0	0	0	0	0	0	0	0	0	0	0	0	0	0	0
FGSG_16615	PH-1	1	1	1	1	1	1	1	1	1	1	0	0	0	0	0	0	0	0	0	0	0	0	0	0	0	0	0	0	0	0	0	0	0
FGSG_16614	PH-1	1	1	1	1	1	1	1	1	1	1	0	0	0	0	0	0	0	0	0	0	0	0	0	0	0	0	0	0	0	0	0	0	0
FGSG_16613	PH-1	1	1	1	1	1	1	1	1	1	1	0	0	0	0	0	0	0	0	0	0	0	0	0	0	0	0	0	0	0	0	0	0	0
FGSG_16612	PH-1	1	1	1	1	1	1	1	1	1	1	0	0	0	0	0	0	0	0	0	0	0	0	0	0	0	0	0	0	0	0	0	0	0
FGSG_16611	PH-1	1	1	1	1	1	1	1	1	1	1	0	0	0	0	0	0	0	0	0	0	0	0	0	0	0	0	0	0	0	0	0	0	0
FGSG_16610	PH-1	1	1	1	1	1	1	1	1	1	1	0	0	0	0	0	0	0	0	0	0	0	0	0	0	0	0	0	0	0	0	0	0	0
FGSG_16609	PH-1	1	1	1	1	1	1	1	1	1	1	0	0	0	0	0	0	0	0	0	0	0	0	0	0	0	0	0	0	0	0	0	0	0
FGSG_16608	PH-1	1	1	1	1	1	1	1	1	1	1	0	0	0	0	0	0	0	0	0	0	0	0	0	0	0	0	0	0	0	0	0	0	0
FGSG_16607	PH-1	1	1	1	1	1	1	1	1	1	1	0	0	0	0	0	0	0	0	0	0	0	0	0	0	0	0	0	0	0	0	0	0	0
FGSG_16606	PH-1	1	1	1	1	1	1	1	1	1	1	0	0	0	0	0	0	0	0	0	0	0	0	0	0	0	0	0	0	0	0	0	0	0
FGSG_16605	PH-1	1	1	1	1	1	1	1	1	1	1	0	0	0	0	0	0	0	0	0	0	0	0	0	0	0	0	0	0	0	0	0	0	0
FGSG_16604	PH-1	1	1	1	1	1	1	1	1	1	1	0	0	0	0	0	0	0	0	0	0	0	0	0	0	0	0	0	0	0	0	0	0	0
FGSG_16602	PH-1	1	1	1	1	1	1	1	1	1	1	0	0	0	0	0	0	0	0	0	0	0	0	0	0	0	0	0	0	0	0	0	0	0
FGSG_16601	PH-1	1	1	1	1	1	1	1	1	1	1	0	0	0	0	0	0	0	0	0	0	0	0	0	0	0	0	0	0	0	0	0	0	0
FGSG_16600	PH-1	1	1	1	1	1	1	1	1	1	1	0	0	0	0	0	0	0	0	0	0	0	0	0	0	0	0	0	0	0	0	0	0	0
FGSG_16599	PH-1	1	1	1	1	1	1	1	1	1	1	0	0	0	0	0	0	0	0	0	0	0	0	0	0	0	0	0	0	0	0	0	0	0
FGSG_16598	PH-1	1	1	1	1	1	1	1	1	1	1	0	0	0	0	0	0	0	0	0	0	0	0	0	0	0	0	0	0	0	0	0	0	0
FGSG_16597	PH-1	1	1	1	1	1	1	1	1	1	1	0	0	0	0	0	0	0	0	0	0	0	0	0	0	0	0	0	0	0	0	0	0	0
FGSG_16596	PH-1	1	1	1	1	1	1	1	1	1	1	0	0	0	0	0	0	0	0	0	0	0	0	0	0	0	0	0	0	0	0	0	0	0
FGSG_16595	PH-1	1	1	1	1	1	1	1	1	1	1	0	0	0	0	0	0	0	0	0	0	0	0	0	0	0	0	0	0	0	0	0	0	0
FGSG_16594	PH-1	1	1	1	1	1	1	1	1	1	1	0	0	0	0	0	0	0	0	0	0	0	0	0	0	0	0	0	0	0	0	0	0	0
FGSG_16593	PH-1	1	1	1	1	1	1	1	1	1	1	0	0	0	0	0	0	0	0	0	0	0	0	0	0	0	0	0	0	0	0	0	0	0
FGSG_16592	PH-1	1	1	1	1	1	1	1	1	1	1	0	0	0	0	0	0	0	0	0	0	0	0	0	0	0	0	0	0	0	0	0	0	0
FGSG_16591	PH-1	1	1	1	1	1	1	1	1	1	1	0	0	0	0	0	0	0	0	0	0	0	0	0	0	0	0	0	0	0	0	0	0	0
FGSG_16590	PH-1	1	1	1	1	1	1	1	1	1	1	0	0	0	0	0	0	0	0	0	0	0	0	0	0	0	0	0	0	0	0	0	0	0
FGSG_16588	PH-1	1	1	1	1	1	1	1	1	1	1	0	0	0	0	0	0	0	0	0	0	0	0	0	0	0	0	0	0	0	0	0	0	0
FGSG_16587	PH-1	1	1	1	1	1	1	1	1	1	1	0	0	0	0	0	0	0	0	0	0	0	0	0	0	0	0	0	0	0	0	0	0	0
FGSG_16586	PH-1	1	1	1	1	1	1	1	1	1	1	0	0	0	0	0	0	0	0	0	0	0	0	0	0	0	0	0	0	0	0	0	0	0
FGSG_16585	PH-1	1	1	1	1	1	1	1	1	1	1	0	0	0	0	0	0	0	0	0	0	0	0	0	0	0	0	0	0	0	0	0	0	0
FGSG_16584	PH-1	1	1	1	1	1	1	1	1	1	1	0	0	0	0	0	0	0	0	0	0	0	0	0	0	0	0	0	0	0	0	0	0	0
FGSG_16583	PH-1	1	1	1	1	1	1	1	1	1	1	0	0	0	0	0	0	0	0	0	0	0	0	0	0	0	0	0	0	0	0	0	0	0
FGSG_16582	PH-1	1	1	1	1	1	1	1	1	1	1	0	0	0	0	0	0	0	0	0	0	0	0	0	0	0	0	0	0	0	0	0	0	0
FGSG_16581	PH-1	1	1	1	1	1	1	1	1	1	1	0	0	0	0	0	0	0	0	0	0	0	0	0	0	0	0	0	0	0	0	0	0	0
FGSG_16580	PH-1	1	1	1	1	1	1	1	1	1	1	0	0	0	0	0	0	0	0	0	0	0	0	0	0	0	0	0	0	0	0	0	0	0
FGSG_16579	PH-1	1	1	1	1	1	1	1	1	1	1	0	0	0	0	0	0	0	0	0	0	0	0	0	0	0	0	0	0	0	0	0	0	0
FGSG_16578	PH-1	1	1	1	1	1	1	1	1	1	1	0	0	0	0	0	0	0	0	0	0	0	0	0	0	0	0	0	0	0	0	0	0	0
FGSG_16577	PH-1	1	1	1	1	1	1	1	1	1	1	0	0	0	0	0	0	0	0	0	0	0	0	0	0	0	0	0	0	0	0	0	0	0
FGSG_16576	PH-1	1	1	1	1	1	1	1	1	1	1	0	0	0	0	0	0	0	0	0	0	0	0	0	0	0	0	0	0	0	0	0	0	0
FGSG_16575	PH-1	1	1	1	1	1	1	1	1	1	1	0	0	0	0	0	0	0	0	0	0	0	0	0	0	0	0	0	0	0	0	0	0	0
FGSG_16574	PH-1	1	1	1	1	1	1	1	1	1	1	0	0	0	0	0	0	0	0	0	0	0	0	0	0	0	0	0	0	0	0	0	0	0
FGSG_16573	PH-1	1	1	1	1	1	1	1	1	1	1	0	0	0	0	0	0	0	0	0	0	0	0	0	0	0	0	0	0	0	0	0	0	0
FGSG_16572	PH-1	1	1	1	1	1	1	1	1	1	1	0	0	0	0	0	0	0	0	0	0	0	0	0	0	0	0	0	0	0	0	0	0	0
FGSG_16571	PH-1	1	1	1	1	1	1	1	1	1	1	0	0	0	0	0	0	0	0	0	0	0	0	0	0	0	0	0	0	0	0	0	0	0
FGSG_16570	PH-1	1	1	1	1	1	1	1	1	1	1	0	0	0	0	0	0	0	0	0	0	0	0	0	0	0	0	0	0	0	0	0	0	0
FGSG_16569	PH-1	1	1	1	1	1	1	1	1	1	1	0	0	0	0	0	0	0	0	0	0	0	0	0	0	0	0	0	0	0	0	0	0	0
FGSG_16568	PH-1	1	1	1	1	1	1	1	1	1	1	0	0	0	0	0	0	0	0	0	0	0	0	0	0	0	0	0	0	0	0	0	0	0
FGSG_16567	PH-1	1	1	1	1	1	1	1	1	1	1	0	0	0	0	0	0	0	0	0	0	0	0	0	0	0	0	0	0	0	0	0	0	0
FGSG_16566	PH-1	1	1	1	1	1	1	1	1	1	1	0	0	0	0	0	0	0	0	0	0	0	0	0	0	0	0	0	0	0	0	0	0	0
FGSG_16565	PH-1	1	1	1	1	1	1	1	1	1	1	0	0	0	0	0	0	0	0	0	0	0	0	0	0	0	0	0	0	0	0	0	0	0
FGSG_16564	PH-1	1	1	1	1	1	1	1	1	1	1	0	0	0	0	0	0	0	0	0	0	0	0	0	0	0	0	0	0	0	0	0	0	0
FGSG_16563	PH-1	1	1	1	1	1	1	1	1	1	1	0	0	0	0	0	0	0	0	0	0	0	0	0	0	0	0	0	0	0	0	0	0	0
FGSG_16562	PH-1	1	1	1	1	1	1	1	1	1	1	0	0	0	0	0	0	0	0	0	0	0	0	0	0	0	0	0	0	0	0	0	0	0
FGSG_16561	PH-1	1	1	1	1	1	1	1	1	1	1	0	0	0	0	0	0	0	0	0	0	0	0	0	0	0	0	0	0	0	0	0	0	0
FGSG_16560	PH-1	1	1	1	1	1	1	1	1	1	1	0	0	0	0	0	0	0	0	0	0	0	0	0	0	0	0	0	0	0	0	0	0	0
FGSG_16559	PH-1	1	1	1	1	1	1	1	1	1	1	0	0	0	0	0	0	0	0	0	0	0	0	0	0	0	0	0	0	0	0	0	0	0
FGSG_16558	PH-1	1	1	1	1	1	1	1	1	1	1	0	0	0	0	0	0	0	0	0	0	0	0	0	0	0	0	0	0	0	0	0	0	0
FGSG_16557	PH-1	1	1	1	1	1	1	1	1	1	1	0	0	0	0	0	0	0	0	0	0	0	0	0	0	0	0	0	0	0	0	0	0	0
FGSG_16556	PH-1	1	1	1	1	1	1	1	1	1	1	0	0	0	0	0	0	0	0	0	0	0	0	0	0	0	0	0	0	0	0	0	0	0
FGSG_16555	PH-1	1	1	1	1	1	1	1	1	1	1	0	0	0	0	0	0	0	0	0	0	0	0	0	0	0	0	0	0	0	0	0	0	0
FGSG_16554	PH-1	1	1	1	1	1	1	1	1	1	1	0	0	0	0	0	0	0	0	0	0	0	0	0	0	0	0	0	0	0	0	0	0	0
FGSG_16553	PH-1	1	1	1	1	1	1	1	1	1	1	0	0	0	0	0	0	0	0	0	0	0	0	0	0	0	0	0	0	0	0	0	0	0
FGSG_16552	PH-1	1	1	1	1	1	1	1	1	1	1	0	0	0	0	0	0	0	0	0	0	0	0	0	0	0	0	0	0	0	0	0	0	0
FGSG_16551	PH-1	1	1	1	1	1	1	1	1	1	1	0	0	0	0	0	0	0	0	0	0	0	0	0	0	0	0	0	0	0	0	0	0	0
FGSG_16549	PH-1	1	1	1	1	1	1	1	1	1	1	0	0	0	0	0	0	0	0	0	0	0	0	0	0	0	0	0	0	0	0	0	0	0
FGSG_16548	PH-1	1	1	1	1	1	1	1	1	1	1	0	0	0	0	0	0	0	0	0	0	0	0	0	0	0	0	0	0	0	0	0	0	0
FGSG_16547	PH-1	1	1	1	1	1	1	1	1	1	1	0	0	0	0	0	0	0	0	0	0	0	0	0	0	0	0	0	0	0	0	0	0	0
FGSG_16546	PH-1	1	1	1	1	1	1	1	1	1	1	0	0	0	0	0	0	0	0	0	0	0	0	0	0	0	0	0	0	0	0	0	0	0
FGSG_16545	PH-1	1	1	1	1	1	1	1	1	1	1	0	0	0	0	0	0	0	0	0	0	0	0	0	0	0	0	0	0	0	0	0	0	0
FGSG_16544	PH-1	1	1	1	1	1	1	1	1	1	1	0	0	0	0	0	0	0	0	0	0	0	0	0	0	0	0	0	0	0	0	0	0	0
FGSG_16543	PH-1	1	1	1	1	1	1	1	1	1	1	0	0	0	0	0	0	0	0	0	0	0	0	0	0	0	0	0	0	0	0	0	0	0
FGSG_16542	PH-1	1	1	1	1	1	1	1	1	1	1	0	0	0	0	0	0	0	0	0	0	0	0	0	0	0	0	0	0	0	0	0	0	0
FGSG_16541	PH-1	1	1	1	1	1	1	1	1	1	1	0	0	0	0	0	0	0	0	0	0	0	0	0	0	0	0	0	0	0	0	0	0	0
FGSG_16540	PH-1	1	1	1	1	1	1	1	1	1	1	0	0	0	0	0	0	0	0	0	0	0	0	0	0	0	0	0	0	0	0	0	0	0
FGSG_16539	PH-1	1	1	1	1	1	1	1	1	1	1	0	0	0	0	0	0	0	0	0	0	0	0	0	0	0	0	0	0	0	0	0	0	0
FGSG_16538	PH-1	1	1	1	1	1	1	1	1	1	1	0	0	0	0	0	0	0	0	0	0	0	0	0	0	0	0	0	0	0	0	0	0	0
FGSG_16537	PH-1	1	1	1	1	1	1	1	1	1	1	0	0	0	0	0	0	0	0	0	0	0	0	0	0	0	0	0	0	0	0	0	0	0
FGSG_16536	PH-1	1	1	1	1	1	1	1	1	1	1	0	0	0	0	0	0	0	0	0	0	0	0	0	0	0	0	0	0	0	0	0	0	0
FGSG_16535	PH-1	1	1	1	1	1	1	1	1	1	1	0	0	0	0	0	0	0	0	0	0	0	0	0	0	0	0	0	0	0	0	0	0	0
FGSG_16534	PH-1	1	1	1	1	1	1	1	1	1	1	0	0	0	0	0	0	0	0	0	0	0	0	0	0	0	0	0	0	0	0	0	0	0
FGSG_16533	PH-1	1	1	1	1	1	1	1	1	1	1	0	0	0	0	0	0	0	0	0	0	0	0	0	0	0	0	0	0	0	0	0	0	0
FGSG_16532	PH-1	1	1	1	1	1	1	1	1	1	1	0	0	0	0	0	0	0	0	0	0	0	0	0	0	0	0	0	0	0	0	0	0	0
FGSG_16531	PH-1	1	1	1	1	1	1	1	1	1	1	0	0	0	0	0	0	0	0	0	0	0	0	0	0	0	0	0	0	0	0	0	0	0
FGSG_16530	PH-1	1	1	1	1	1	1	1	1	1	1	0	0	0	0	0	0	0	0	0	0	0	0	0	0	0	0	0	0	0	0	0	0	0
FGSG_16529	PH-1	1	1	1	1	1	1	1	1	1	1	0	0	0	0	0	0	0	0	0	0	0	0	0	0	0	0	0	0	0	0	0	0	0
FGSG_16528	PH-1	1	1	1	1	1	1	1	1	1	1	0	0	0	0	0	0	0	0	0	0	0	0	0	0	0	0	0	0	0	0	0	0	0
FGSG_16527	PH-1	1	1	1	1	1	1	1	1	1	1	0	0	0	0	0	0	0	0	0	0	0	0	0	0	0	0	0	0	0	0	0	0	0
FGSG_16526	PH-1	1	1	1	1	1	1	1	1	1	1	0	0	0	0	0	0	0	0	0	0	0	0	0	0	0	0	0	0	0	0	0	0	0
FGSG_16525	PH-1	1	1	1	1	1	1	1	1	1	1	0	0	0	0	0	0	0	0	0	0	0	0	0	0	0	0	0	0	0	0	0	0	0
FGSG_16524	PH-1	1	1	1	1	1	1	1	1	1	1	0	0	0	0	0	0	0	0	0	0	0	0	0	0	0	0	0	0	0	0	0	0	0
FGSG_16523	PH-1	1	1	1	1	1	1	1	1	1	1	0	0	0	0	0	0	0	0	0	0	0	0	0	0	0	0	0	0	0	0	0	0	0
FGSG_16522	PH-1	1	1	1	1	1	1	1	1	1	1	0	0	0	0	0	0	0	0	0	0	0	0	0	0	0	0	0	0	0	0	0	0	0
FGSG_16521	PH-1	1	1	1	1	1	1	1	1	1	1	0	0	0	0	0	0	0	0	0	0	0	0	0	0	0	0	0	0	0	0	0	0	0
FGSG_16520	PH-1	1	1	1	1	1	1	1	1	1	1	0	0	0	0	0	0	0	0	0	0	0	0	0	0	0	0	0	0	0	0	0	0	0
FGSG_16519	PH-1	1	1	1	1	1	1	1	1	1	1	0	0	0	0	0	0	0	0	0	0	0	0	0	0	0	0	0	0	0	0	0	0	0
FGSG_16518	PH-1	1	1	1	1	1	1	1	1	1	1	0	0	0	0	0	0	0	0	0	0	0	0	0	0	0	0	0	0	0	0	0	0	0
FGSG_16516	PH-1	1	1	1	1	1	1	1	1	1	1	0	0	0	0	0	0	0	0	0	0	0	0	0	0	0	0	0	0	0	0	0	0	0
FGSG_16515	PH-1	1	1	1	1	1	1	1	1	1	1	0	0	0	0	0	0	0	0	0	0	0	0	0	0	0	0	0	0	0	0	0	0	0
FGSG_16514	PH-1	1	1	1	1	1	1	1	1	1	1	0	0	0	0	0	0	0	0	0	0	0	0	0	0	0	0	0	0	0	0	0	0	0
FGSG_16513	PH-1	1	1	1	1	1	1	1	1	1	1	0	0	0	0	0	0	0	0	0	0	0	0	0	0	0	0	0	0	0	0	0	0	0
FGSG_16512	PH-1	1	1	1	1	1	1	1	1	1	1	0	0	0	0	0	0	0	0	0	0	0	0	0	0	0	0	0	0	0	0	0	0	0
FGSG_16511	PH-1	1	1	1	1	1	1	1	1	1	1	0	0	0	0	0	0	0	0	0	0	0	0	0	0	0	0	0	0	0	0	0	0	0
FGSG_16510	PH-1	1	1	1	1	1	1	1	1	1	1	0	0	0	0	0	0	0	0	0	0	0	0	0	0	0	0	0	0	0	0	0	0	0
FGSG_16509	PH-1	1	1	1	1	1	1	1	1	1	1	0	0	0	0	0	0	0	0	0	0	0	0	0	0	0	0	0	0	0	0	0	0	0
FGSG_16508	PH-1	1	1	1	1	1	1	1	1	1	1	0	0	0	0	0	0	0	0	0	0	0	0	0	0	0	0	0	0	0	0	0	0	0
FGSG_16507	PH-1	1	1	1	1	1	1	1	1	1	1	0	0	0	0	0	0	0	0	0	0	0	0	0	0	0	0	0	0	0	0	0	0	0
FGSG_16506	PH-1	1	1	1	1	1	1	1	1	1	1	0	0	0	0	0	0	0	0	0	0	0	0	0	0	0	0	0	0	0	0	0	0	0
FGSG_16505	PH-1	1	1	1	1	1	1	1	1	1	1	0	0	0	0	0	0	0	0	0	0	0	0	0	0	0	0	0	0	0	0	0	0	0
FGSG_16504	PH-1	1	1	1	1	1	1	1	1	1	1	0	0	0	0	0	0	0	0	0	0	0	0	0	0	0	0	0	0	0	0	0	0	0
FGSG_16503	PH-1	1	1	1	1	1	1	1	1	1	1	0	0	0	0	0	0	0	0	0	0	0	0	0	0	0	0	0	0	0	0	0	0	0
FGSG_16502	PH-1	1	1	1	1	1	1	1	1	1	1	0	0	0	0	0	0	0	0	0	0	0	0	0	0	0	0	0	0	0	0	0	0	0
FGSG_16501	PH-1	1	1	1	1	1	1	1	1	1	1	0	0	0	0	0	0	0	0	0	0	0	0	0	0	0	0	0	0	0	0	0	0	0
FGSG_16500	PH-1	1	1	1	1	1	1	1	1	1	1	0	0	0	0	0	0	0	0	0	0	0	0	0	0	0	0	0	0	0	0	0	0	0
FGSG_16499	PH-1	1	1	1	1	1	1	1	1	1	1	0	0	0	0	0	0	0	0	0	0	0	0	0	0	0	0	0	0	0	0	0	0	0
FGSG_16498	PH-1	1	1	1	1	1	1	1	1	1	1	0	0	0	0	0	0	0	0	0	0	0	0	0	0	0	0	0	0	0	0	0	0	0
FGSG_16497	PH-1	1	1	1	1	1	1	1	1	1	1	0	0	0	0	0	0	0	0	0	0	0	0	0	0	0	0	0	0	0	0	0	0	0
FGSG_16495	PH-1	1	1	1	1	1	1	1	1	1	1	0	0	0	0	0	0	0	0	0	0	0	0	0	0	0	0	0	0	0	0	0	0	0
FGSG_16494	PH-1	1	1	1	1	1	1	1	1	1	1	0	0	0	0	0	0	0	0	0	0	0	0	0	0	0	0	0	0	0	0	0	0	0
FGSG_16493	PH-1	1	1	1	1	1	1	1	1	1	1	0	0	0	0	0	0	0	0	0	0	0	0	0	0	0	0	0	0	0	0	0	0	0
FGSG_16492	PH-1	1	1	1	1	1	1	1	1	1	1	0	0	0	0	0	0	0	0	0	0	0	0	0	0	0	0	0	0	0	0	0	0	0
FGSG_16491	PH-1	1	1	1	1	1	1	1	1	1	1	0	0	0	0	0	0	0	0	0	0	0	0	0	0	0	0	0	0	0	0	0	0	0
FGSG_16490	PH-1	1	1	1	1	1	1	1	1	1	1	0	0	0	0	0	0	0	0	0	0	0	0	0	0	0	0	0	0	0	0	0	0	0
FGSG_16489	PH-1	1	1	1	1	1	1	1	1	1	1	0	0	0	0	0	0	0	0	0	0	0	0	0	0	0	0	0	0	0	0	0	0	0
FGSG_16488	PH-1	1	1	1	1	1	1	1	1	1	1	0	0	0	0	0	0	0	0	0	0	0	0	0	0	0	0	0	0	0	0	0	0	0
FGSG_16487	PH-1	1	1	1	1	1	1	1	1	1	1	0	0	0	0	0	0	0	0	0	0	0	0	0	0	0	0	0	0	0	0	0	0	0
FGSG_16486	PH-1	1	1	1	1	1	1	1	1	1	1	0	0	0	0	0	0	0	0	0	0	0	0	0	0	0	0	0	0	0	0	0	0	0
FGSG_16485	PH-1	1	1	1	1	1	1	1	1	1	1	0	0	0	0	0	0	0	0	0	0	0	0	0	0	0	0	0	0	0	0	0	0	0
FGSG_16484	PH-1	1	1	1	1	1	1	1	1	1	1	0	0	0	0	0	0	0	0	0	0	0	0	0	0	0	0	0	0	0	0	0	0	0
FGSG_16483	PH-1	1	1	1	1	1	1	1	1	1	1	0	0	0	0	0	0	0	0	0	0	0	0	0	0	0	0	0	0	0	0	0	0	0
FGSG_16482	PH-1	1	1	1	1	1	1	1	1	1	1	0	0	0	0	0	0	0	0	0	0	0	0	0	0	0	0	0	0	0	0	0	0	0
FGSG_16481	PH-1	1	1	1	1	1	1	1	1	1	1	0	0	0	0	0	0	0	0	0	0	0	0	0	0	0	0	0	0	0	0	0	0	0
FGSG_16480	PH-1	1	1	1	1	1	1	1	1	1	1	0	0	0	0	0	0	0	0	0	0	0	0	0	0	0	0	0	0	0	0	0	0	0
FGSG_16479	PH-1	1	1	1	1	1	1	1	1	1	1	0	0	0	0	0	0	0	0	0	0	0	0	0	0	0	0	0	0	0	0	0	0	0
FGSG_16478	PH-1	1	1	1	1	1	1	1	1	1	1	0	0	0	0	0	0	0	0	0	0	0	0	0	0	0	0	0	0	0	0	0	0	0
FGSG_16477	PH-1	1	1	1	1	1	1	1	1	1	1	0	0	0	0	0	0	0	0	0	0	0	0	0	0	0	0	0	0	0	0	0	0	0
FGSG_16476	PH-1	1	1	1	1	1	1	1	1	1	1	0	0	0	0	0	0	0	0	0	0	0	0	0	0	0	0	0	0	0	0	0	0	0
FGSG_16475	PH-1	1	1	1	1	1	1	1	1	1	1	0	0	0	0	0	0	0	0	0	0	0	0	0	0	0	0	0	0	0	0	0	0	0
FGSG_16474	PH-1	1	1	1	1	1	1	1	1	1	1	0	0	0	0	0	0	0	0	0	0	0	0	0	0	0	0	0	0	0	0	0	0	0
FGSG_16473	PH-1	1	1	1	1	1	1	1	1	1	1	0	0	0	0	0	0	0	0	0	0	0	0	0	0	0	0	0	0	0	0	0	0	0
FGSG_16472	PH-1	1	1	1	1	1	1	1	1	1	1	0	0	0	0	0	0	0	0	0	0	0	0	0	0	0	0	0	0	0	0	0	0	0
FGSG_16471	PH-1	1	1	1	1	1	1	1	1	1	1	0	0	0	0	0	0	0	0	0	0	0	0	0	0	0	0	0	0	0	0	0	0	0
FGSG_16469	PH-1	1	1	1	1	1	1	1	1	1	1	0	0	0	0	0	0	0	0	0	0	0	0	0	0	0	0	0	0	0	0	0	0	0
FGSG_16467	PH-1	1	1	1	1	1	1	1	1	1	1	0	0	0	0	0	0	0	0	0	0	0	0	0	0	0	0	0	0	0	0	0	0	0
FGSG_16466	PH-1	1	1	1	1	1	1	1	1	1	1	0	0	0	0	0	0	0	0	0	0	0	0	0	0	0	0	0	0	0	0	0	0	0
FGSG_16465	PH-1	1	1	1	1	1	1	1	1	1	1	0	0	0	0	0	0	0	0	0	0	0	0	0	0	0	0	0	0	0	0	0	0	0
FGSG_16464	PH-1	1	1	1	1	1	1	1	1	1	1	0	0	0	0	0	0	0	0	0	0	0	0	0	0	0	0	0	0	0	0	0	0	0
FGSG_16463	PH-1	1	1	1	1	1	1	1	1	1	1	0	0	0	0	0	0	0	0	0	0	0	0	0	0	0	0	0	0	0	0	0	0	0
FGSG_16462	PH-1	1	1	1	1	1	1	1	1	1	1	0	0	0	0	0	0	0	0	0	0	0	0	0	0	0	0	0	0	0	0	0	0	0
FGSG_16461	PH-1	1	1	1	1	1	1	1	1	1	1	0	0	0	0	0	0	0	0	0	0	0	0	0	0	0	0	0	0	0	0	0	0	0
FGSG_16460	PH-1	1	1	1	1	1	1	1	1	1	1	0	0	0	0	0	0	0	0	0	0	0	0	0	0	0	0	0	0	0	0	0	0	0
FGSG_16459	PH-1	1	1	1	1	1	1	1	1	1	1	0	0	0	0	0	0	0	0	0	0	0	0	0	0	0	0	0	0	0	0	0	0	0
FGSG_16458	PH-1	1	1	1	1	1	1	1	1	1	1	0	0	0	0	0	0	0	0	0	0	0	0	0	0	0	0	0	0	0	0	0	0	0
FGSG_16457	PH-1	1	1	1	1	1	1	1	1	1	1	0	0	0	0	0	0	0	0	0	0	0	0	0	0	0	0	0	0	0	0	0	0	0
FGSG_16456	PH-1	1	1	1	1	1	1	1	1	1	1	0	0	0	0	0	0	0	0	0	0	0	0	0	0	0	0	0	0	0	0	0	0	0
FGSG_16455	PH-1	1	1	1	1	1	1	1	1	1	1	0	0	0	0	0	0	0	0	0	0	0	0	0	0	0	0	0	0	0	0	0	0	0
FGSG_16454	PH-1	1	1	1	1	1	1	1	1	1	1	0	0	0	0	0	0	0	0	0	0	0	0	0	0	0	0	0	0	0	0	0	0	0
FGSG_16452	PH-1	1	1	1	1	1	1	1	1	1	1	0	0	0	0	0	0	0	0	0	0	0	0	0	0	0	0	0	0	0	0	0	0	0
FGSG_16451	PH-1	1	1	1	1	1	1	1	1	1	1	0	0	0	0	0	0	0	0	0	0	0	0	0	0	0	0	0	0	0	0	0	0	0
FGSG_16450	PH-1	1	1	1	1	1	1	1	1	1	1	0	0	0	0	0	0	0	0	0	0	0	0	0	0	0	0	0	0	0	0	0	0	0
FGSG_16449	PH-1	1	1	1	1	1	1	1	1	1	1	0	0	0	0	0	0	0	0	0	0	0	0	0	0	0	0	0	0	0	0	0	0	0
FGSG_16448	PH-1	1	1	1	1	1	1	1	1	1	1	0	0	0	0	0	0	0	0	0	0	0	0	0	0	0	0	0	0	0	0	0	0	0
FGSG_16447	PH-1	1	1	1	1	1	1	1	1	1	1	0	0	0	0	0	0	0	0	0	0	0	0	0	0	0	0	0	0	0	0	0	0	0
FGSG_16446	PH-1	1	1	1	1	1	1	1	1	1	1	0	0	0	0	0	0	0	0	0	0	0	0	0	0	0	0	0	0	0	0	0	0	0
FGSG_16445	PH-1	1	1	1	1	1	1	1	1	1	1	0	0	0	0	0	0	0	0	0	0	0	0	0	0	0	0	0	0	0	0	0	0	0
FGSG_16444	PH-1	1	1	1	1	1	1	1	1	1	1	0	0	0	0	0	0	0	0	0	0	0	0	0	0	0	0	0	0	0	0	0	0	0
FGSG_16443	PH-1	1	1	1	1	1	1	1	1	1	1	0	0	0	0	0	0	0	0	0	0	0	0	0	0	0	0	0	0	0	0	0	0	0
FGSG_16442	PH-1	1	1	1	1	1	1	1	1	1	1	0	0	0	0	0	0	0	0	0	0	0	0	0	0	0	0	0	0	0	0	0	0	0
FGSG_16441	PH-1	1	1	1	1	1	1	1	1	0	0	0	0	0	0	0	0	0	0	0	0	0	0	0	0	0	0	0	0	0	0	0	0	0
FGSG_16440	PH-1	1	1	1	1	1	1	1	1	1	1	0	0	0	0	0	0	0	0	0	0	0	0	0	0	0	0	0	0	0	0	0	0	0
FGSG_16439	PH-1	1	1	1	1	1	1	1	1	1	1	0	0	0	0	0	0	0	0	0	0	0	0	0	0	0	0	0	0	0	0	0	0	0
FGSG_16438	PH-1	1	1	1	1	1	1	1	1	1	1	0	0	0	0	0	0	0	0	0	0	0	0	0	0	0	0	0	0	0	0	0	0	0
FGSG_16437	PH-1	1	1	1	1	1	1	1	1	1	1	0	0	0	0	0	0	0	0	0	0	0	0	0	0	0	0	0	0	0	0	0	0	0
FGSG_16436	PH-1	1	1	1	1	1	1	1	1	1	1	0	0	0	0	0	0	0	0	0	0	0	0	0	0	0	0	0	0	0	0	0	0	0
FGSG_16435	PH-1	1	1	1	1	1	1	1	1	1	1	0	0	0	0	0	0	0	0	0	0	0	0	0	0	0	0	0	0	0	0	0	0	0
FGSG_16434	PH-1	1	1	1	1	1	1	1	1	1	1	0	0	0	0	0	0	0	0	0	0	0	0	0	0	0	0	0	0	0	0	0	0	0
FGSG_16433	PH-1	1	1	1	1	1	1	1	1	1	1	0	0	0	0	0	0	0	0	0	0	0	0	0	0	0	0	0	0	0	0	0	0	0
FGSG_16432	PH-1	1	1	1	1	1	1	1	1	1	1	0	0	0	0	0	0	0	0	0	0	0	0	0	0	0	0	0	0	0	0	0	0	0
FGSG_16431	PH-1	1	1	1	1	1	1	1	0	1	1	0	0	0	0	0	0	0	0	0	0	0	0	0	0	0	0	0	0	0	0	1	0	0
FGSG_16430	PH-1	1	1	1	1	1	1	1	1	1	1	0	0	0	0	0	0	0	0	0	0	0	0	0	0	0	0	0	0	0	0	0	0	0
FGSG_16429	PH-1	1	1	1	1	1	1	1	1	1	1	0	0	0	0	0	0	0	0	0	0	0	0	0	0	0	0	0	0	0	0	0	0	0
FGSG_16428	PH-1	1	1	1	1	1	1	1	1	1	1	0	0	0	0	0	0	0	0	0	0	0	0	0	0	0	0	0	0	0	0	0	0	0
FGSG_16427	PH-1	1	1	1	1	1	1	1	1	1	1	0	0	0	0	0	0	0	0	0	0	0	0	0	0	0	0	0	0	0	0	0	0	0
FGSG_16426	PH-1	1	1	1	1	1	1	0	0	1	1	0	0	0	0	0	0	0	0	0	0	0	0	0	0	0	0	0	0	0	0	0	0	0
FGSG_16425	PH-1	1	1	1	1	1	1	1	1	1	1	0	0	0	0	0	0	0	0	0	0	0	0	0	0	0	0	0	0	0	0	0	0	0
FGSG_16424	PH-1	1	1	1	1	1	1	1	1	1	1	0	0	0	0	0	0	0	0	0	0	0	0	0	0	0	0	0	0	0	0	0	0	0
FGSG_16423	PH-1	1	1	1	1	1	1	1	1	1	1	0	0	0	0	0	0	0	0	0	0	0	0	0	0	0	0	0	0	0	0	0	0	0
FGSG_16422	PH-1	1	1	1	1	1	1	1	1	1	1	0	0	0	0	0	0	0	0	0	0	0	0	0	0	0	0	0	0	0	0	0	0	0
FGSG_16421	PH-1	1	1	1	1	1	1	1	1	1	1	0	0	0	0	0	0	0	0	0	0	0	0	0	0	0	0	0	0	0	0	0	0	0
FGSG_16420	PH-1	1	1	1	1	1	1	1	1	1	1	0	0	0	0	0	0	0	0	0	0	0	0	0	0	0	0	0	0	0	0	0	0	0
FGSG_16419	PH-1	1	1	1	1	1	1	1	1	1	1	0	0	0	0	0	0	0	0	0	0	0	0	0	0	0	0	0	0	0	0	0	0	0
FGSG_16418	PH-1	1	0	0	0	0	1	0	0	0	0	0	0	0	0	0	0	0	0	0	0	0	0	0	0	0	0	0	0	0	0	0	0	0
FGSG_16417	PH-1	1	0	0	0	0	1	0	0	0	0	0	0	0	0	0	0	0	0	0	0	0	0	0	0	0	0	0	0	0	0	0	0	0
FGSG_16416	PH-1	1	1	1	1	1	1	1	1	1	1	0	0	0	0	0	0	0	0	0	0	0	0	0	0	0	0	0	0	0	0	0	0	0
FGSG_16415	PH-1	1	1	1	1	1	1	1	1	1	1	0	0	0	0	0	0	0	0	0	0	0	0	0	0	0	0	0	0	0	0	0	0	0
FGSG_16414	PH-1	1	1	1	1	1	1	1	1	1	1	0	0	0	0	0	0	0	0	0	0	0	0	0	0	0	0	0	0	0	0	0	0	0
FGSG_16413	PH-1	1	1	1	1	1	1	1	1	1	1	0	0	0	0	0	0	0	0	0	0	0	0	0	0	0	0	0	0	0	0	0	0	0
FGSG_16412	PH-1	1	1	1	1	1	1	1	1	1	1	0	0	0	0	0	0	0	0	0	0	0	0	0	0	0	0	0	0	0	0	0	0	0
FGSG_16411	PH-1	1	1	1	1	1	1	1	1	1	1	0	0	0	0	0	0	0	0	0	0	0	0	0	0	0	0	0	0	0	0	0	0	0
FGSG_16410	PH-1	1	0	0	0	0	0	0	1	0	0	0	0	0	0	0	0	0	0	0	0	0	0	0	0	0	0	0	0	0	0	0	0	0
FGSG_16409	PH-1	1	1	1	1	1	1	1	1	1	1	0	0	0	0	0	0	0	0	0	0	0	0	0	0	0	0	0	0	0	0	0	0	0
FGSG_16408	PH-1	1	1	1	1	1	1	1	1	1	1	0	0	0	0	0	0	0	0	0	0	0	0	0	0	0	0	0	0	0	0	0	0	0
FGSG_16407	PH-1	1	1	1	1	1	1	1	1	1	1	0	0	0	0	0	0	0	0	0	0	0	0	0	0	0	0	0	0	0	0	0	0	0
FGSG_16406	PH-1	1	1	1	1	1	1	1	1	1	1	0	0	0	0	0	0	0	0	0	0	0	0	0	0	0	0	0	0	0	0	0	0	0
FGSG_16405	PH-1	1	1	1	1	1	1	1	1	1	1	0	0	0	0	0	0	0	0	0	0	0	0	0	0	0	0	0	0	0	0	0	0	0
FGSG_16403	PH-1	1	1	1	1	1	1	1	1	1	1	0	0	0	0	0	0	0	0	0	0	0	0	0	0	0	0	0	0	0	0	0	0	0
FGSG_16402	PH-1	1	1	1	1	1	1	1	1	1	1	0	0	0	0	0	0	0	0	0	0	0	0	0	0	0	0	0	0	0	0	0	0	0
FGSG_16401	PH-1	1	1	1	1	1	1	1	1	1	1	0	0	0	0	0	0	0	0	0	0	0	0	0	0	0	0	0	0	0	0	0	0	0
FGSG_16400	PH-1	1	1	1	1	1	1	1	1	1	1	0	0	0	0	0	0	0	0	0	0	0	0	0	0	0	0	0	0	0	0	0	0	0
FGSG_16399	PH-1	1	1	1	1	1	1	1	1	1	1	0	0	0	0	0	0	0	0	0	0	0	0	0	0	0	0	0	0	0	0	0	0	0
FGSG_16398	PH-1	1	1	1	1	1	1	1	1	1	1	0	0	0	0	0	0	0	0	0	0	0	0	0	0	0	0	0	0	0	0	0	0	0
FGSG_16397	PH-1	1	1	1	1	1	1	1	1	1	1	0	0	0	0	0	0	0	0	0	0	0	0	0	0	0	0	0	0	0	0	0	0	0
FGSG_16396	PH-1	1	1	1	1	1	1	1	1	1	1	0	0	0	0	0	0	0	0	0	0	0	0	0	0	0	0	0	0	0	0	0	0	0
FGSG_16395	PH-1	1	1	1	1	1	1	1	1	1	1	0	0	0	0	0	0	0	0	0	0	0	0	0	0	0	0	0	0	0	0	0	0	0
FGSG_16394	PH-1	1	1	1	1	1	1	1	1	1	1	0	0	0	0	0	0	0	0	0	0	0	0	0	0	0	0	0	0	0	0	0	0	0
FGSG_16393	PH-1	1	1	1	1	1	1	0	0	1	1	0	0	0	0	0	0	0	0	0	0	0	0	0	0	0	0	0	0	0	0	0	0	0
FGSG_16392	PH-1	1	1	1	1	1	1	1	1	1	1	0	0	0	0	0	0	0	0	0	0	0	0	0	0	0	0	0	0	0	0	0	0	0
FGSG_16391	PH-1	1	1	1	1	1	1	1	1	1	1	0	0	0	0	0	0	0	0	0	0	0	0	0	0	0	0	0	0	0	0	0	0	0
FGSG_16390	PH-1	1	1	1	1	1	1	1	1	1	1	0	0	0	0	0	0	0	0	0	0	0	0	0	0	0	0	0	0	0	0	0	0	0
FGSG_16389	PH-1	1	1	1	1	1	1	1	1	1	1	0	0	0	0	0	0	0	0	0	0	0	0	0	0	0	0	0	0	0	0	0	0	0
FGSG_16388	PH-1	1	1	1	1	1	1	1	1	1	1	0	0	0	0	0	0	0	0	0	0	0	0	0	0	0	0	0	0	0	0	0	0	0
FGSG_16387	PH-1	1	1	1	1	1	1	1	1	1	1	0	0	0	0	0	0	0	0	0	0	0	0	0	0	0	0	0	0	0	0	0	0	0
FGSG_16386	PH-1	1	1	1	1	1	1	1	1	1	1	0	0	0	0	0	0	0	0	0	0	0	0	0	0	0	0	0	0	0	0	0	0	0
FGSG_16385	PH-1	1	1	1	1	1	1	1	1	1	1	0	0	0	0	0	0	0	0	0	0	0	0	0	0	0	0	0	0	0	0	0	0	0
FGSG_16384	PH-1	1	1	1	1	1	1	1	1	1	1	0	0	0	0	0	0	0	0	0	0	0	0	0	0	0	0	0	0	0	0	0	0	0
FGSG_16383	PH-1	1	1	1	1	1	1	1	1	1	1	0	0	0	0	0	0	0	0	0	0	0	0	0	0	0	0	0	0	0	0	0	0	0
FGSG_16382	PH-1	1	1	1	1	1	1	1	1	1	1	0	0	0	0	0	0	0	0	0	0	0	0	0	0	0	0	0	0	0	0	0	0	0
FGSG_16381	PH-1	1	1	1	1	1	1	1	1	1	1	0	0	0	0	0	0	0	0	0	0	0	0	0	0	0	0	0	0	0	0	0	0	0
FGSG_16380	PH-1	1	1	1	1	1	1	1	1	1	1	0	0	0	0	0	0	0	0	0	0	0	0	0	0	0	0	0	0	0	0	0	0	0
FGSG_16379	PH-1	1	1	1	1	1	1	1	1	1	1	0	0	0	0	0	0	0	0	0	0	0	0	0	0	0	0	0	0	0	0	0	0	0
FGSG_16378	PH-1	1	1	1	1	1	1	1	1	1	1	0	0	0	0	0	0	0	0	0	0	0	0	0	0	0	0	0	0	0	0	0	0	0
FGSG_16377	PH-1	1	1	1	1	1	1	1	1	1	1	0	0	0	0	0	0	0	0	0	0	0	0	0	0	0	0	0	0	0	0	0	0	0
FGSG_16376	PH-1	1	1	1	1	1	1	1	1	1	1	0	0	0	0	0	0	0	0	0	0	0	0	0	0	0	0	0	0	0	0	0	0	0
FGSG_16375	PH-1	1	1	1	1	1	1	1	1	1	1	0	0	0	0	0	0	0	0	0	0	0	0	0	0	0	0	0	0	0	0	0	0	0
FGSG_16374	PH-1	1	1	1	1	1	1	1	1	1	1	0	0	0	0	0	0	0	0	0	0	0	0	0	0	0	0	0	0	0	0	0	0	0
FGSG_16373	PH-1	1	1	1	1	1	1	1	1	1	1	0	0	0	0	0	0	0	0	0	0	0	0	0	0	0	0	0	0	0	0	0	0	0
FGSG_16372	PH-1	1	1	1	1	1	1	1	1	1	1	0	0	0	0	0	0	0	0	0	0	0	0	0	0	0	0	0	0	0	0	0	0	0
FGSG_16371	PH-1	1	1	1	1	1	1	1	1	1	1	0	0	0	0	0	0	0	0	0	0	0	0	0	0	0	0	0	0	0	0	0	0	0
FGSG_16370	PH-1	1	1	1	1	1	1	1	1	1	1	0	0	0	0	0	0	0	0	0	0	0	0	0	0	0	0	0	0	0	0	0	0	0
FGSG_16369	PH-1	1	1	1	1	1	1	1	1	1	1	0	0	0	0	0	0	0	0	0	0	0	0	0	0	0	0	0	0	0	0	0	0	0
FGSG_16368	PH-1	1	1	1	1	1	1	1	1	1	1	0	0	0	0	0	0	0	0	0	0	0	0	0	0	0	0	0	0	0	0	0	0	0
FGSG_16367	PH-1	1	1	1	1	1	1	1	1	1	1	0	0	0	0	0	0	0	0	0	0	0	0	0	0	0	0	0	0	0	0	0	0	0
FGSG_16366	PH-1	1	1	1	1	1	1	1	1	1	1	0	0	0	0	0	0	0	0	0	0	0	0	0	0	0	0	0	0	0	0	0	0	0
FGSG_16364	PH-1	1	1	1	1	1	1	1	1	1	1	0	0	0	0	0	0	0	0	0	0	0	0	0	0	0	0	0	0	0	0	0	0	0
FGSG_16363	PH-1	1	1	1	1	1	1	1	1	1	1	0	0	0	0	0	0	0	0	0	0	0	0	0	0	0	0	0	0	0	0	0	0	0
FGSG_16362	PH-1	1	1	1	1	1	1	1	1	1	1	0	0	0	0	0	0	0	0	0	0	0	0	0	0	0	0	0	0	0	0	0	0	0
FGSG_16361	PH-1	1	1	1	1	1	1	1	1	1	1	0	0	0	0	0	0	0	0	0	0	0	0	0	0	0	0	0	0	0	0	0	0	0
FGSG_16360	PH-1	1	1	1	1	1	1	1	1	1	1	0	0	0	0	0	0	0	0	0	0	0	0	0	0	0	0	0	0	0	0	0	0	0
FGSG_16359	PH-1	1	1	1	1	1	1	1	1	1	1	0	0	0	0	0	0	0	0	0	0	0	0	0	0	0	0	0	0	0	0	0	0	0
FGSG_16358	PH-1	1	1	1	1	1	1	1	1	1	1	0	0	0	0	0	0	0	0	0	0	0	0	0	0	0	0	0	0	0	0	0	0	0
FGSG_16357	PH-1	1	1	1	1	1	1	1	1	1	1	0	0	0	0	0	0	0	0	0	0	0	0	0	0	0	0	0	0	0	0	0	0	0
FGSG_16356	PH-1	1	1	1	1	1	1	1	1	1	1	0	0	0	0	0	0	0	0	0	0	0	0	0	0	0	0	0	0	0	0	0	0	0
FGSG_16355	PH-1	1	1	1	1	1	1	1	1	1	1	0	0	0	0	0	0	0	0	0	0	0	0	0	0	0	0	0	0	0	0	0	0	0
FGSG_16354	PH-1	1	1	1	1	1	1	1	1	1	1	0	0	0	0	0	0	0	0	0	0	0	0	0	0	0	0	0	0	0	0	0	0	0
FGSG_16353	PH-1	1	1	1	1	1	1	1	1	1	1	0	0	0	0	0	0	0	0	0	0	0	0	0	0	0	0	0	0	0	0	0	0	0
FGSG_16352	PH-1	1	1	1	1	1	1	1	1	1	1	0	0	0	0	0	0	0	0	0	0	0	0	0	0	0	0	0	0	0	0	0	0	0
FGSG_16351	PH-1	1	1	1	1	1	1	1	1	1	1	0	0	0	0	0	0	0	0	0	0	0	0	0	0	0	0	0	0	0	0	0	0	0
FGSG_16350	PH-1	1	1	1	1	1	1	1	1	1	1	0	0	0	0	0	0	0	0	0	0	0	0	0	0	0	0	0	0	0	0	0	0	0
FGSG_16349	PH-1	1	1	1	1	1	1	1	1	1	1	0	0	0	0	0	0	0	0	0	0	0	0	0	0	0	0	0	0	0	0	0	0	0
FGSG_16348	PH-1	1	1	1	1	1	1	1	1	1	1	0	0	0	0	0	0	0	0	0	0	0	0	0	0	0	0	0	0	0	0	0	0	0
FGSG_16347	PH-1	1	1	1	1	1	1	1	1	1	1	0	0	0	0	0	0	0	0	0	0	0	0	0	0	0	0	0	0	0	0	0	0	0
FGSG_16346	PH-1	1	1	1	1	1	1	1	1	1	1	0	0	0	0	0	0	0	0	0	0	0	0	0	0	0	0	0	0	0	0	0	0	0
FGSG_16345	PH-1	1	1	1	1	1	1	1	1	1	1	0	0	0	0	0	0	0	0	0	0	0	0	0	0	0	0	0	0	0	0	0	0	0
FGSG_16344	PH-1	1	1	1	1	1	1	1	1	1	1	0	0	0	0	0	0	0	0	0	0	0	0	0	0	0	0	0	0	0	0	0	0	0
FGSG_16343	PH-1	1	1	1	1	1	1	1	1	1	1	0	0	0	0	0	0	0	0	0	0	0	0	0	0	0	0	0	0	0	0	0	0	0
FGSG_16342	PH-1	1	0	0	1	0	1	0	0	1	1	0	0	0	0	0	0	0	0	0	0	0	0	0	0	0	0	0	0	0	0	0	0	0
FGSG_16341	PH-1	1	1	1	1	1	1	1	1	1	1	0	0	0	0	0	0	0	0	0	0	0	0	0	0	0	0	0	0	0	0	0	0	0
FGSG_16340	PH-1	1	1	1	1	1	1	1	1	1	1	0	0	0	0	0	0	0	0	0	0	0	0	0	0	0	0	0	0	0	0	0	0	0
FGSG_16339	PH-1	1	1	1	1	1	1	1	1	1	1	0	0	0	0	0	0	0	0	0	0	0	0	0	0	0	0	0	0	0	0	0	0	0
FGSG_16338	PH-1	1	1	1	1	1	1	1	1	1	1	0	0	0	0	0	0	0	0	0	0	0	0	0	0	0	0	0	0	0	0	0	0	0
FGSG_16337	PH-1	1	1	1	1	1	1	1	1	1	1	0	0	0	0	0	0	0	0	0	0	0	0	0	0	0	0	0	0	0	0	0	0	0
FGSG_16336	PH-1	1	1	1	1	1	1	1	1	1	1	0	0	0	0	0	0	0	0	0	0	0	0	0	0	0	0	0	0	0	0	0	0	0
FGSG_16335	PH-1	1	1	1	1	1	1	1	1	1	1	0	0	0	0	0	0	0	0	0	0	0	0	0	0	0	0	0	0	0	0	0	0	0
FGSG_16334	PH-1	1	1	1	1	1	1	1	1	1	1	0	0	0	0	0	0	0	0	0	0	0	0	0	0	0	0	0	0	0	0	0	0	0
FGSG_16333	PH-1	1	1	1	1	1	1	1	1	1	1	0	0	0	0	0	0	0	0	0	0	0	0	0	0	0	0	0	0	0	0	0	0	0
FGSG_16332	PH-1	1	1	1	1	1	1	1	1	1	1	0	0	0	0	0	0	0	0	0	0	0	0	0	0	0	0	0	0	0	0	0	0	0
FGSG_16331	PH-1	1	1	1	1	1	1	1	1	1	1	0	0	0	0	0	0	0	0	0	0	0	0	0	0	0	0	0	0	0	0	0	0	0
FGSG_16330	PH-1	1	1	1	1	1	1	1	1	1	1	0	0	0	0	0	0	0	0	0	0	0	0	0	0	0	0	0	0	0	0	0	0	0
FGSG_16329	PH-1	1	1	1	1	1	1	1	1	1	1	0	0	0	0	0	0	0	0	0	0	0	0	0	0	0	0	0	0	0	0	0	0	0
FGSG_16328	PH-1	1	1	1	1	1	1	1	1	1	1	0	0	0	0	0	0	0	0	0	0	0	0	0	0	0	0	0	0	0	0	0	0	0
FGSG_16327	PH-1	1	1	1	1	1	1	1	1	1	1	0	0	0	0	0	0	0	0	0	0	0	0	0	0	0	0	0	0	0	0	0	0	0
FGSG_16326	PH-1	1	1	1	1	1	1	1	1	1	1	0	0	0	0	0	0	0	0	0	0	0	0	0	0	0	0	0	0	0	0	0	0	0
FGSG_16325	PH-1	1	1	1	1	1	1	1	1	1	1	0	0	0	0	0	0	0	0	0	0	0	0	0	0	0	0	0	0	0	0	0	0	0
FGSG_16324	PH-1	1	1	1	1	1	1	1	1	1	1	0	0	0	0	0	0	0	0	0	0	0	0	0	0	0	0	0	0	0	0	0	0	0
FGSG_16323	PH-1	1	1	1	1	1	1	1	1	1	1	0	0	0	0	0	0	0	0	0	0	0	0	0	0	0	0	0	0	0	0	0	0	0
FGSG_16322	PH-1	1	1	1	1	1	1	1	1	1	1	0	0	0	0	0	0	0	0	0	0	0	0	0	0	0	0	0	0	0	0	0	0	0
FGSG_16321	PH-1	1	1	1	1	1	1	1	1	1	1	0	0	0	0	0	0	0	0	0	0	0	0	0	0	0	0	0	0	0	0	0	0	0
FGSG_16320	PH-1	1	1	1	1	1	1	1	1	1	1	0	0	0	0	0	0	0	0	0	0	0	0	0	0	0	0	0	0	0	0	0	0	0
FGSG_16319	PH-1	1	1	1	1	1	1	1	1	1	1	0	0	0	0	0	0	0	0	0	0	0	0	0	0	0	0	0	0	0	0	0	0	0
FGSG_16318	PH-1	1	1	1	1	1	1	1	1	1	1	0	0	0	0	0	0	0	0	0	0	0	0	0	0	0	0	0	0	0	0	0	0	0
FGSG_16317	PH-1	1	1	1	1	1	1	1	1	1	1	0	0	0	0	0	0	0	0	0	0	0	0	0	0	0	0	0	0	0	0	0	0	0
FGSG_16316	PH-1	1	1	1	1	1	1	1	1	1	1	0	0	0	0	0	0	0	0	0	0	0	0	0	0	0	0	0	0	0	0	0	0	0
FGSG_16315	PH-1	1	1	1	1	1	1	1	1	1	1	0	0	0	0	0	0	0	0	0	0	0	0	0	0	0	0	0	0	0	0	0	0	0
FGSG_16314	PH-1	1	1	1	1	1	1	1	1	1	1	0	0	0	0	0	0	0	0	0	0	0	0	0	0	0	0	0	0	0	0	0	0	0
FGSG_16313	PH-1	1	1	1	1	1	1	1	1	1	1	0	0	0	0	0	0	0	0	0	0	0	0	0	0	0	0	0	0	0	0	0	0	0
FGSG_16312	PH-1	1	1	1	1	1	1	1	1	1	1	0	0	0	0	0	0	0	0	0	0	0	0	0	0	0	0	0	0	0	0	0	0	0
FGSG_16311	PH-1	1	1	1	1	1	1	1	1	1	1	0	0	0	0	0	0	0	0	0	0	0	0	0	0	0	0	0	0	0	0	0	0	0
FGSG_16310	PH-1	1	1	1	1	1	1	1	1	1	1	0	0	0	0	0	0	0	0	0	0	0	0	0	0	0	0	0	0	0	0	0	0	0
FGSG_16309	PH-1	1	1	1	1	1	1	1	1	1	1	0	0	0	0	0	0	0	0	0	0	0	0	0	0	0	0	0	0	0	0	0	0	0
FGSG_16308	PH-1	1	1	1	1	1	1	1	1	1	1	0	0	0	0	0	0	0	0	0	0	0	0	0	0	0	0	0	0	0	0	0	0	0
FGSG_16307	PH-1	1	1	1	1	1	1	1	1	1	1	0	0	0	0	0	0	0	0	0	0	0	0	0	0	0	0	0	0	0	0	0	0	0
FGSG_16306	PH-1	1	1	1	1	1	1	1	1	1	1	0	0	0	0	0	0	0	0	0	0	0	0	0	0	0	0	0	0	0	0	0	0	0
FGSG_16305	PH-1	1	1	1	1	1	1	1	1	1	1	0	0	0	0	0	0	0	0	0	0	0	0	0	0	0	0	0	0	0	0	0	0	0
FGSG_16304	PH-1	1	1	1	1	1	1	1	1	1	1	0	0	0	0	0	0	0	0	0	0	0	0	0	0	0	0	0	0	0	0	0	0	0
FGSG_16303	PH-1	1	1	1	1	1	1	1	1	1	1	0	0	0	0	0	0	0	0	0	0	0	0	0	0	0	0	0	0	0	0	0	0	0
FGSG_16302	PH-1	1	1	1	1	1	1	0	0	1	1	0	0	0	0	0	0	0	0	0	0	0	0	0	0	0	0	0	0	0	0	0	0	0
FGSG_16301	PH-1	1	1	1	1	1	1	1	1	1	1	0	0	0	0	0	0	0	0	0	0	0	0	0	0	0	0	0	0	0	0	0	0	0
FGSG_16300	PH-1	1	1	1	1	1	1	1	1	1	1	0	0	0	0	0	0	0	0	0	0	0	0	0	0	0	0	0	0	0	0	0	0	0
FGSG_16299	PH-1	1	1	1	1	1	1	1	1	1	1	0	0	0	0	0	0	0	0	0	0	0	0	0	0	0	0	0	0	0	0	0	0	0
FGSG_16298	PH-1	1	1	1	1	1	1	1	1	1	1	0	0	0	0	0	0	0	0	0	0	0	0	0	0	0	0	0	0	0	0	0	0	0
FGSG_16297	PH-1	1	1	1	1	1	1	1	1	1	1	0	0	0	0	0	0	0	0	0	0	0	0	0	0	0	0	0	0	0	0	0	0	0
FGSG_16296	PH-1	1	1	1	1	1	1	1	1	1	1	0	0	0	0	0	0	0	0	0	0	0	0	0	0	0	0	0	0	0	0	0	0	0
FGSG_16295	PH-1	1	1	1	1	1	1	1	1	1	1	0	0	0	0	0	0	0	0	0	0	0	0	0	0	0	0	0	0	0	0	0	0	0
FGSG_16294	PH-1	1	1	1	1	1	1	1	1	1	1	0	0	0	0	0	0	0	0	0	0	0	0	0	0	0	0	0	0	0	0	0	0	0
FGSG_16293	PH-1	1	1	1	1	1	1	1	1	1	1	0	0	0	0	0	0	0	0	0	0	0	0	0	0	0	0	0	0	0	0	0	0	0
FGSG_16292	PH-1	1	1	1	1	1	1	1	1	1	1	0	0	0	0	0	0	0	0	0	0	0	0	0	0	0	0	0	0	0	0	0	0	0
FGSG_16291	PH-1	1	1	1	1	1	1	1	1	1	1	0	0	0	0	0	0	0	0	0	0	0	0	0	0	0	0	0	0	0	0	0	0	0
FGSG_16290	PH-1	1	1	1	1	1	1	1	1	1	1	0	0	0	0	0	0	0	0	0	0	0	0	0	0	0	0	0	0	0	0	0	0	0
FGSG_16289	PH-1	1	1	1	1	1	1	1	1	1	1	0	0	0	0	0	0	0	0	0	0	0	0	0	0	0	0	0	0	0	0	0	0	0
FGSG_16288	PH-1	1	1	1	1	1	1	1	1	1	1	0	0	0	0	0	0	0	0	0	0	0	0	0	0	0	0	0	0	0	0	0	0	0
FGSG_16287	PH-1	1	1	1	1	1	1	1	1	1	1	0	0	0	0	0	0	0	0	0	0	0	0	0	0	0	0	0	0	0	0	0	0	0
FGSG_16286	PH-1	1	1	1	1	1	1	1	1	1	1	0	0	0	0	0	0	0	0	0	0	0	0	0	0	0	0	0	0	0	0	0	0	0
FGSG_16285	PH-1	1	1	1	1	1	1	1	1	1	1	0	0	0	0	0	0	0	0	0	0	0	0	0	0	0	0	0	0	0	0	0	0	0
FGSG_16284	PH-1	1	1	1	1	1	1	1	1	1	1	0	0	0	0	0	0	0	0	0	0	0	0	0	0	0	0	0	0	0	0	0	0	0
FGSG_16283	PH-1	1	1	1	1	1	1	1	1	1	1	0	0	0	0	0	0	0	0	0	0	0	0	0	0	0	0	0	0	0	0	0	0	0
FGSG_16282	PH-1	1	1	1	1	1	1	1	1	1	1	0	0	0	0	0	0	0	0	0	0	0	0	0	0	0	0	0	0	0	0	0	0	0
FGSG_16281	PH-1	1	1	1	1	1	1	1	1	1	1	0	0	0	0	0	0	0	0	0	0	0	0	0	0	0	0	0	0	0	0	0	0	0
FGSG_16280	PH-1	1	1	0	1	0	1	1	1	1	1	0	0	0	0	0	0	0	0	0	0	0	0	0	0	0	0	0	0	0	0	0	0	0
FGSG_16279	PH-1	1	1	1	1	1	1	1	1	1	1	0	0	0	0	0	0	0	0	0	0	0	0	0	0	0	0	0	0	0	0	0	0	0
FGSG_16278	PH-1	1	1	1	1	1	1	1	1	1	1	0	0	0	0	0	0	0	0	0	0	0	0	0	0	0	0	0	0	0	0	0	0	0
FGSG_16277	PH-1	1	1	1	1	1	1	1	1	1	1	0	0	0	0	0	0	0	0	0	0	0	0	0	0	0	0	0	0	0	0	0	0	0
FGSG_16276	PH-1	1	1	1	1	1	1	1	1	1	1	0	0	0	0	0	0	0	0	0	0	0	0	0	0	0	0	0	0	0	0	0	0	0
FGSG_16275	PH-1	1	1	1	1	1	1	1	1	1	1	0	0	0	0	0	0	0	0	0	0	0	0	0	0	0	0	0	0	0	0	0	0	0
FGSG_16274	PH-1	1	1	1	1	1	1	1	1	1	1	0	0	0	0	0	0	0	0	0	0	0	0	0	0	0	0	0	0	0	0	0	0	0
FGSG_16273	PH-1	1	1	1	1	1	1	1	1	1	1	0	0	0	0	0	0	0	0	0	0	0	0	0	0	0	0	0	0	0	0	0	0	0
FGSG_16272	PH-1	1	1	1	1	1	1	1	1	1	1	0	0	0	0	0	0	0	0	0	0	0	0	0	0	0	0	0	0	0	0	0	0	0
FGSG_16271	PH-1	1	1	1	1	1	1	1	1	1	1	0	0	0	0	0	0	0	0	0	0	0	0	0	0	0	0	0	0	0	0	0	0	0
FGSG_16270	PH-1	1	1	1	1	1	1	1	1	1	1	0	0	0	0	0	0	0	0	0	0	0	0	0	0	0	0	0	0	0	0	0	0	0
FGSG_16269	PH-1	1	1	1	1	1	1	1	1	1	1	0	0	0	0	0	0	0	0	0	0	0	0	0	0	0	0	0	0	0	0	0	0	0
FGSG_16268	PH-1	1	1	1	1	1	1	1	1	1	1	0	0	0	0	0	0	0	0	0	0	0	0	0	0	0	0	0	0	0	0	0	0	0
FGSG_16267	PH-1	1	1	1	1	1	1	0	0	0	0	1	0	0	0	0	0	0	0	0	0	0	0	0	0	0	0	0	0	0	0	0	0	0
FGSG_16266	PH-1	1	1	1	1	1	1	1	1	1	1	0	0	0	0	0	0	0	0	0	0	0	0	0	0	0	0	0	0	0	0	0	0	0
FGSG_16265	PH-1	1	1	1	1	1	1	1	1	1	1	0	0	0	0	0	0	0	0	0	0	0	0	0	0	0	0	0	0	0	0	0	0	0
FGSG_16264	PH-1	1	1	1	1	1	1	1	1	1	1	0	0	0	0	0	0	0	0	0	0	0	0	0	0	0	0	0	0	0	0	0	0	0
FGSG_16263	PH-1	1	1	1	1	1	1	1	1	1	1	0	0	0	0	0	0	0	0	0	0	0	0	0	0	0	0	0	0	0	0	0	0	0
FGSG_16262	PH-1	1	1	1	1	1	1	1	1	1	1	0	0	0	0	0	0	0	0	0	0	0	0	0	0	0	0	0	0	0	0	0	0	0
FGSG_16261	PH-1	1	1	1	1	1	1	1	1	1	1	0	0	0	0	0	0	0	0	0	0	0	0	0	0	0	0	0	0	0	0	0	0	0
FGSG_16260	PH-1	1	1	1	1	1	1	1	1	1	1	0	0	0	0	0	0	0	0	0	0	0	0	0	0	0	0	0	0	0	0	0	0	0
FGSG_16259	PH-1	1	1	1	1	1	1	1	1	1	1	0	0	0	0	0	0	0	0	0	0	0	0	0	0	0	0	0	0	0	0	0	0	0
FGSG_16258	PH-1	1	1	1	1	1	1	1	1	1	1	0	0	0	0	0	0	0	0	0	0	0	0	0	0	0	0	0	0	0	0	0	0	0
FGSG_16257	PH-1	1	1	1	1	1	1	1	1	1	1	0	0	0	0	0	0	0	0	0	0	0	0	0	0	0	0	0	0	0	0	0	0	0
FGSG_16256	PH-1	1	1	1	1	1	1	1	1	1	1	0	0	0	0	0	0	0	0	0	0	0	0	0	0	0	0	0	0	0	0	0	0	0
FGSG_16255	PH-1	1	1	1	1	1	1	1	1	1	1	0	0	0	0	0	0	0	0	0	0	0	0	0	0	0	0	0	0	0	0	0	0	0
FGSG_16254	PH-1	1	1	1	1	1	1	1	1	1	1	0	0	0	0	0	0	0	0	0	0	0	0	0	0	0	0	0	0	0	0	0	0	0
FGSG_16253	PH-1	1	1	1	1	1	1	1	1	1	1	0	0	0	0	0	0	0	0	0	0	0	0	0	0	0	0	0	0	0	0	0	0	0
FGSG_16251	PH-1	1	1	1	1	1	1	1	1	1	1	0	0	0	0	0	0	0	0	0	0	0	0	0	0	0	0	0	0	0	0	0	0	0
FGSG_16250	PH-1	1	1	1	1	1	1	1	1	1	1	0	0	0	0	0	0	0	0	0	0	0	0	0	0	0	0	0	0	0	0	0	0	0
FGSG_16249	PH-1	1	1	1	1	1	1	1	1	1	1	0	0	0	0	0	0	0	0	0	0	0	0	0	0	0	0	0	0	0	0	0	0	0
FGSG_16248	PH-1	1	1	1	1	1	1	1	1	1	1	0	0	0	0	0	0	0	0	0	0	0	0	0	0	0	0	0	0	0	0	0	0	0
FGSG_16247	PH-1	1	1	1	1	1	1	1	1	1	1	0	0	0	0	0	0	0	0	0	0	0	0	0	0	0	0	0	0	0	0	0	0	0
FGSG_16246	PH-1	1	1	1	1	1	1	1	1	1	1	0	0	0	0	0	0	0	0	0	0	0	0	0	0	0	0	0	0	0	0	0	0	0
FGSG_16245	PH-1	1	1	1	1	1	1	1	1	1	1	0	0	0	0	0	0	0	0	0	0	0	0	0	0	0	0	0	0	0	0	0	0	0
FGSG_16244	PH-1	1	1	1	1	1	1	1	1	1	1	0	0	0	0	0	0	0	0	0	0	0	0	0	0	0	0	0	0	0	0	0	0	0
FGSG_16243	PH-1	1	1	1	1	1	1	1	1	1	1	0	0	0	0	0	0	0	0	0	0	0	0	0	0	0	0	0	0	0	0	0	0	0
FGSG_16241	PH-1	1	1	1	1	1	1	1	1	1	1	0	0	0	0	0	0	0	0	0	0	0	0	0	0	0	0	0	0	0	0	0	0	0
FGSG_16240	PH-1	1	1	1	1	1	1	1	1	1	1	0	0	0	0	0	0	0	0	0	0	0	0	0	0	0	0	0	0	0	0	0	0	0
FGSG_16239	PH-1	1	1	1	1	1	1	1	1	1	1	0	0	0	0	0	0	0	0	0	0	0	0	0	0	0	0	0	0	0	0	0	0	0
FGSG_16238	PH-1	1	1	1	1	1	1	1	1	1	1	0	0	0	0	0	0	0	0	0	0	0	0	0	0	0	0	0	0	0	0	0	0	0
FGSG_16237	PH-1	1	1	1	1	1	1	1	1	1	1	0	0	0	0	0	0	0	0	0	0	0	0	0	0	0	0	0	0	0	0	0	0	0
FGSG_16236	PH-1	1	1	1	1	1	1	1	1	1	1	0	0	0	0	0	0	0	0	0	0	0	0	0	0	0	0	0	0	0	0	0	0	0
FGSG_16235	PH-1	1	1	1	1	1	1	1	1	1	1	0	0	0	0	0	0	0	0	0	0	0	0	0	0	0	0	0	0	0	0	0	0	0
FGSG_16234	PH-1	1	1	1	1	1	1	1	1	1	1	0	0	0	0	0	0	0	0	0	0	0	0	0	0	0	0	0	0	0	0	0	0	0
FGSG_16233	PH-1	1	1	1	1	1	1	1	1	1	1	0	0	0	0	0	0	0	0	0	0	0	0	0	0	0	0	0	0	0	0	0	0	0
FGSG_16232	PH-1	1	1	1	1	1	1	1	1	1	1	0	0	0	0	0	0	0	0	0	0	0	0	0	0	0	0	0	0	0	0	0	0	0
FGSG_16231	PH-1	1	1	1	1	1	1	1	1	1	1	0	0	0	0	0	0	0	0	0	0	0	0	0	0	0	0	0	0	0	0	0	0	0
FGSG_16230	PH-1	1	1	1	1	1	1	1	1	1	1	0	0	0	0	0	0	0	0	0	0	0	0	0	0	0	0	0	0	0	0	0	0	0
FGSG_16229	PH-1	1	1	1	1	1	1	1	1	1	1	0	0	0	0	0	0	0	0	0	0	0	0	0	0	0	0	0	0	0	0	0	0	0
FGSG_16228	PH-1	1	1	1	1	1	1	1	1	1	1	0	0	0	0	0	0	0	0	0	0	0	0	0	0	0	0	0	0	0	0	0	0	0
FGSG_16227	PH-1	1	1	1	1	1	1	1	1	1	1	0	0	0	0	0	0	0	0	0	0	0	0	0	0	0	0	0	0	0	0	0	0	0
FGSG_16226	PH-1	1	1	1	1	1	1	1	1	1	1	0	0	0	0	0	0	0	0	0	0	0	0	0	0	0	0	0	0	0	0	0	0	0
FGSG_16225	PH-1	1	1	1	1	1	1	1	1	1	1	0	0	0	0	0	0	0	0	0	0	0	0	0	0	0	0	0	0	0	0	0	0	0
FGSG_16224	PH-1	1	1	1	1	1	1	1	1	1	1	0	0	0	0	0	0	0	0	0	0	0	0	0	0	0	0	0	0	0	0	0	0	0
FGSG_16223	PH-1	1	1	1	1	1	1	1	1	1	1	0	0	0	0	0	0	0	0	0	0	0	0	0	0	0	0	0	0	0	0	0	0	0
FGSG_16222	PH-1	1	1	1	1	1	1	1	1	1	1	0	0	0	0	0	0	0	0	0	0	0	0	0	0	0	0	0	0	0	0	0	0	0
FGSG_16221	PH-1	1	1	1	1	1	1	1	1	1	1	0	0	0	0	0	0	0	0	0	0	0	0	0	0	0	0	0	0	0	0	0	0	0
FGSG_16220	PH-1	1	1	1	1	1	1	1	1	1	1	0	0	0	0	0	0	0	0	0	0	0	0	0	0	0	0	0	0	0	0	0	0	0
FGSG_16219	PH-1	1	1	1	1	1	1	1	1	1	1	0	0	0	0	0	0	0	0	0	0	0	0	0	0	0	0	0	0	0	0	0	0	0
FGSG_16218	PH-1	1	1	1	1	1	1	1	1	1	1	0	0	0	0	0	0	0	0	0	0	0	0	0	0	0	0	0	0	0	0	0	0	0
FGSG_16217	PH-1	1	1	1	1	1	1	1	1	1	1	0	0	0	0	0	0	0	0	0	0	0	0	0	0	0	0	0	0	0	0	0	0	0
FGSG_16216	PH-1	1	1	1	1	1	1	1	1	1	1	0	0	0	0	0	0	0	0	0	0	0	0	0	0	0	0	0	0	0	0	0	0	0
FGSG_16215	PH-1	1	1	1	1	1	1	1	1	1	1	0	0	0	0	0	0	0	0	0	0	0	0	0	0	0	0	0	0	0	0	0	0	0
FGSG_16213	PH-1	1	1	1	1	1	1	1	1	1	1	0	0	0	0	0	0	0	0	0	0	0	0	0	0	0	0	0	0	0	0	0	0	0
FGSG_16212	PH-1	1	1	1	1	1	1	1	1	1	1	0	0	0	0	0	0	0	0	0	0	0	0	0	0	0	0	0	0	0	0	0	0	0
FGSG_16211	PH-1	1	1	1	1	1	1	1	1	1	1	0	0	0	0	0	0	0	0	0	0	0	0	0	0	0	0	0	0	0	0	0	0	0
FGSG_16210	PH-1	1	1	1	1	1	1	1	1	1	1	0	0	0	0	0	0	0	0	0	0	0	0	0	0	0	0	0	0	0	0	0	0	0
FGSG_16209	PH-1	1	1	1	1	1	1	1	1	1	1	0	0	0	0	0	0	0	0	0	0	0	0	0	0	0	0	0	0	0	0	0	0	0
FGSG_16208	PH-1	1	1	1	1	1	1	1	1	1	1	0	0	0	0	0	0	0	0	0	0	0	0	0	0	0	0	0	0	0	0	0	0	0
FGSG_16207	PH-1	1	1	1	1	1	1	1	1	1	1	0	0	0	0	0	0	0	0	0	0	0	0	0	0	0	0	0	0	0	0	0	0	0
FGSG_16206	PH-1	1	1	1	1	1	1	1	1	1	1	0	0	0	0	0	0	0	0	0	0	0	0	0	0	0	0	0	0	0	0	0	0	0
FGSG_16205	PH-1	1	1	1	1	1	1	1	1	1	1	0	0	0	0	0	0	0	0	0	0	0	0	0	0	0	0	0	0	0	0	0	0	0
FGSG_16204	PH-1	1	1	1	1	1	1	1	1	1	1	0	0	0	0	0	0	0	0	0	0	0	0	0	0	0	0	0	0	0	0	0	0	0
FGSG_16203	PH-1	1	1	1	1	1	1	1	1	1	1	0	0	0	0	0	0	0	0	0	0	0	0	0	0	0	0	0	0	0	0	0	0	0
FGSG_16202	PH-1	1	1	1	1	1	1	1	1	1	1	0	0	0	0	0	0	0	0	0	0	0	0	0	0	0	0	0	0	0	0	0	0	0
FGSG_16201	PH-1	1	1	1	1	1	1	1	1	1	1	0	0	0	0	0	0	0	0	0	0	0	0	0	0	0	0	0	0	0	0	0	0	0
FGSG_16200	PH-1	1	1	1	1	1	1	1	1	1	1	0	0	0	0	0	0	0	0	0	0	0	0	0	0	0	0	0	0	0	0	0	0	0
FGSG_16199	PH-1	1	1	1	1	1	1	1	1	1	1	0	0	0	0	0	0	0	0	0	0	0	0	0	0	0	0	0	0	0	0	0	0	0
FGSG_16198	PH-1	1	1	1	1	1	1	1	1	1	1	0	0	0	0	0	0	0	0	0	0	0	0	0	0	0	0	0	0	0	0	0	0	0
FGSG_16197	PH-1	1	1	1	1	1	1	1	1	1	1	0	0	0	0	0	0	0	0	0	0	0	0	0	0	0	0	0	0	0	0	0	0	0
FGSG_16196	PH-1	1	1	1	1	1	1	1	1	1	1	0	0	0	0	0	0	0	0	0	0	0	0	0	0	0	0	0	0	0	0	0	0	0
FGSG_16195	PH-1	1	1	1	1	1	1	1	1	1	1	0	0	0	0	0	0	0	0	0	0	0	0	0	0	0	0	0	0	0	0	0	0	0
FGSG_16194	PH-1	1	1	1	1	1	1	1	1	1	1	0	0	0	0	0	0	0	0	0	0	0	0	0	0	0	0	0	0	0	0	0	0	0
FGSG_16193	PH-1	1	1	1	1	1	1	1	1	1	1	0	0	0	0	0	0	0	0	0	0	0	0	0	0	0	0	0	0	0	0	0	0	0
FGSG_16192	PH-1	1	1	1	1	1	1	1	1	1	1	0	0	0	0	0	0	0	0	0	0	0	0	0	0	0	0	0	0	0	0	0	0	0
FGSG_16191	PH-1	1	1	1	1	1	1	1	1	1	1	0	0	0	0	0	0	0	0	0	0	0	0	0	0	0	0	0	0	0	0	0	0	0
FGSG_16190	PH-1	1	1	1	1	1	1	1	1	1	1	0	0	0	0	0	0	0	0	0	0	0	0	0	0	0	0	0	0	0	0	0	0	0
FGSG_16189	PH-1	1	1	1	1	1	1	1	1	1	1	0	0	0	0	0	0	0	0	0	0	0	0	0	0	0	0	0	0	0	0	0	0	0
FGSG_16188	PH-1	1	1	1	1	1	1	1	1	1	1	0	0	0	0	0	0	0	0	0	0	0	0	0	0	0	0	0	0	0	0	0	0	0
FGSG_16187	PH-1	1	1	1	1	1	1	1	1	1	1	0	0	0	0	0	0	0	0	0	0	0	0	0	0	0	0	0	0	0	0	0	0	0
FGSG_16186	PH-1	1	1	1	1	1	1	1	1	1	1	0	0	0	0	0	0	0	0	0	0	0	0	0	0	0	0	0	0	0	0	0	0	0
FGSG_16185	PH-1	1	1	1	1	1	1	1	1	1	1	0	0	0	0	0	0	0	0	0	0	0	0	0	0	0	0	0	0	0	0	0	0	0
FGSG_16184	PH-1	1	1	1	1	1	1	1	1	1	1	0	0	0	0	0	0	0	0	0	0	0	0	0	0	0	0	0	0	0	0	0	0	0
FGSG_16183	PH-1	1	1	1	1	1	1	1	1	1	1	0	0	0	0	0	0	0	0	0	0	0	0	0	0	0	0	0	0	0	0	0	0	0
FGSG_16182	PH-1	1	1	1	1	1	1	1	1	1	1	0	0	0	0	0	0	0	0	0	0	0	0	0	0	0	0	0	0	0	0	0	0	0
FGSG_16181	PH-1	1	1	1	1	1	1	1	1	1	1	0	0	0	0	0	0	0	0	0	0	0	0	0	0	0	0	0	0	0	0	0	0	0
FGSG_16180	PH-1	1	1	1	1	1	1	1	1	1	1	0	0	0	0	0	0	0	0	0	0	0	0	0	0	0	0	0	0	0	0	0	0	0
FGSG_16179	PH-1	1	1	1	1	1	1	1	1	1	1	0	0	0	0	0	0	0	0	0	0	0	0	0	0	0	0	0	0	0	0	0	0	0
FGSG_16178	PH-1	1	1	1	1	1	1	1	1	1	1	0	0	0	0	0	0	0	0	0	0	0	0	0	0	0	0	0	0	0	0	0	0	0
FGSG_16177	PH-1	1	1	1	1	1	1	1	1	1	1	0	0	0	0	0	0	0	0	0	0	0	0	0	0	0	0	0	0	0	0	0	0	0
FGSG_16176	PH-1	1	1	1	1	1	1	1	1	1	1	0	0	0	0	0	0	0	0	0	0	0	0	0	0	0	0	0	0	0	0	0	0	0
FGSG_16175	PH-1	1	1	1	1	1	1	1	1	1	1	0	0	0	0	0	0	0	0	0	0	0	0	0	0	0	0	0	0	0	0	0	0	0
FGSG_16174	PH-1	1	1	1	1	1	1	1	1	1	1	0	0	0	0	0	0	0	0	0	0	0	0	0	0	0	0	0	0	0	0	0	0	0
FGSG_16173	PH-1	1	1	1	1	1	1	1	1	1	1	0	0	0	0	0	0	0	0	0	0	0	0	0	0	0	0	0	0	0	0	0	0	0
FGSG_16171	PH-1	1	1	1	1	1	1	1	1	1	1	0	0	0	0	0	0	0	0	0	0	0	0	0	0	0	0	0	0	0	0	0	0	0
FGSG_16170	PH-1	1	1	1	1	1	1	1	1	1	1	0	0	0	0	0	0	0	0	0	0	0	0	0	0	0	0	0	0	0	0	0	0	0
FGSG_16169	PH-1	1	1	1	1	1	1	1	1	1	1	0	0	0	0	0	0	0	0	0	0	0	0	0	0	0	0	0	0	0	0	0	0	0
FGSG_16168	PH-1	1	1	1	1	1	1	1	1	1	1	0	0	0	0	0	0	0	0	0	0	0	0	0	0	0	0	0	0	0	0	0	0	0
FGSG_16167	PH-1	1	1	1	1	1	1	1	1	1	1	0	0	0	0	0	0	0	0	0	0	0	0	0	0	0	0	0	0	0	0	0	0	0
FGSG_16166	PH-1	1	1	1	1	1	1	1	1	1	1	0	0	0	0	0	0	0	0	0	0	0	0	0	0	0	0	0	0	0	0	0	0	0
FGSG_16165	PH-1	1	1	1	1	1	1	1	1	1	1	0	0	0	0	0	0	0	0	0	0	0	0	0	0	0	0	0	0	0	0	0	0	0
FGSG_16164	PH-1	1	1	1	1	1	1	1	1	1	1	0	0	0	0	0	0	0	0	0	0	0	0	0	0	0	0	0	0	0	0	0	0	0
FGSG_16163	PH-1	1	1	1	1	1	1	1	1	1	1	0	0	0	0	0	0	0	0	0	0	0	0	0	0	0	0	0	0	0	0	0	0	0
FGSG_16162	PH-1	1	1	1	1	1	1	1	1	1	1	0	0	0	0	0	0	0	0	0	0	0	0	0	0	0	0	0	0	0	0	0	0	0
FGSG_16161	PH-1	1	1	1	1	1	1	1	1	1	1	0	0	0	0	0	0	0	0	0	0	0	0	0	0	0	0	0	0	0	0	0	0	0
FGSG_16160	PH-1	1	1	1	1	1	1	1	1	1	1	0	0	0	0	0	0	0	0	0	0	0	0	0	0	0	0	0	0	0	0	0	0	0
FGSG_16159	PH-1	1	1	1	1	1	1	1	1	1	1	0	0	0	0	0	0	0	0	0	0	0	0	0	0	0	0	0	0	0	0	0	0	0
FGSG_16158	PH-1	1	1	1	1	1	1	1	1	1	1	0	0	0	0	0	0	0	0	0	0	0	0	0	0	0	0	0	0	0	0	0	0	0
FGSG_16157	PH-1	1	1	1	1	1	1	1	1	1	1	0	0	0	0	0	0	0	0	0	0	0	0	0	0	0	0	0	0	0	0	0	0	0
FGSG_16156	PH-1	1	1	1	1	1	1	1	1	1	1	0	0	0	0	0	0	0	0	0	0	0	0	0	0	0	0	0	0	0	0	0	0	0
FGSG_16155	PH-1	1	1	1	1	1	1	1	1	1	1	0	0	0	0	0	0	0	0	0	0	0	0	0	0	0	0	0	0	0	0	0	0	0
FGSG_16154	PH-1	1	1	1	1	1	1	1	1	1	1	0	0	0	0	0	0	0	0	0	0	0	0	0	0	0	0	0	0	0	0	0	0	0
FGSG_16153	PH-1	1	1	1	1	1	1	0	0	1	1	0	0	0	0	0	0	0	0	0	0	0	0	0	0	0	0	0	0	0	0	0	0	0
FGSG_16151	PH-1	1	1	1	1	1	1	1	1	1	1	0	0	0	0	0	0	0	0	0	0	0	0	0	0	0	0	0	0	0	0	0	0	0
FGSG_16150	PH-1	1	1	1	1	1	1	1	1	1	1	0	0	0	0	0	0	0	0	0	0	0	0	0	0	0	0	0	0	0	0	0	0	0
FGSG_16149	PH-1	1	1	1	1	1	1	1	1	1	1	0	0	0	0	0	0	0	0	0	0	0	0	0	0	0	0	0	0	0	0	0	0	0
FGSG_16148	PH-1	1	1	1	1	1	1	1	1	1	1	0	0	0	0	0	0	0	0	0	0	0	0	0	0	0	0	0	0	0	0	0	0	0
FGSG_16147	PH-1	1	1	1	1	1	1	1	1	1	1	0	0	0	0	0	0	0	0	0	0	0	0	0	0	0	0	0	0	0	0	0	0	0
FGSG_16146	PH-1	1	1	1	1	1	1	1	1	1	1	0	0	0	0	0	0	0	0	0	0	0	0	0	0	0	0	0	0	0	0	0	0	0
FGSG_16145	PH-1	1	1	1	1	1	1	1	1	1	1	0	0	0	0	0	0	0	0	0	0	0	0	0	0	0	0	0	0	0	0	0	0	0
FGSG_16144	PH-1	1	1	1	1	1	1	1	1	1	1	0	0	0	0	0	0	0	0	0	0	0	0	0	0	0	0	0	0	0	0	0	0	0
FGSG_16143	PH-1	1	1	1	1	1	1	1	1	1	1	0	0	0	0	0	0	0	0	0	0	0	0	0	0	0	0	0	0	0	0	0	0	0
FGSG_16142	PH-1	1	1	1	1	1	1	1	1	1	1	0	0	0	0	0	0	0	0	0	0	0	0	0	0	0	0	0	0	0	0	0	0	0
FGSG_16141	PH-1	1	1	1	1	1	1	1	1	1	1	0	0	0	0	0	0	0	0	0	0	0	0	0	0	0	0	0	0	0	0	0	0	0
FGSG_16140	PH-1	1	1	1	1	1	1	1	1	1	1	0	0	0	0	0	0	0	0	0	0	0	0	0	0	0	0	0	0	0	0	0	0	0
FGSG_16138	PH-1	1	1	1	1	1	1	1	1	1	1	0	0	0	0	0	0	0	0	0	0	0	0	0	0	0	0	0	0	0	0	0	0	0
FGSG_16137	PH-1	1	1	1	1	1	1	1	1	1	1	0	0	0	0	0	0	0	0	0	0	0	0	0	0	0	0	0	0	0	0	0	0	0
FGSG_16136	PH-1	1	1	1	1	1	1	1	1	1	1	0	0	0	0	0	0	0	0	0	0	0	0	0	0	0	0	0	0	0	0	0	0	0
FGSG_16133	PH-1	1	1	1	1	1	1	1	1	1	1	0	0	0	0	0	0	0	0	0	0	0	0	0	0	0	0	0	0	0	0	0	0	0
FGSG_16132	PH-1	1	1	1	1	1	1	1	1	1	1	0	0	0	0	0	0	0	0	0	0	0	0	0	0	0	0	0	0	0	0	0	0	0
FGSG_16131	PH-1	1	1	1	1	1	1	1	1	1	1	0	0	0	0	0	0	0	0	0	0	0	0	0	0	0	0	0	0	0	0	0	0	0
FGSG_16130	PH-1	1	1	1	1	1	1	1	1	1	1	0	0	0	0	0	0	0	0	0	0	0	0	0	0	0	0	0	0	0	0	0	0	0
FGSG_16129	PH-1	1	1	1	1	1	1	1	1	1	1	0	0	0	0	0	0	0	0	0	0	0	0	0	0	0	0	0	0	0	0	0	0	0
FGSG_16128	PH-1	1	1	1	1	1	1	1	1	1	1	0	0	0	0	0	0	0	0	0	0	0	0	0	0	0	0	0	0	0	0	0	0	0
FGSG_16127	PH-1	1	1	1	1	1	1	1	1	1	1	0	0	0	0	0	0	0	0	0	0	0	0	0	0	0	0	0	0	0	0	0	0	0
FGSG_16126	PH-1	1	1	1	1	1	1	1	1	1	1	0	0	0	0	0	0	0	0	0	0	0	0	0	0	0	0	0	0	0	0	0	0	0
FGSG_16125	PH-1	1	1	1	1	1	1	1	1	1	1	0	0	0	0	0	0	0	0	0	0	0	0	0	0	0	0	0	0	0	0	0	0	0
FGSG_16124	PH-1	1	1	1	1	1	1	1	1	1	1	0	0	0	0	0	0	0	0	0	0	0	0	0	0	0	0	0	0	0	0	0	0	0
FGSG_16123	PH-1	1	1	1	1	1	1	1	1	1	1	0	0	0	0	0	0	0	0	0	0	0	0	0	0	0	0	0	0	0	0	0	0	0
FGSG_16122	PH-1	1	1	1	1	1	1	1	1	1	1	0	0	0	0	0	0	0	0	0	0	0	0	0	0	0	0	0	0	0	0	0	0	0
FGSG_16121	PH-1	1	1	1	1	1	1	1	1	1	1	0	0	0	0	0	0	0	0	0	0	0	0	0	0	0	0	0	0	0	0	0	0	0
FGSG_16119	PH-1	1	1	1	1	1	1	1	1	1	1	0	0	0	0	0	0	0	0	0	0	0	0	0	0	0	0	0	0	0	0	0	0	0
FGSG_16118	PH-1	1	1	1	1	1	1	1	1	1	1	0	0	0	0	0	0	0	0	0	0	0	0	0	0	0	0	0	0	0	0	0	0	0
FGSG_16117	PH-1	1	1	1	1	1	1	1	1	1	1	0	0	0	0	0	0	0	0	0	0	0	0	0	0	0	0	0	0	0	0	0	0	0
FGSG_16116	PH-1	1	1	1	1	1	1	1	1	1	1	0	0	0	0	0	0	0	0	0	0	0	0	0	0	0	0	0	0	0	0	0	0	0
FGSG_16115	PH-1	1	1	1	1	1	1	1	1	1	1	0	0	0	0	0	0	0	0	0	0	0	0	0	0	0	0	0	0	0	0	0	0	0
FGSG_16114	PH-1	1	1	1	1	1	1	1	1	1	1	0	0	0	0	0	0	0	0	0	0	0	0	0	0	0	0	0	0	0	0	0	0	0
FGSG_16113	PH-1	1	1	1	1	1	1	1	1	1	1	0	0	0	0	0	0	0	0	0	0	0	0	0	0	0	0	0	0	0	0	0	0	0
FGSG_16112	PH-1	1	1	1	1	1	1	1	1	1	1	0	0	0	0	0	0	0	0	0	0	0	0	0	0	0	0	0	0	0	0	0	0	0
FGSG_16111	PH-1	1	1	1	1	1	1	1	1	1	1	0	0	0	0	0	0	0	0	0	0	0	0	0	0	0	0	0	0	0	0	0	0	0
FGSG_16110	PH-1	1	1	1	1	1	1	1	1	1	1	0	0	0	0	0	0	0	0	0	0	0	0	0	0	0	0	0	0	0	0	0	0	0
FGSG_16109	PH-1	1	1	1	1	1	1	1	1	1	1	0	0	0	0	0	0	0	0	0	0	0	0	0	0	0	0	0	0	0	0	0	0	0
FGSG_16108	PH-1	1	1	1	1	1	1	1	1	1	1	0	0	0	0	0	0	0	0	0	0	0	0	0	0	0	0	0	0	0	0	0	0	0
FGSG_16107	PH-1	1	1	1	1	1	1	1	1	1	1	0	0	0	0	0	0	0	0	0	0	0	0	0	0	0	0	0	0	0	0	0	0	0
FGSG_16106	PH-1	1	1	1	1	1	1	1	1	1	1	0	0	0	0	0	0	0	0	0	0	0	0	0	0	0	0	0	0	0	0	0	0	0
FGSG_16104	PH-1	1	1	1	1	1	1	1	1	1	1	0	0	0	0	0	0	0	0	0	0	0	0	0	0	0	0	0	0	0	0	0	0	0
FGSG_16103	PH-1	1	1	1	1	1	1	1	1	1	1	0	0	0	0	0	0	0	0	0	0	0	0	0	0	0	0	0	0	0	0	0	0	0
FGSG_16102	PH-1	1	1	1	1	1	1	1	1	1	1	0	0	0	0	0	0	0	0	0	0	0	0	0	0	0	0	0	0	0	0	0	0	0
FGSG_16101	PH-1	1	1	1	1	1	1	1	1	0	0	0	0	0	0	0	0	0	0	0	0	0	0	0	0	0	0	0	0	0	0	0	0	0
FGSG_16100	PH-1	1	1	1	0	1	0	1	0	0	0	0	0	0	0	0	0	0	0	0	0	0	0	0	0	0	0	0	0	0	0	0	0	0
FGSG_16099	PH-1	1	1	1	1	1	1	1	1	1	1	0	0	0	0	0	0	0	0	0	0	0	0	0	0	0	0	0	0	0	0	0	0	0
FGSG_16098	PH-1	1	1	1	1	1	1	1	1	1	1	0	0	0	0	0	0	0	0	0	0	0	0	0	0	0	0	0	0	0	0	0	0	0
FGSG_16097	PH-1	1	1	1	1	1	1	1	0	1	1	0	0	0	0	0	0	0	0	0	0	0	0	0	0	0	0	0	0	0	0	1	0	0
FGSG_16096	PH-1	1	1	1	1	1	1	1	1	1	1	0	0	0	0	0	0	0	0	0	0	0	0	0	0	0	0	0	0	0	0	0	0	0
FGSG_16095	PH-1	1	1	1	1	1	1	1	1	1	1	0	0	0	0	0	0	0	0	0	0	0	0	0	0	0	0	0	0	0	0	0	0	0
FGSG_16093	PH-1	1	1	1	1	1	1	1	1	1	1	0	0	0	0	0	0	0	0	0	0	0	0	0	0	0	0	0	0	0	0	0	0	0
FGSG_16091	PH-1	1	1	1	1	1	1	1	1	1	1	0	0	0	0	0	0	0	0	0	0	0	0	0	0	0	0	0	0	0	0	0	0	0
FGSG_16090	PH-1	1	1	1	1	1	1	1	1	1	1	0	0	0	0	0	0	0	0	0	0	0	0	0	0	0	0	0	0	0	0	0	0	0
FGSG_16089	PH-1	1	1	0	1	0	1	0	0	0	0	0	0	0	0	0	0	0	0	0	0	0	0	0	0	0	0	0	0	0	0	0	0	0
FGSG_16088	PH-1	1	1	1	1	1	1	1	1	1	1	0	0	0	0	0	0	0	0	0	0	0	0	0	0	0	0	0	0	0	0	0	0	0
FGSG_16087	PH-1	1	1	1	1	1	1	1	1	1	1	0	0	0	0	0	0	0	0	0	0	0	0	0	0	0	0	0	0	0	0	0	0	0
FGSG_16086	PH-1	1	1	1	1	1	1	1	1	1	1	0	0	0	0	0	0	0	0	0	0	0	0	0	0	0	0	0	0	0	0	0	0	0
FGSG_16085	PH-1	1	1	1	1	1	1	1	1	1	1	0	0	0	0	0	0	0	0	0	0	0	0	0	0	0	0	0	0	0	0	0	0	0
FGSG_16084	PH-1	1	1	1	1	1	1	1	1	1	1	0	0	0	0	0	0	0	0	0	0	0	0	0	0	0	0	0	0	0	0	0	0	0
FGSG_16083	PH-1	1	1	1	1	1	1	1	1	1	1	0	0	0	0	0	0	0	0	0	0	0	0	0	0	0	0	0	0	0	0	0	0	0
FGSG_16082	PH-1	1	1	1	1	1	1	1	1	1	1	0	0	0	0	0	0	0	0	0	0	0	0	0	0	0	0	0	0	0	0	0	0	0
FGSG_16081	PH-1	1	1	1	1	1	1	1	1	1	1	0	0	0	0	0	0	0	0	0	0	0	0	0	0	0	0	0	0	0	0	0	0	0
FGSG_16080	PH-1	1	1	1	1	1	1	0	1	1	1	0	0	0	0	0	0	0	0	0	0	0	0	0	0	0	0	0	0	0	1	0	0	0
FGSG_16079	PH-1	1	1	1	1	1	1	1	1	1	1	0	0	0	0	0	0	0	0	0	0	0	0	0	0	0	0	0	0	0	0	0	0	0
FGSG_16078	PH-1	1	1	1	1	1	1	1	1	1	1	0	0	0	0	0	0	0	0	0	0	0	0	0	0	0	0	0	0	0	0	0	0	0
FGSG_16077	PH-1	1	1	1	1	1	1	1	1	1	1	0	0	0	0	0	0	0	0	0	0	0	0	0	0	0	0	0	0	0	0	0	0	0
FGSG_16076	PH-1	1	1	1	1	1	1	1	1	1	1	0	0	0	0	0	0	0	0	0	0	0	0	0	0	0	0	0	0	0	0	0	0	0
FGSG_16075	PH-1	1	1	1	1	1	1	1	1	1	1	0	0	0	0	0	0	0	0	0	0	0	0	0	0	0	0	0	0	0	0	0	0	0
FGSG_16074	PH-1	1	1	1	1	1	1	0	1	1	1	0	0	0	0	0	0	0	0	0	0	0	0	0	0	0	0	0	0	0	1	0	0	0
FGSG_16073	PH-1	1	0	0	1	0	0	1	1	0	0	0	0	0	0	0	0	0	0	0	0	0	0	0	0	0	0	0	0	0	0	0	0	0
FGSG_16072	PH-1	1	0	0	1	0	0	1	1	1	0	0	0	0	0	0	0	0	0	0	0	0	0	0	0	0	0	0	0	0	0	0	0	0
FGSG_16071	PH-1	1	0	0	0	0	0	0	0	1	0	0	0	0	0	0	0	0	0	0	0	0	0	0	0	0	0	0	0	0	0	0	0	0
FGSG_16070	PH-1	1	0	0	0	0	0	0	0	0	0	0	0	0	1	0	0	0	0	0	0	0	0	0	0	0	0	0	0	0	0	0	0	0
FGSG_16069	PH-1	1	1	0	1	0	0	0	0	0	0	0	0	0	0	0	0	0	0	0	0	0	0	0	0	0	0	0	0	0	0	0	0	0
FGSG_16068	PH-1	1	1	1	1	1	0	0	0	0	0	0	0	0	0	0	0	0	0	0	0	0	0	0	0	0	0	0	0	0	0	0	0	0
FGSG_16067	PH-1	1	1	1	1	1	0	0	0	0	0	0	0	0	0	0	0	0	0	0	0	0	0	0	0	0	0	0	0	0	0	0	0	0
FGSG_16066	PH-1	1	1	1	1	1	1	1	1	1	1	0	0	0	0	0	0	0	0	0	0	0	0	0	0	0	0	0	0	0	0	0	0	0
FGSG_16065	PH-1	1	1	1	1	1	1	1	1	1	1	0	0	0	0	0	0	0	0	0	0	0	0	0	0	0	0	0	0	0	0	0	0	0
FGSG_16064	PH-1	1	1	1	1	1	1	1	1	1	1	0	0	0	0	0	0	0	0	0	0	0	0	0	0	0	0	0	0	0	0	0	0	0
FGSG_16063	PH-1	1	1	1	1	1	1	1	1	1	1	0	0	0	0	0	0	0	0	0	0	0	0	0	0	0	0	0	0	0	0	0	0	0
FGSG_16062	PH-1	1	1	1	1	1	1	1	1	1	1	0	0	0	0	0	0	0	0	0	0	0	0	0	0	0	0	0	0	0	0	0	0	0
FGSG_16061	PH-1	1	1	1	1	1	1	1	1	1	1	0	0	0	0	0	0	0	0	0	0	0	0	0	0	0	0	0	0	0	0	0	0	0
FGSG_16060	PH-1	1	1	1	1	1	1	1	1	1	1	0	0	0	0	0	0	0	0	0	0	0	0	0	0	0	0	0	0	0	0	0	0	0
FGSG_16059	PH-1	1	1	1	1	1	1	1	1	1	1	0	0	0	0	0	0	0	0	0	0	0	0	0	0	0	0	0	0	0	0	0	0	0
FGSG_16058	PH-1	1	1	1	1	1	1	1	1	0	0	0	0	0	0	0	0	0	0	0	0	0	0	0	0	0	0	0	0	0	0	0	0	0
FGSG_16057	PH-1	1	1	1	1	1	1	1	1	1	1	0	0	0	0	0	0	0	0	0	0	0	0	0	0	0	0	0	0	0	0	0	0	0
FGSG_16056	PH-1	1	1	1	1	1	1	1	1	1	1	0	0	0	0	0	0	0	0	0	0	0	0	0	0	0	0	0	0	0	0	0	0	0
FGSG_16055	PH-1	1	1	1	1	1	1	1	1	1	1	0	0	0	0	0	0	0	0	0	0	0	0	0	0	0	0	0	0	0	0	0	0	0
FGSG_16054	PH-1	1	1	1	1	1	1	1	1	1	1	0	0	0	0	0	0	0	0	0	0	0	0	0	0	0	0	0	0	0	0	0	0	0
FGSG_16053	PH-1	1	1	1	1	1	1	0	0	1	1	0	0	0	0	0	0	0	0	0	0	0	0	0	0	0	0	0	0	0	0	0	0	0
FGSG_16052	PH-1	1	1	1	1	1	1	0	0	1	1	0	0	0	0	0	0	0	0	0	0	0	0	0	0	0	0	0	0	0	0	0	0	0
FGSG_16051	PH-1	1	1	1	1	1	1	1	1	1	1	0	0	0	0	0	0	0	0	0	0	0	0	0	0	0	0	0	0	0	0	0	0	0
FGSG_16050	PH-1	1	1	1	1	1	1	0	0	1	1	0	0	0	0	0	0	0	0	0	0	0	0	0	0	0	0	0	0	0	0	0	0	0
FGSG_16049	PH-1	1	1	1	1	1	1	0	0	1	1	0	0	0	0	0	0	0	0	0	0	0	0	0	0	0	0	0	0	0	0	0	0	0
FGSG_16048	PH-1	1	1	1	1	1	1	1	1	1	1	0	0	0	0	0	0	0	0	0	0	0	0	0	0	0	0	0	0	0	0	0	0	0
FGSG_16047	PH-1	1	1	1	1	1	1	1	1	1	1	0	0	0	0	0	0	0	0	0	0	0	0	0	0	0	0	0	0	0	0	0	0	0
FGSG_16046	PH-1	1	1	1	0	1	1	0	0	1	1	0	0	0	0	0	0	0	0	0	0	0	0	0	0	0	0	0	0	0	0	0	0	0
FGSG_16045	PH-1	1	1	1	0	1	1	0	0	1	1	0	0	0	0	0	0	0	0	0	0	0	0	0	0	0	0	0	0	0	0	0	0	0
FGSG_16044	PH-1	1	1	1	1	1	1	1	1	1	1	0	0	0	0	0	0	0	0	0	0	0	0	0	0	0	0	0	0	0	0	0	0	0
FGSG_16043	PH-1	1	1	1	1	1	1	1	1	1	1	0	0	0	0	0	0	0	0	0	0	0	0	0	0	0	0	0	0	0	0	0	0	0
FGSG_16042	PH-1	1	1	1	1	1	1	1	1	1	1	0	0	0	0	0	0	0	0	0	0	0	0	0	0	0	0	0	0	0	0	0	0	0
FGSG_16041	PH-1	1	1	1	1	1	1	1	1	1	1	0	0	0	0	0	0	0	0	0	0	0	0	0	0	0	0	0	0	0	0	0	0	0
FGSG_16040	PH-1	1	1	1	1	1	1	1	1	1	1	0	0	0	0	0	0	0	0	0	0	0	0	0	0	0	0	0	0	0	0	0	0	0
FGSG_16039	PH-1	1	1	1	1	1	1	1	1	1	1	0	0	0	0	0	0	0	0	0	0	0	0	0	0	0	0	0	0	0	0	0	0	0
FGSG_16038	PH-1	1	1	1	1	1	1	1	1	1	1	0	0	0	0	0	0	0	0	0	0	0	0	0	0	0	0	0	0	0	0	0	0	0
FGSG_16037	PH-1	1	1	1	1	1	1	1	1	1	1	0	0	0	0	0	0	0	0	0	0	0	0	0	0	0	0	0	0	0	0	0	0	0
FGSG_16036	PH-1	1	1	1	1	1	1	1	1	1	1	0	0	0	0	0	0	0	0	0	0	0	0	0	0	0	0	0	0	0	0	0	0	0
FGSG_16035	PH-1	1	1	1	1	1	1	1	1	1	1	0	0	0	0	0	0	0	0	0	0	0	0	0	0	0	0	0	0	0	0	0	0	0
FGSG_16034	PH-1	1	1	1	1	1	1	1	1	1	1	0	0	0	0	0	0	0	0	0	0	0	0	0	0	0	0	0	0	0	0	0	0	0
FGSG_16033	PH-1	1	1	1	1	1	1	1	1	1	1	0	0	0	0	0	0	0	0	0	0	0	0	0	0	0	0	0	0	0	0	0	0	0
FGSG_16032	PH-1	1	1	1	1	1	1	1	1	1	1	0	0	0	0	0	0	0	0	0	0	0	0	0	0	0	0	0	0	0	0	0	0	0
FGSG_16031	PH-1	1	1	1	1	1	1	1	1	1	1	0	0	0	0	0	0	0	0	0	0	0	0	0	0	0	0	0	0	0	0	0	0	0
FGSG_16030	PH-1	1	1	1	1	1	1	1	1	1	1	0	0	0	0	0	0	0	0	0	0	0	0	0	0	0	0	0	0	0	0	0	0	0
FGSG_16029	PH-1	1	1	1	1	1	1	1	1	1	1	0	0	0	0	0	0	0	0	0	0	0	0	0	0	0	0	0	0	0	0	0	0	0
FGSG_16028	PH-1	1	1	1	1	1	1	1	1	1	1	0	0	0	0	0	0	0	0	0	0	0	0	0	0	0	0	0	0	0	0	0	0	0
FGSG_16027	PH-1	1	1	1	1	1	1	1	1	1	1	0	0	0	0	0	0	0	0	0	0	0	0	0	0	0	0	0	0	0	0	0	0	0
FGSG_16026	PH-1	1	1	1	1	1	1	1	1	1	1	0	0	0	0	0	0	0	0	0	0	0	0	0	0	0	0	0	0	0	0	0	0	0
FGSG_16025	PH-1	1	1	1	1	1	1	1	1	1	1	0	0	0	0	0	0	0	0	0	0	0	0	0	0	0	0	0	0	0	0	0	0	0
FGSG_16024	PH-1	1	1	1	1	1	1	1	1	1	1	0	0	0	0	0	0	0	0	0	0	0	0	0	0	0	0	0	0	0	0	0	0	0
FGSG_16023	PH-1	1	1	1	1	1	1	1	1	1	1	0	0	0	0	0	0	0	0	0	0	0	0	0	0	0	0	0	0	0	0	0	0	0
FGSG_16022	PH-1	1	1	1	1	1	1	1	1	1	1	0	0	0	0	0	0	0	0	0	0	0	0	0	0	0	0	0	0	0	0	0	0	0
FGSG_16021	PH-1	1	1	1	1	1	1	1	1	1	1	0	0	0	0	0	0	0	0	0	0	0	0	0	0	0	0	0	0	0	0	0	0	0
FGSG_16020	PH-1	1	1	1	1	1	1	1	1	1	1	0	0	0	0	0	0	0	0	0	0	0	0	0	0	0	0	0	0	0	0	0	0	0
FGSG_16019	PH-1	1	1	1	1	1	1	1	1	1	1	0	0	0	0	0	0	0	0	0	0	0	0	0	0	0	0	0	0	0	0	0	0	0
FGSG_16018	PH-1	1	1	1	1	1	1	1	1	1	1	0	0	0	0	0	0	0	0	0	0	0	0	0	0	0	0	0	0	0	0	0	0	0
FGSG_16017	PH-1	1	1	1	1	1	1	1	1	1	1	0	0	0	0	0	0	0	0	0	0	0	0	0	0	0	0	0	0	0	0	0	0	0
FGSG_16016	PH-1	1	1	1	1	1	1	1	1	1	1	0	0	0	0	0	0	0	0	0	0	0	0	0	0	0	0	0	0	0	0	0	0	0
FGSG_16015	PH-1	1	1	1	1	1	1	1	1	1	1	0	0	0	0	0	0	0	0	0	0	0	0	0	0	0	0	0	0	0	0	0	0	0
FGSG_16014	PH-1	1	1	1	1	1	1	1	1	1	1	0	0	0	0	0	0	0	0	0	0	0	0	0	0	0	0	0	0	0	0	0	0	0
FGSG_16013	PH-1	1	1	1	1	1	1	1	1	1	1	0	0	0	0	0	0	0	0	0	0	0	0	0	0	0	0	0	0	0	0	0	0	0
FGSG_16012	PH-1	1	1	1	1	1	1	1	1	1	1	0	0	0	0	0	0	0	0	0	0	0	0	0	0	0	0	0	0	0	0	0	0	0
FGSG_16010	PH-1	1	1	1	1	1	1	1	1	1	1	0	0	0	0	0	0	0	0	0	0	0	0	0	0	0	0	0	0	0	0	0	0	0
FGSG_16009	PH-1	1	1	1	1	1	1	1	1	1	1	0	0	0	0	0	0	0	0	0	0	0	0	0	0	0	0	0	0	0	0	0	0	0
FGSG_16008	PH-1	1	1	1	1	1	1	1	1	1	1	0	0	0	0	0	0	0	0	0	0	0	0	0	0	0	0	0	0	0	0	0	0	0
FGSG_16007	PH-1	1	1	1	1	1	1	1	1	1	1	0	0	0	0	0	0	0	0	0	0	0	0	0	0	0	0	0	0	0	0	0	0	0
FGSG_16006	PH-1	1	1	1	1	1	1	1	1	1	1	0	0	0	0	0	0	0	0	0	0	0	0	0	0	0	0	0	0	0	0	0	0	0
FGSG_16005	PH-1	1	1	1	1	1	1	1	1	1	1	0	0	0	0	0	0	0	0	0	0	0	0	0	0	0	0	0	0	0	0	0	0	0
FGSG_16004	PH-1	1	1	1	1	1	1	1	1	1	1	0	0	0	0	0	0	0	0	0	0	0	0	0	0	0	0	0	0	0	0	0	0	0
FGSG_16003	PH-1	1	1	1	1	1	1	1	1	1	1	0	0	0	0	0	0	0	0	0	0	0	0	0	0	0	0	0	0	0	0	0	0	0
FGSG_16002	PH-1	1	1	1	1	1	1	1	1	1	1	0	0	0	0	0	0	0	0	0	0	0	0	0	0	0	0	0	0	0	0	0	0	0
FGSG_16001	PH-1	1	1	1	1	1	1	1	1	1	1	0	0	0	0	0	0	0	0	0	0	0	0	0	0	0	0	0	0	0	0	0	0	0
FGSG_16000	PH-1	1	1	1	1	1	1	1	1	1	1	0	0	0	0	0	0	0	0	0	0	0	0	0	0	0	0	0	0	0	0	0	0	0
FGSG_15999	PH-1	1	1	1	1	1	1	1	1	1	1	0	0	0	0	0	0	0	0	0	0	0	0	0	0	0	0	0	0	0	0	0	0	0
FGSG_15998	PH-1	1	1	1	1	1	1	1	1	1	1	0	0	0	0	0	0	0	0	0	0	0	0	0	0	0	0	0	0	0	0	0	0	0
FGSG_15997	PH-1	1	1	1	1	1	1	1	1	1	1	0	0	0	0	0	0	0	0	0	0	0	0	0	0	0	0	0	0	0	0	0	0	0
FGSG_15996	PH-1	1	1	1	1	1	1	1	1	1	1	0	0	0	0	0	0	0	0	0	0	0	0	0	0	0	0	0	0	0	0	0	0	0
FGSG_15995	PH-1	1	1	1	1	1	1	1	1	1	1	0	0	0	0	0	0	0	0	0	0	0	0	0	0	0	0	0	0	0	0	0	0	0
FGSG_15994	PH-1	1	1	1	1	1	1	1	1	1	1	0	0	0	0	0	0	0	0	0	0	0	0	0	0	0	0	0	0	0	0	0	0	0
FGSG_15993	PH-1	1	1	1	1	1	1	1	1	1	1	0	0	0	0	0	0	0	0	0	0	0	0	0	0	0	0	0	0	0	0	0	0	0
FGSG_15992	PH-1	1	1	1	1	1	1	1	1	1	1	0	0	0	0	0	0	0	0	0	0	0	0	0	0	0	0	0	0	0	0	0	0	0
FGSG_15991	PH-1	1	1	1	1	1	1	1	1	1	1	0	0	0	0	0	0	0	0	0	0	0	0	0	0	0	0	0	0	0	0	0	0	0
FGSG_15990	PH-1	1	1	1	1	1	1	1	1	1	1	0	0	0	0	0	0	0	0	0	0	0	0	0	0	0	0	0	0	0	0	0	0	0
FGSG_15989	PH-1	1	1	1	1	1	1	1	1	1	1	0	0	0	0	0	0	0	0	0	0	0	0	0	0	0	0	0	0	0	0	0	0	0
FGSG_15988	PH-1	1	1	1	1	1	1	1	1	1	1	0	0	0	0	0	0	0	0	0	0	0	0	0	0	0	0	0	0	0	0	0	0	0
FGSG_15987	PH-1	1	1	1	1	1	1	1	1	1	1	0	0	0	0	0	0	0	0	0	0	0	0	0	0	0	0	0	0	0	0	0	0	0
FGSG_15986	PH-1	1	1	1	1	1	1	1	1	1	1	0	0	0	0	0	0	0	0	0	0	0	0	0	0	0	0	0	0	0	0	0	0	0
FGSG_15985	PH-1	1	1	1	1	1	1	1	1	1	1	0	0	0	0	0	0	0	0	0	0	0	0	0	0	0	0	0	0	0	0	0	0	0
FGSG_15984	PH-1	1	1	1	1	1	1	1	1	1	1	0	0	0	0	0	0	0	0	0	0	0	0	0	0	0	0	0	0	0	0	0	0	0
FGSG_15983	PH-1	1	1	1	1	1	1	1	1	1	1	0	0	0	0	0	0	0	0	0	0	0	0	0	0	0	0	0	0	0	0	0	0	0
FGSG_15982	PH-1	1	1	1	1	1	1	1	1	1	1	0	0	0	0	0	0	0	0	0	0	0	0	0	0	0	0	0	0	0	0	0	0	0
FGSG_15980	PH-1	1	1	1	1	1	1	1	1	1	1	0	0	0	0	0	0	0	0	0	0	0	0	0	0	0	0	0	0	0	0	0	0	0
FGSG_15979	PH-1	1	1	1	1	1	1	1	1	1	1	0	0	0	0	0	0	0	0	0	0	0	0	0	0	0	0	0	0	0	0	0	0	0
FGSG_15978	PH-1	1	1	1	1	1	1	1	1	1	1	0	0	0	0	0	0	0	0	0	0	0	0	0	0	0	0	0	0	0	0	0	0	0
FGSG_15977	PH-1	1	1	1	1	1	1	1	1	1	1	0	0	0	0	0	0	0	0	0	0	0	0	0	0	0	0	0	0	0	0	0	0	0
FGSG_15976	PH-1	1	1	1	1	1	1	1	1	1	1	0	0	0	0	0	0	0	0	0	0	0	0	0	0	0	0	0	0	0	0	0	0	0
FGSG_15975	PH-1	1	1	1	1	1	1	1	1	1	1	0	0	0	0	0	0	0	0	0	0	0	0	0	0	0	0	0	0	0	0	0	0	0
FGSG_15974	PH-1	1	1	1	1	1	1	1	1	1	1	0	0	0	0	0	0	0	0	0	0	0	0	0	0	0	0	0	0	0	0	0	0	0
FGSG_15973	PH-1	1	1	1	1	1	1	1	1	1	1	0	0	0	0	0	0	0	0	0	0	0	0	0	0	0	0	0	0	0	0	0	0	0
FGSG_15972	PH-1	1	1	1	1	1	1	1	1	1	1	0	0	0	0	0	0	0	0	0	0	0	0	0	0	0	0	0	0	0	0	0	0	0
FGSG_15971	PH-1	1	1	1	1	1	1	1	1	1	1	0	0	0	0	0	0	0	0	0	0	0	0	0	0	0	0	0	0	0	0	0	0	0
FGSG_15970	PH-1	1	1	1	1	1	1	1	1	1	1	0	0	0	0	0	0	0	0	0	0	0	0	0	0	0	0	0	0	0	0	0	0	0
FGSG_15969	PH-1	1	1	1	1	1	1	1	1	1	1	0	0	0	0	0	0	0	0	0	0	0	0	0	0	0	0	0	0	0	0	0	0	0
FGSG_15968	PH-1	1	1	1	1	1	1	1	1	1	1	0	0	0	0	0	0	0	0	0	0	0	0	0	0	0	0	0	0	0	0	0	0	0
FGSG_15967	PH-1	1	1	1	1	1	1	1	1	1	1	0	0	0	0	0	0	0	0	0	0	0	0	0	0	0	0	0	0	0	0	0	0	0
FGSG_15966	PH-1	1	1	1	1	1	1	1	1	1	1	0	0	0	0	0	0	0	0	0	0	0	0	0	0	0	0	0	0	0	0	0	0	0
FGSG_15965	PH-1	1	1	1	1	1	1	1	1	1	1	0	0	0	0	0	0	0	0	0	0	0	0	0	0	0	0	0	0	0	0	0	0	0
FGSG_15964	PH-1	1	1	1	1	1	1	1	1	1	1	0	0	0	0	0	0	0	0	0	0	0	0	0	0	0	0	0	0	0	0	0	0	0
FGSG_15963	PH-1	1	1	1	1	1	1	1	1	1	1	0	0	0	0	0	0	0	0	0	0	0	0	0	0	0	0	0	0	0	0	0	0	0
FGSG_15962	PH-1	1	1	1	1	1	1	1	1	1	1	0	0	0	0	0	0	0	0	0	0	0	0	0	0	0	0	0	0	0	0	0	0	0
FGSG_15961	PH-1	1	1	1	1	1	1	1	1	1	1	0	0	0	0	0	0	0	0	0	0	0	0	0	0	0	0	0	0	0	0	0	0	0
FGSG_15960	PH-1	1	1	1	1	1	1	1	1	1	1	0	0	0	0	0	0	0	0	0	0	0	0	0	0	0	0	0	0	0	0	0	0	0
FGSG_15959	PH-1	1	1	1	1	1	1	1	1	1	1	0	0	0	0	0	0	0	0	0	0	0	0	0	0	0	0	0	0	0	0	0	0	0
FGSG_15958	PH-1	1	1	1	1	1	1	1	1	1	1	0	0	0	0	0	0	0	0	0	0	0	0	0	0	0	0	0	0	0	0	0	0	0
FGSG_15957	PH-1	1	1	1	1	1	1	1	1	1	1	0	0	0	0	0	0	0	0	0	0	0	0	0	0	0	0	0	0	0	0	0	0	0
FGSG_15956	PH-1	1	1	1	1	1	1	1	1	1	1	0	0	0	0	0	0	0	0	0	0	0	0	0	0	0	0	0	0	0	0	0	0	0
FGSG_15955	PH-1	1	1	1	1	1	1	1	1	1	1	0	0	0	0	0	0	0	0	0	0	0	0	0	0	0	0	0	0	0	0	0	0	0
FGSG_15954	PH-1	1	1	1	1	1	1	0	0	1	1	0	0	0	0	0	0	0	0	0	0	0	0	0	0	0	0	0	0	0	0	0	0	0
FGSG_15953	PH-1	1	1	1	1	1	1	1	1	1	1	0	0	0	0	0	0	0	0	0	0	0	0	0	0	0	0	0	0	0	0	0	0	0
FGSG_15952	PH-1	1	1	1	1	1	1	1	1	1	1	0	0	0	0	0	0	0	0	0	0	0	0	0	0	0	0	0	0	0	0	0	0	0
FGSG_15951	PH-1	1	1	1	1	1	1	1	1	1	1	0	0	0	0	0	0	0	0	0	0	0	0	0	0	0	0	0	0	0	0	0	0	0
FGSG_15950	PH-1	1	1	1	1	1	1	0	0	0	0	1	0	0	0	0	0	0	0	0	0	0	0	0	0	0	0	0	0	0	0	0	0	0
FGSG_15949	PH-1	1	0	0	0	0	1	1	1	0	0	0	0	0	0	0	0	0	0	0	0	0	0	0	0	0	0	0	0	0	0	0	0	0
FGSG_15948	PH-1	1	1	1	1	1	1	1	1	0	0	0	0	0	0	0	0	0	0	0	0	0	0	0	0	0	0	0	0	0	0	0	0	0
FGSG_15947	PH-1	1	1	1	1	1	1	0	0	1	1	0	0	0	0	0	0	0	0	0	0	0	0	0	0	0	0	0	0	0	0	0	0	0
FGSG_15946	PH-1	1	1	1	1	1	1	0	0	1	1	0	0	0	0	0	0	0	0	0	0	0	0	0	0	0	0	0	0	0	0	0	0	0
FGSG_15945	PH-1	1	1	1	1	1	1	1	1	1	1	0	0	0	0	0	0	0	0	0	0	0	0	0	0	0	0	0	0	0	0	0	0	0
FGSG_15944	PH-1	1	1	1	1	1	1	1	1	1	1	0	0	0	0	0	0	0	0	0	0	0	0	0	0	0	0	0	0	0	0	0	0	0
FGSG_15943	PH-1	1	1	1	1	1	1	1	1	1	1	0	0	0	0	0	0	0	0	0	0	0	0	0	0	0	0	0	0	0	0	0	0	0
FGSG_15942	PH-1	1	1	1	1	1	1	1	1	1	1	0	0	0	0	0	0	0	0	0	0	0	0	0	0	0	0	0	0	0	0	0	0	0
FGSG_15941	PH-1	1	1	1	1	1	1	1	1	1	1	0	0	0	0	0	0	0	0	0	0	0	0	0	0	0	0	0	0	0	0	0	0	0
FGSG_15940	PH-1	1	1	1	1	1	1	1	1	1	1	0	0	0	0	0	0	0	0	0	0	0	0	0	0	0	0	0	0	0	0	0	0	0
FGSG_15939	PH-1	1	1	1	1	1	1	1	1	1	1	0	0	0	0	0	0	0	0	0	0	0	0	0	0	0	0	0	0	0	0	0	0	0
FGSG_15938	PH-1	1	1	1	1	1	1	1	1	1	1	0	0	0	0	0	0	0	0	0	0	0	0	0	0	0	0	0	0	0	0	0	0	0
FGSG_15937	PH-1	1	1	1	1	1	1	1	1	1	1	0	0	0	0	0	0	0	0	0	0	0	0	0	0	0	0	0	0	0	0	0	0	0
FGSG_15936	PH-1	1	1	1	1	1	1	1	1	1	1	0	0	0	0	0	0	0	0	0	0	0	0	0	0	0	0	0	0	0	0	0	0	0
FGSG_15935	PH-1	1	1	1	1	1	1	1	1	1	1	0	0	0	0	0	0	0	0	0	0	0	0	0	0	0	0	0	0	0	0	0	0	0
FGSG_15934	PH-1	1	1	1	1	1	1	0	0	1	1	0	0	0	0	0	0	0	0	0	0	0	0	0	0	0	0	0	0	0	0	0	0	0
FGSG_15933	PH-1	1	1	1	1	1	1	1	1	1	1	0	0	0	0	0	0	0	0	0	0	0	0	0	0	0	0	0	0	0	0	0	0	0
FGSG_15932	PH-1	1	1	1	1	1	1	1	1	1	1	0	0	0	0	0	0	0	0	0	0	0	0	0	0	0	0	0	0	0	0	0	0	0
FGSG_15931	PH-1	1	1	1	1	1	1	1	1	1	1	0	0	0	0	0	0	0	0	0	0	0	0	0	0	0	0	0	0	0	0	0	0	0
FGSG_15930	PH-1	1	1	1	1	1	1	1	1	1	1	0	0	0	0	0	0	0	0	0	0	0	0	0	0	0	0	0	0	0	0	0	0	0
FGSG_15929	PH-1	1	1	1	1	1	1	1	1	1	1	0	0	0	0	0	0	0	0	0	0	0	0	0	0	0	0	0	0	0	0	0	0	0
FGSG_15928	PH-1	1	1	1	1	1	1	1	1	1	1	0	0	0	0	0	0	0	0	0	0	0	0	0	0	0	0	0	0	0	0	0	0	0
FGSG_15927	PH-1	1	1	1	1	1	1	1	1	1	1	0	0	0	0	0	0	0	0	0	0	0	0	0	0	0	0	0	0	0	0	0	0	0
FGSG_15926	PH-1	1	1	1	1	1	1	1	1	1	1	0	0	0	0	0	0	0	0	0	0	0	0	0	0	0	0	0	0	0	0	0	0	0
FGSG_15925	PH-1	1	1	1	1	1	1	1	1	1	1	0	0	0	0	0	0	0	0	0	0	0	0	0	0	0	0	0	0	0	0	0	0	0
FGSG_15924	PH-1	1	1	1	1	1	1	1	1	1	1	0	0	0	0	0	0	0	0	0	0	0	0	0	0	0	0	0	0	0	0	0	0	0
FGSG_15923	PH-1	1	1	1	1	1	1	1	1	1	1	0	0	0	0	0	0	0	0	0	0	0	0	0	0	0	0	0	0	0	0	0	0	0
FGSG_15922	PH-1	1	1	1	1	1	1	1	1	1	1	0	0	0	0	0	0	0	0	0	0	0	0	0	0	0	0	0	0	0	0	0	0	0
FGSG_15921	PH-1	1	1	1	1	1	1	0	0	0	0	1	0	0	0	0	0	0	0	0	0	0	0	0	0	0	0	0	0	0	0	0	0	0
FGSG_15920	PH-1	1	1	1	1	1	1	1	1	1	1	0	0	0	0	0	0	0	0	0	0	0	0	0	0	0	0	0	0	0	0	0	0	0
FGSG_15919	PH-1	1	1	1	1	1	1	1	1	1	1	0	0	0	0	0	0	0	0	0	0	0	0	0	0	0	0	0	0	0	0	0	0	0
FGSG_15918	PH-1	1	1	1	1	1	1	1	1	1	1	0	0	0	0	0	0	0	0	0	0	0	0	0	0	0	0	0	0	0	0	0	0	0
FGSG_15917	PH-1	1	1	1	1	1	1	1	1	1	1	0	0	0	0	0	0	0	0	0	0	0	0	0	0	0	0	0	0	0	0	0	0	0
FGSG_15916	PH-1	1	1	1	1	1	1	1	1	1	1	0	0	0	0	0	0	0	0	0	0	0	0	0	0	0	0	0	0	0	0	0	0	0
FGSG_15915	PH-1	1	1	1	1	1	1	1	1	1	1	0	0	0	0	0	0	0	0	0	0	0	0	0	0	0	0	0	0	0	0	0	0	0
FGSG_15914	PH-1	1	1	1	1	1	1	1	1	1	1	0	0	0	0	0	0	0	0	0	0	0	0	0	0	0	0	0	0	0	0	0	0	0
FGSG_15913	PH-1	1	1	1	1	1	1	1	1	1	1	0	0	0	0	0	0	0	0	0	0	0	0	0	0	0	0	0	0	0	0	0	0	0
FGSG_15912	PH-1	1	1	1	1	1	1	1	1	1	1	0	0	0	0	0	0	0	0	0	0	0	0	0	0	0	0	0	0	0	0	0	0	0
FGSG_15911	PH-1	1	1	1	1	1	1	1	1	1	1	0	0	0	0	0	0	0	0	0	0	0	0	0	0	0	0	0	0	0	0	0	0	0
FGSG_15910	PH-1	1	1	1	1	1	1	1	1	1	1	0	0	0	0	0	0	0	0	0	0	0	0	0	0	0	0	0	0	0	0	0	0	0
FGSG_15909	PH-1	1	1	1	1	1	1	1	1	1	1	0	0	0	0	0	0	0	0	0	0	0	0	0	0	0	0	0	0	0	0	0	0	0
FGSG_15908	PH-1	1	1	1	1	1	1	1	1	1	1	0	0	0	0	0	0	0	0	0	0	0	0	0	0	0	0	0	0	0	0	0	0	0
FGSG_15907	PH-1	1	1	1	1	1	1	1	1	1	1	0	0	0	0	0	0	0	0	0	0	0	0	0	0	0	0	0	0	0	0	0	0	0
FGSG_15906	PH-1	1	1	1	1	1	1	1	1	1	1	0	0	0	0	0	0	0	0	0	0	0	0	0	0	0	0	0	0	0	0	0	0	0
FGSG_15905	PH-1	1	1	1	1	1	1	1	1	1	1	0	0	0	0	0	0	0	0	0	0	0	0	0	0	0	0	0	0	0	0	0	0	0
FGSG_15904	PH-1	1	1	1	1	1	1	1	1	1	1	0	0	0	0	0	0	0	0	0	0	0	0	0	0	0	0	0	0	0	0	0	0	0
FGSG_15903	PH-1	1	1	1	1	1	1	1	1	1	1	0	0	0	0	0	0	0	0	0	0	0	0	0	0	0	0	0	0	0	0	0	0	0
FGSG_15902	PH-1	1	1	1	1	1	1	1	1	1	1	0	0	0	0	0	0	0	0	0	0	0	0	0	0	0	0	0	0	0	0	0	0	0
FGSG_15901	PH-1	1	1	1	1	1	1	1	1	1	1	0	0	0	0	0	0	0	0	0	0	0	0	0	0	0	0	0	0	0	0	0	0	0
FGSG_15900	PH-1	1	1	1	1	1	1	1	1	1	1	0	0	0	0	0	0	0	0	0	0	0	0	0	0	0	0	0	0	0	0	0	0	0
FGSG_15899	PH-1	1	1	1	1	1	1	1	1	1	1	0	0	0	0	0	0	0	0	0	0	0	0	0	0	0	0	0	0	0	0	0	0	0
FGSG_15898	PH-1	1	1	1	1	1	1	1	1	1	1	0	0	0	0	0	0	0	0	0	0	0	0	0	0	0	0	0	0	0	0	0	0	0
FGSG_15897	PH-1	1	1	1	1	1	1	1	1	1	1	0	0	0	0	0	0	0	0	0	0	0	0	0	0	0	0	0	0	0	0	0	0	0
FGSG_15896	PH-1	1	1	1	1	1	1	1	1	1	1	0	0	0	0	0	0	0	0	0	0	0	0	0	0	0	0	0	0	0	0	0	0	0
FGSG_15895	PH-1	1	1	1	1	1	1	1	1	1	1	0	0	0	0	0	0	0	0	0	0	0	0	0	0	0	0	0	0	0	0	0	0	0
FGSG_15894	PH-1	1	1	1	1	1	1	1	1	1	1	0	0	0	0	0	0	0	0	0	0	0	0	0	0	0	0	0	0	0	0	0	0	0
FGSG_15893	PH-1	1	1	1	1	1	1	1	1	1	1	0	0	0	0	0	0	0	0	0	0	0	0	0	0	0	0	0	0	0	0	0	0	0
FGSG_15892	PH-1	1	1	1	1	1	1	1	1	1	1	0	0	0	0	0	0	0	0	0	0	0	0	0	0	0	0	0	0	0	0	0	0	0
FGSG_15891	PH-1	1	1	1	1	1	1	1	1	1	1	0	0	0	0	0	0	0	0	0	0	0	0	0	0	0	0	0	0	0	0	0	0	0
FGSG_15890	PH-1	1	1	1	1	1	1	0	0	0	0	1	0	0	0	0	0	0	0	0	0	0	0	0	0	0	0	0	0	0	0	0	0	0
FGSG_15889	PH-1	1	1	1	1	1	1	0	0	0	0	1	0	0	0	0	0	0	0	0	0	0	0	0	0	0	0	0	0	0	0	0	0	0
FGSG_15888	PH-1	1	1	1	1	1	1	1	1	1	1	0	0	0	0	0	0	0	0	0	0	0	0	0	0	0	0	0	0	0	0	0	0	0
FGSG_15886	PH-1	1	1	1	1	1	1	1	1	1	1	0	0	0	0	0	0	0	0	0	0	0	0	0	0	0	0	0	0	0	0	0	0	0
FGSG_15885	PH-1	1	1	1	1	1	1	1	1	1	1	0	0	0	0	0	0	0	0	0	0	0	0	0	0	0	0	0	0	0	0	0	0	0
FGSG_15884	PH-1	1	1	1	1	0	1	1	0	0	1	0	0	0	0	0	0	0	0	0	0	0	0	0	0	0	0	0	0	0	0	0	0	0
FGSG_15883	PH-1	1	1	1	1	1	1	1	1	1	1	0	0	0	0	0	0	0	0	0	0	0	0	0	0	0	0	0	0	0	0	0	0	0
FGSG_15882	PH-1	1	1	1	1	1	1	1	1	1	1	0	0	0	0	0	0	0	0	0	0	0	0	0	0	0	0	0	0	0	0	0	0	0
FGSG_15881	PH-1	1	1	1	1	1	1	1	1	1	1	0	0	0	0	0	0	0	0	0	0	0	0	0	0	0	0	0	0	0	0	0	0	0
FGSG_15880	PH-1	1	1	1	1	1	1	1	1	1	1	0	0	0	0	0	0	0	0	0	0	0	0	0	0	0	0	0	0	0	0	0	0	0
FGSG_15879	PH-1	1	1	1	1	1	1	1	1	1	1	0	0	0	0	0	0	0	0	0	0	0	0	0	0	0	0	0	0	0	0	0	0	0
FGSG_15878	PH-1	1	1	1	1	1	1	1	1	1	1	0	0	0	0	0	0	0	0	0	0	0	0	0	0	0	0	0	0	0	0	0	0	0
FGSG_15877	PH-1	1	1	1	1	1	1	1	1	1	1	0	0	0	0	0	0	0	0	0	0	0	0	0	0	0	0	0	0	0	0	0	0	0
FGSG_15876	PH-1	1	1	1	1	1	1	1	1	1	1	0	0	0	0	0	0	0	0	0	0	0	0	0	0	0	0	0	0	0	0	0	0	0
FGSG_15875	PH-1	1	1	1	1	1	1	1	1	1	1	0	0	0	0	0	0	0	0	0	0	0	0	0	0	0	0	0	0	0	0	0	0	0
FGSG_15874	PH-1	1	1	1	1	1	1	1	1	1	1	0	0	0	0	0	0	0	0	0	0	0	0	0	0	0	0	0	0	0	0	0	0	0
FGSG_15873	PH-1	1	1	1	1	1	1	1	1	1	1	0	0	0	0	0	0	0	0	0	0	0	0	0	0	0	0	0	0	0	0	0	0	0
FGSG_15872	PH-1	1	1	1	1	1	1	1	1	1	1	0	0	0	0	0	0	0	0	0	0	0	0	0	0	0	0	0	0	0	0	0	0	0
FGSG_15871	PH-1	1	1	1	1	1	1	1	1	1	1	0	0	0	0	0	0	0	0	0	0	0	0	0	0	0	0	0	0	0	0	0	0	0
FGSG_15870	PH-1	1	1	1	1	1	1	1	1	1	1	0	0	0	0	0	0	0	0	0	0	0	0	0	0	0	0	0	0	0	0	0	0	0
FGSG_15869	PH-1	1	1	1	1	1	1	1	1	1	1	0	0	0	0	0	0	0	0	0	0	0	0	0	0	0	0	0	0	0	0	0	0	0
FGSG_15868	PH-1	1	1	1	1	1	1	1	1	1	1	0	0	0	0	0	0	0	0	0	0	0	0	0	0	0	0	0	0	0	0	0	0	0
FGSG_15867	PH-1	1	1	1	1	1	1	1	1	1	1	0	0	0	0	0	0	0	0	0	0	0	0	0	0	0	0	0	0	0	0	0	0	0
FGSG_15866	PH-1	1	1	1	1	1	1	1	1	1	1	0	0	0	0	0	0	0	0	0	0	0	0	0	0	0	0	0	0	0	0	0	0	0
FGSG_15865	PH-1	1	1	1	1	1	1	1	1	1	1	0	0	0	0	0	0	0	0	0	0	0	0	0	0	0	0	0	0	0	0	0	0	0
FGSG_15864	PH-1	1	1	1	1	1	1	1	1	1	1	0	0	0	0	0	0	0	0	0	0	0	0	0	0	0	0	0	0	0	0	0	0	0
FGSG_15863	PH-1	1	1	1	1	1	1	1	1	1	1	0	0	0	0	0	0	0	0	0	0	0	0	0	0	0	0	0	0	0	0	0	0	0
FGSG_15862	PH-1	1	1	1	1	1	1	1	1	1	1	0	0	0	0	0	0	0	0	0	0	0	0	0	0	0	0	0	0	0	0	0	0	0
FGSG_15861	PH-1	1	1	1	1	1	1	1	1	1	1	0	0	0	0	0	0	0	0	0	0	0	0	0	0	0	0	0	0	0	0	0	0	0
FGSG_15860	PH-1	1	1	1	1	1	1	1	1	1	1	0	0	0	0	0	0	0	0	0	0	0	0	0	0	0	0	0	0	0	0	0	0	0
FGSG_15859	PH-1	1	1	1	1	1	1	1	1	1	1	0	0	0	0	0	0	0	0	0	0	0	0	0	0	0	0	0	0	0	0	0	0	0
FGSG_15858	PH-1	1	1	1	1	1	1	1	1	1	1	0	0	0	0	0	0	0	0	0	0	0	0	0	0	0	0	0	0	0	0	0	0	0
FGSG_15857	PH-1	1	1	1	1	1	1	1	1	1	1	0	0	0	0	0	0	0	0	0	0	0	0	0	0	0	0	0	0	0	0	0	0	0
FGSG_15856	PH-1	1	1	1	1	1	1	1	1	1	1	0	0	0	0	0	0	0	0	0	0	0	0	0	0	0	0	0	0	0	0	0	0	0
FGSG_15855	PH-1	1	1	1	1	1	1	1	1	1	1	0	0	0	0	0	0	0	0	0	0	0	0	0	0	0	0	0	0	0	0	0	0	0
FGSG_15854	PH-1	1	1	1	1	1	1	1	1	1	1	0	0	0	0	0	0	0	0	0	0	0	0	0	0	0	0	0	0	0	0	0	0	0
FGSG_15853	PH-1	1	1	1	1	1	1	1	1	1	1	0	0	0	0	0	0	0	0	0	0	0	0	0	0	0	0	0	0	0	0	0	0	0
FGSG_15852	PH-1	1	1	1	1	1	1	1	1	1	1	0	0	0	0	0	0	0	0	0	0	0	0	0	0	0	0	0	0	0	0	0	0	0
FGSG_15851	PH-1	1	1	1	1	1	1	1	1	1	1	0	0	0	0	0	0	0	0	0	0	0	0	0	0	0	0	0	0	0	0	0	0	0
FGSG_15850	PH-1	1	1	1	1	1	1	1	1	1	1	0	0	0	0	0	0	0	0	0	0	0	0	0	0	0	0	0	0	0	0	0	0	0
FGSG_15849	PH-1	1	1	1	1	1	1	1	1	1	1	0	0	0	0	0	0	0	0	0	0	0	0	0	0	0	0	0	0	0	0	0	0	0
FGSG_15848	PH-1	1	1	1	1	1	1	1	1	1	1	0	0	0	0	0	0	0	0	0	0	0	0	0	0	0	0	0	0	0	0	0	0	0
FGSG_15847	PH-1	1	1	1	1	1	1	1	1	1	1	0	0	0	0	0	0	0	0	0	0	0	0	0	0	0	0	0	0	0	0	0	0	0
FGSG_15846	PH-1	1	1	1	1	1	1	1	1	1	1	0	0	0	0	0	0	0	0	0	0	0	0	0	0	0	0	0	0	0	0	0	0	0
FGSG_15845	PH-1	1	1	1	1	1	1	1	1	1	1	0	0	0	0	0	0	0	0	0	0	0	0	0	0	0	0	0	0	0	0	0	0	0
FGSG_15844	PH-1	1	1	1	1	1	1	1	1	1	1	0	0	0	0	0	0	0	0	0	0	0	0	0	0	0	0	0	0	0	0	0	0	0
FGSG_15843	PH-1	1	1	1	1	1	1	1	1	1	1	0	0	0	0	0	0	0	0	0	0	0	0	0	0	0	0	0	0	0	0	0	0	0
FGSG_15842	PH-1	1	1	1	1	1	1	1	1	1	1	0	0	0	0	0	0	0	0	0	0	0	0	0	0	0	0	0	0	0	0	0	0	0
FGSG_15841	PH-1	1	1	1	1	1	1	1	1	1	1	0	0	0	0	0	0	0	0	0	0	0	0	0	0	0	0	0	0	0	0	0	0	0
FGSG_15840	PH-1	1	1	1	1	1	1	1	1	1	1	0	0	0	0	0	0	0	0	0	0	0	0	0	0	0	0	0	0	0	0	0	0	0
FGSG_15839	PH-1	1	1	1	1	1	1	1	1	1	1	0	0	0	0	0	0	0	0	0	0	0	0	0	0	0	0	0	0	0	0	0	0	0
FGSG_15838	PH-1	1	1	1	1	1	1	1	1	1	1	0	0	0	0	0	0	0	0	0	0	0	0	0	0	0	0	0	0	0	0	0	0	0
FGSG_15837	PH-1	1	1	1	1	1	1	1	1	1	1	0	0	0	0	0	0	0	0	0	0	0	0	0	0	0	0	0	0	0	0	0	0	0
FGSG_15836	PH-1	1	1	1	1	1	1	1	1	1	1	0	0	0	0	0	0	0	0	0	0	0	0	0	0	0	0	0	0	0	0	0	0	0
FGSG_15835	PH-1	1	1	1	1	1	1	1	1	1	1	0	0	0	0	0	0	0	0	0	0	0	0	0	0	0	0	0	0	0	0	0	0	0
FGSG_15834	PH-1	1	1	1	1	1	1	1	1	1	1	0	0	0	0	0	0	0	0	0	0	0	0	0	0	0	0	0	0	0	0	0	0	0
FGSG_15833	PH-1	1	1	1	1	1	1	1	1	1	1	0	0	0	0	0	0	0	0	0	0	0	0	0	0	0	0	0	0	0	0	0	0	0
FGSG_15832	PH-1	1	1	1	1	1	1	1	1	1	1	0	0	0	0	0	0	0	0	0	0	0	0	0	0	0	0	0	0	0	0	0	0	0
FGSG_15831	PH-1	1	1	1	1	1	1	1	1	1	1	0	0	0	0	0	0	0	0	0	0	0	0	0	0	0	0	0	0	0	0	0	0	0
FGSG_15830	PH-1	1	1	1	1	1	1	1	1	1	1	0	0	0	0	0	0	0	0	0	0	0	0	0	0	0	0	0	0	0	0	0	0	0
FGSG_15829	PH-1	1	1	1	1	1	1	1	1	1	1	0	0	0	0	0	0	0	0	0	0	0	0	0	0	0	0	0	0	0	0	0	0	0
FGSG_15828	PH-1	1	1	1	1	1	1	1	1	1	1	0	0	0	0	0	0	0	0	0	0	0	0	0	0	0	0	0	0	0	0	0	0	0
FGSG_15827	PH-1	1	1	1	1	1	1	1	1	1	1	0	0	0	0	0	0	0	0	0	0	0	0	0	0	0	0	0	0	0	0	0	0	0
FGSG_15825	PH-1	1	1	1	1	1	1	1	1	1	1	0	0	0	0	0	0	0	0	0	0	0	0	0	0	0	0	0	0	0	0	0	0	0
FGSG_15824	PH-1	1	1	1	1	1	1	1	1	1	1	0	0	0	0	0	0	0	0	0	0	0	0	0	0	0	0	0	0	0	0	0	0	0
FGSG_15823	PH-1	1	1	1	1	1	1	1	1	1	1	0	0	0	0	0	0	0	0	0	0	0	0	0	0	0	0	0	0	0	0	0	0	0
FGSG_15822	PH-1	1	1	1	1	1	1	1	1	1	1	0	0	0	0	0	0	0	0	0	0	0	0	0	0	0	0	0	0	0	0	0	0	0
FGSG_15821	PH-1	1	1	1	1	1	1	1	1	1	1	0	0	0	0	0	0	0	0	0	0	0	0	0	0	0	0	0	0	0	0	0	0	0
FGSG_15820	PH-1	1	1	1	1	1	1	1	1	1	1	0	0	0	0	0	0	0	0	0	0	0	0	0	0	0	0	0	0	0	0	0	0	0
FGSG_15819	PH-1	1	1	1	1	1	1	1	1	1	1	0	0	0	0	0	0	0	0	0	0	0	0	0	0	0	0	0	0	0	0	0	0	0
FGSG_15818	PH-1	1	1	1	1	1	1	1	1	1	1	0	0	0	0	0	0	0	0	0	0	0	0	0	0	0	0	0	0	0	0	0	0	0
FGSG_15817	PH-1	1	1	1	1	1	1	1	1	1	1	0	0	0	0	0	0	0	0	0	0	0	0	0	0	0	0	0	0	0	0	0	0	0
FGSG_15816	PH-1	1	1	1	1	1	1	1	1	1	1	0	0	0	0	0	0	0	0	0	0	0	0	0	0	0	0	0	0	0	0	0	0	0
FGSG_15815	PH-1	1	1	1	1	1	1	1	1	1	1	0	0	0	0	0	0	0	0	0	0	0	0	0	0	0	0	0	0	0	0	0	0	0
FGSG_15814	PH-1	1	1	1	1	1	1	1	1	1	1	0	0	0	0	0	0	0	0	0	0	0	0	0	0	0	0	0	0	0	0	0	0	0
FGSG_15813	PH-1	1	1	1	1	1	1	1	1	1	1	0	0	0	0	0	0	0	0	0	0	0	0	0	0	0	0	0	0	0	0	0	0	0
FGSG_15812	PH-1	1	1	1	1	1	1	1	1	1	1	0	0	0	0	0	0	0	0	0	0	0	0	0	0	0	0	0	0	0	0	0	0	0
FGSG_15811	PH-1	1	1	1	1	1	1	1	1	1	1	0	0	0	0	0	0	0	0	0	0	0	0	0	0	0	0	0	0	0	0	0	0	0
FGSG_15810	PH-1	1	1	1	1	1	1	1	1	1	1	0	0	0	0	0	0	0	0	0	0	0	0	0	0	0	0	0	0	0	0	0	0	0
FGSG_15809	PH-1	1	1	1	1	1	1	1	1	1	1	0	0	0	0	0	0	0	0	0	0	0	0	0	0	0	0	0	0	0	0	0	0	0
FGSG_15808	PH-1	1	1	1	1	1	1	1	1	1	1	0	0	0	0	0	0	0	0	0	0	0	0	0	0	0	0	0	0	0	0	0	0	0
FGSG_15807	PH-1	1	1	1	1	1	1	1	1	1	1	0	0	0	0	0	0	0	0	0	0	0	0	0	0	0	0	0	0	0	0	0	0	0
FGSG_15806	PH-1	1	1	1	1	1	1	1	1	1	1	0	0	0	0	0	0	0	0	0	0	0	0	0	0	0	0	0	0	0	0	0	0	0
FGSG_15805	PH-1	1	1	0	1	0	0	0	0	1	1	0	0	0	0	0	0	0	0	0	0	0	0	0	0	0	0	0	0	0	0	0	0	0
FGSG_15804	PH-1	1	1	1	1	1	1	1	1	1	1	0	0	0	0	0	0	0	0	0	0	0	0	0	0	0	0	0	0	0	0	0	0	0
FGSG_15803	PH-1	1	1	1	1	1	1	1	1	1	1	0	0	0	0	0	0	0	0	0	0	0	0	0	0	0	0	0	0	0	0	0	0	0
FGSG_15802	PH-1	1	1	1	1	1	1	1	1	1	1	0	0	0	0	0	0	0	0	0	0	0	0	0	0	0	0	0	0	0	0	0	0	0
FGSG_15801	PH-1	1	1	1	1	1	1	1	1	1	1	0	0	0	0	0	0	0	0	0	0	0	0	0	0	0	0	0	0	0	0	0	0	0
FGSG_15800	PH-1	1	1	1	1	1	1	1	1	1	1	0	0	0	0	0	0	0	0	0	0	0	0	0	0	0	0	0	0	0	0	0	0	0
FGSG_15799	PH-1	1	1	1	1	1	1	1	1	1	1	0	0	0	0	0	0	0	0	0	0	0	0	0	0	0	0	0	0	0	0	0	0	0
FGSG_15798	PH-1	1	1	1	1	1	1	1	1	1	1	0	0	0	0	0	0	0	0	0	0	0	0	0	0	0	0	0	0	0	0	0	0	0
FGSG_15797	PH-1	1	1	1	1	1	1	1	1	1	1	0	0	0	0	0	0	0	0	0	0	0	0	0	0	0	0	0	0	0	0	0	0	0
FGSG_15796	PH-1	1	1	1	1	1	1	1	1	1	1	0	0	0	0	0	0	0	0	0	0	0	0	0	0	0	0	0	0	0	0	0	0	0
FGSG_15795	PH-1	1	1	1	1	1	1	1	1	1	1	0	0	0	0	0	0	0	0	0	0	0	0	0	0	0	0	0	0	0	0	0	0	0
FGSG_15794	PH-1	1	1	1	1	1	1	1	1	1	1	0	0	0	0	0	0	0	0	0	0	0	0	0	0	0	0	0	0	0	0	0	0	0
FGSG_15793	PH-1	1	1	1	1	1	1	1	1	1	1	0	0	0	0	0	0	0	0	0	0	0	0	0	0	0	0	0	0	0	0	0	0	0
FGSG_15792	PH-1	1	1	1	1	1	1	1	1	1	1	0	0	0	0	0	0	0	0	0	0	0	0	0	0	0	0	0	0	0	0	0	0	0
FGSG_15791	PH-1	1	1	1	1	1	1	1	1	1	1	0	0	0	0	0	0	0	0	0	0	0	0	0	0	0	0	0	0	0	0	0	0	0
FGSG_15790	PH-1	1	1	1	1	1	1	1	1	1	1	0	0	0	0	0	0	0	0	0	0	0	0	0	0	0	0	0	0	0	0	0	0	0
FGSG_15789	PH-1	1	1	1	1	1	1	1	1	1	1	0	0	0	0	0	0	0	0	0	0	0	0	0	0	0	0	0	0	0	0	0	0	0
FGSG_15788	PH-1	1	1	1	1	1	1	1	1	1	1	0	0	0	0	0	0	0	0	0	0	0	0	0	0	0	0	0	0	0	0	0	0	0
FGSG_15787	PH-1	1	1	1	1	1	1	1	1	1	1	0	0	0	0	0	0	0	0	0	0	0	0	0	0	0	0	0	0	0	0	0	0	0
FGSG_15786	PH-1	1	1	1	1	1	1	1	1	1	1	0	0	0	0	0	0	0	0	0	0	0	0	0	0	0	0	0	0	0	0	0	0	0
FGSG_15785	PH-1	1	1	1	1	1	1	1	1	1	1	0	0	0	0	0	0	0	0	0	0	0	0	0	0	0	0	0	0	0	0	0	0	0
FGSG_15784	PH-1	1	1	1	1	1	1	1	1	1	1	0	0	0	0	0	0	0	0	0	0	0	0	0	0	0	0	0	0	0	0	0	0	0
FGSG_15783	PH-1	1	1	1	1	1	1	1	1	1	1	0	0	0	0	0	0	0	0	0	0	0	0	0	0	0	0	0	0	0	0	0	0	0
FGSG_15782	PH-1	1	1	1	1	1	1	1	1	1	1	0	0	0	0	0	0	0	0	0	0	0	0	0	0	0	0	0	0	0	0	0	0	0
FGSG_15781	PH-1	1	1	1	1	1	1	1	1	1	1	0	0	0	0	0	0	0	0	0	0	0	0	0	0	0	0	0	0	0	0	0	0	0
FGSG_15780	PH-1	1	1	1	1	1	1	1	1	1	1	0	0	0	0	0	0	0	0	0	0	0	0	0	0	0	0	0	0	0	0	0	0	0
FGSG_15779	PH-1	1	1	1	1	1	1	1	1	1	1	0	0	0	0	0	0	0	0	0	0	0	0	0	0	0	0	0	0	0	0	0	0	0
FGSG_15778	PH-1	1	1	1	1	1	1	1	1	1	1	0	0	0	0	0	0	0	0	0	0	0	0	0	0	0	0	0	0	0	0	0	0	0
FGSG_15777	PH-1	1	1	1	1	1	1	1	1	1	1	0	0	0	0	0	0	0	0	0	0	0	0	0	0	0	0	0	0	0	0	0	0	0
FGSG_15776	PH-1	1	1	1	1	1	1	1	1	1	1	0	0	0	0	0	0	0	0	0	0	0	0	0	0	0	0	0	0	0	0	0	0	0
FGSG_15775	PH-1	1	1	1	1	1	1	1	1	1	1	0	0	0	0	0	0	0	0	0	0	0	0	0	0	0	0	0	0	0	0	0	0	0
FGSG_15774	PH-1	1	1	1	1	1	1	1	1	1	1	0	0	0	0	0	0	0	0	0	0	0	0	0	0	0	0	0	0	0	0	0	0	0
FGSG_15773	PH-1	1	1	1	1	1	1	1	1	1	1	0	0	0	0	0	0	0	0	0	0	0	0	0	0	0	0	0	0	0	0	0	0	0
FGSG_15772	PH-1	1	1	1	1	1	1	1	1	1	1	0	0	0	0	0	0	0	0	0	0	0	0	0	0	0	0	0	0	0	0	0	0	0
FGSG_15771	PH-1	1	1	1	1	1	1	1	1	1	1	0	0	0	0	0	0	0	0	0	0	0	0	0	0	0	0	0	0	0	0	0	0	0
FGSG_15769	PH-1	1	1	1	1	1	1	1	1	1	1	0	0	0	0	0	0	0	0	0	0	0	0	0	0	0	0	0	0	0	0	0	0	0
FGSG_15768	PH-1	1	1	1	1	1	1	1	1	1	1	0	0	0	0	0	0	0	0	0	0	0	0	0	0	0	0	0	0	0	0	0	0	0
FGSG_15767	PH-1	1	1	1	1	1	1	1	1	1	1	0	0	0	0	0	0	0	0	0	0	0	0	0	0	0	0	0	0	0	0	0	0	0
FGSG_15766	PH-1	1	1	1	1	1	1	1	1	1	1	0	0	0	0	0	0	0	0	0	0	0	0	0	0	0	0	0	0	0	0	0	0	0
FGSG_15765	PH-1	1	1	1	1	1	1	1	1	1	1	0	0	0	0	0	0	0	0	0	0	0	0	0	0	0	0	0	0	0	0	0	0	0
FGSG_15764	PH-1	1	1	1	1	1	1	1	1	1	1	0	0	0	0	0	0	0	0	0	0	0	0	0	0	0	0	0	0	0	0	0	0	0
FGSG_15763	PH-1	1	1	1	1	1	1	1	1	1	1	0	0	0	0	0	0	0	0	0	0	0	0	0	0	0	0	0	0	0	0	0	0	0
FGSG_15762	PH-1	1	1	1	1	1	1	1	1	1	1	0	0	0	0	0	0	0	0	0	0	0	0	0	0	0	0	0	0	0	0	0	0	0
FGSG_15761	PH-1	1	1	1	1	1	1	1	1	1	1	0	0	0	0	0	0	0	0	0	0	0	0	0	0	0	0	0	0	0	0	0	0	0
FGSG_15760	PH-1	1	1	1	1	1	1	1	1	1	1	0	0	0	0	0	0	0	0	0	0	0	0	0	0	0	0	0	0	0	0	0	0	0
FGSG_15759	PH-1	1	1	1	1	1	1	1	1	1	1	0	0	0	0	0	0	0	0	0	0	0	0	0	0	0	0	0	0	0	0	0	0	0
FGSG_15758	PH-1	1	1	1	1	1	1	1	1	1	1	0	0	0	0	0	0	0	0	0	0	0	0	0	0	0	0	0	0	0	0	0	0	0
FGSG_15757	PH-1	1	1	1	1	1	1	1	1	1	1	0	0	0	0	0	0	0	0	0	0	0	0	0	0	0	0	0	0	0	0	0	0	0
FGSG_15756	PH-1	1	1	1	1	1	1	1	1	1	1	0	0	0	0	0	0	0	0	0	0	0	0	0	0	0	0	0	0	0	0	0	0	0
FGSG_15755	PH-1	1	1	1	1	1	1	1	1	1	1	0	0	0	0	0	0	0	0	0	0	0	0	0	0	0	0	0	0	0	0	0	0	0
FGSG_15754	PH-1	1	1	1	1	1	1	1	1	1	1	0	0	0	0	0	0	0	0	0	0	0	0	0	0	0	0	0	0	0	0	0	0	0
FGSG_15753	PH-1	1	1	1	1	1	1	1	1	1	1	0	0	0	0	0	0	0	0	0	0	0	0	0	0	0	0	0	0	0	0	0	0	0
FGSG_15752	PH-1	1	1	1	1	1	1	1	1	1	1	0	0	0	0	0	0	0	0	0	0	0	0	0	0	0	0	0	0	0	0	0	0	0
FGSG_15751	PH-1	1	1	1	1	1	1	1	1	1	1	0	0	0	0	0	0	0	0	0	0	0	0	0	0	0	0	0	0	0	0	0	0	0
FGSG_15750	PH-1	1	1	1	1	1	1	1	1	1	1	0	0	0	0	0	0	0	0	0	0	0	0	0	0	0	0	0	0	0	0	0	0	0
FGSG_15749	PH-1	1	1	1	1	1	1	1	1	1	1	0	0	0	0	0	0	0	0	0	0	0	0	0	0	0	0	0	0	0	0	0	0	0
FGSG_15747	PH-1	1	1	1	1	1	1	1	1	1	1	0	0	0	0	0	0	0	0	0	0	0	0	0	0	0	0	0	0	0	0	0	0	0
FGSG_15746	PH-1	1	1	1	1	1	1	1	1	1	1	0	0	0	0	0	0	0	0	0	0	0	0	0	0	0	0	0	0	0	0	0	0	0
FGSG_15745	PH-1	1	1	1	1	1	1	1	1	1	1	0	0	0	0	0	0	0	0	0	0	0	0	0	0	0	0	0	0	0	0	0	0	0
FGSG_15743	PH-1	1	1	1	1	1	1	1	1	1	1	0	0	0	0	0	0	0	0	0	0	0	0	0	0	0	0	0	0	0	0	0	0	0
FGSG_15742	PH-1	1	1	1	1	1	1	1	1	1	1	0	0	0	0	0	0	0	0	0	0	0	0	0	0	0	0	0	0	0	0	0	0	0
FGSG_15741	PH-1	1	1	1	1	1	1	1	1	1	1	0	0	0	0	0	0	0	0	0	0	0	0	0	0	0	0	0	0	0	0	0	0	0
FGSG_15740	PH-1	1	1	1	1	1	1	1	1	1	1	0	0	0	0	0	0	0	0	0	0	0	0	0	0	0	0	0	0	0	0	0	0	0
FGSG_15739	PH-1	1	1	1	1	1	1	1	1	1	1	0	0	0	0	0	0	0	0	0	0	0	0	0	0	0	0	0	0	0	0	0	0	0
FGSG_15738	PH-1	1	1	1	1	1	1	1	1	1	1	0	0	0	0	0	0	0	0	0	0	0	0	0	0	0	0	0	0	0	0	0	0	0
FGSG_15737	PH-1	1	1	1	1	1	1	1	1	1	1	0	0	0	0	0	0	0	0	0	0	0	0	0	0	0	0	0	0	0	0	0	0	0
FGSG_15736	PH-1	1	1	1	1	1	1	1	1	1	1	0	0	0	0	0	0	0	0	0	0	0	0	0	0	0	0	0	0	0	0	0	0	0
FGSG_15735	PH-1	1	1	1	1	1	1	1	1	1	1	0	0	0	0	0	0	0	0	0	0	0	0	0	0	0	0	0	0	0	0	0	0	0
FGSG_15734	PH-1	1	1	1	1	1	1	1	1	1	1	0	0	0	0	0	0	0	0	0	0	0	0	0	0	0	0	0	0	0	0	0	0	0
FGSG_15733	PH-1	1	1	1	1	1	1	1	1	1	1	0	0	0	0	0	0	0	0	0	0	0	0	0	0	0	0	0	0	0	0	0	0	0
FGSG_15732	PH-1	1	1	1	1	1	1	1	1	1	1	0	0	0	0	0	0	0	0	0	0	0	0	0	0	0	0	0	0	0	0	0	0	0
FGSG_15730	PH-1	1	1	1	1	1	1	1	1	1	1	0	0	0	0	0	0	0	0	0	0	0	0	0	0	0	0	0	0	0	0	0	0	0
FGSG_15729	PH-1	1	1	1	1	1	1	1	1	1	1	0	0	0	0	0	0	0	0	0	0	0	0	0	0	0	0	0	0	0	0	0	0	0
FGSG_15728	PH-1	1	1	1	1	1	1	1	1	1	1	0	0	0	0	0	0	0	0	0	0	0	0	0	0	0	0	0	0	0	0	0	0	0
FGSG_15727	PH-1	1	1	1	1	1	1	1	1	1	1	0	0	0	0	0	0	0	0	0	0	0	0	0	0	0	0	0	0	0	0	0	0	0
FGSG_15726	PH-1	1	1	1	1	1	1	1	1	1	1	0	0	0	0	0	0	0	0	0	0	0	0	0	0	0	0	0	0	0	0	0	0	0
FGSG_15725	PH-1	1	1	1	1	1	1	1	1	1	1	0	0	0	0	0	0	0	0	0	0	0	0	0	0	0	0	0	0	0	0	0	0	0
FGSG_15724	PH-1	1	1	1	1	1	1	1	1	1	1	0	0	0	0	0	0	0	0	0	0	0	0	0	0	0	0	0	0	0	0	0	0	0
FGSG_15723	PH-1	1	1	1	1	1	1	1	1	1	1	0	0	0	0	0	0	0	0	0	0	0	0	0	0	0	0	0	0	0	0	0	0	0
FGSG_15722	PH-1	1	1	1	1	1	1	1	1	1	1	0	0	0	0	0	0	0	0	0	0	0	0	0	0	0	0	0	0	0	0	0	0	0
FGSG_15721	PH-1	1	1	1	1	1	1	1	1	1	1	0	0	0	0	0	0	0	0	0	0	0	0	0	0	0	0	0	0	0	0	0	0	0
FGSG_15720	PH-1	1	1	1	1	1	1	1	1	1	1	0	0	0	0	0	0	0	0	0	0	0	0	0	0	0	0	0	0	0	0	0	0	0
FGSG_15719	PH-1	1	1	1	1	1	1	1	1	1	1	0	0	0	0	0	0	0	0	0	0	0	0	0	0	0	0	0	0	0	0	0	0	0
FGSG_15718	PH-1	1	1	1	1	1	1	1	1	1	1	0	0	0	0	0	0	0	0	0	0	0	0	0	0	0	0	0	0	0	0	0	0	0
FGSG_15717	PH-1	1	1	1	1	1	1	1	1	1	1	0	0	0	0	0	0	0	0	0	0	0	0	0	0	0	0	0	0	0	0	0	0	0
FGSG_15716	PH-1	1	1	1	1	1	1	1	1	1	1	0	0	0	0	0	0	0	0	0	0	0	0	0	0	0	0	0	0	0	0	0	0	0
FGSG_15715	PH-1	1	1	1	1	1	1	1	1	1	1	0	0	0	0	0	0	0	0	0	0	0	0	0	0	0	0	0	0	0	0	0	0	0
FGSG_15714	PH-1	1	1	1	1	1	1	1	1	1	1	0	0	0	0	0	0	0	0	0	0	0	0	0	0	0	0	0	0	0	0	0	0	0
FGSG_15713	PH-1	1	1	1	1	1	1	1	1	1	1	0	0	0	0	0	0	0	0	0	0	0	0	0	0	0	0	0	0	0	0	0	0	0
FGSG_15712	PH-1	1	1	1	1	1	1	1	1	1	1	0	0	0	0	0	0	0	0	0	0	0	0	0	0	0	0	0	0	0	0	0	0	0
FGSG_15711	PH-1	1	1	1	1	1	1	1	1	1	1	0	0	0	0	0	0	0	0	0	0	0	0	0	0	0	0	0	0	0	0	0	0	0
FGSG_15710	PH-1	1	1	1	1	1	1	1	1	1	1	0	0	0	0	0	0	0	0	0	0	0	0	0	0	0	0	0	0	0	0	0	0	0
FGSG_15709	PH-1	1	1	1	1	1	1	1	1	1	1	0	0	0	0	0	0	0	0	0	0	0	0	0	0	0	0	0	0	0	0	0	0	0
FGSG_15708	PH-1	1	1	1	1	1	1	1	1	1	1	0	0	0	0	0	0	0	0	0	0	0	0	0	0	0	0	0	0	0	0	0	0	0
FGSG_15707	PH-1	1	1	1	1	1	1	1	1	1	1	0	0	0	0	0	0	0	0	0	0	0	0	0	0	0	0	0	0	0	0	0	0	0
FGSG_15706	PH-1	1	1	1	1	1	1	1	1	1	1	0	0	0	0	0	0	0	0	0	0	0	0	0	0	0	0	0	0	0	0	0	0	0
FGSG_15705	PH-1	1	1	1	1	1	1	1	1	1	1	0	0	0	0	0	0	0	0	0	0	0	0	0	0	0	0	0	0	0	0	0	0	0
FGSG_15704	PH-1	1	1	1	1	1	1	1	1	1	1	0	0	0	0	0	0	0	0	0	0	0	0	0	0	0	0	0	0	0	0	0	0	0
FGSG_15703	PH-1	1	1	1	1	1	1	1	1	1	1	0	0	0	0	0	0	0	0	0	0	0	0	0	0	0	0	0	0	0	0	0	0	0
FGSG_15702	PH-1	1	1	1	1	1	1	1	1	1	1	0	0	0	0	0	0	0	0	0	0	0	0	0	0	0	0	0	0	0	0	0	0	0
FGSG_15701	PH-1	1	1	1	1	1	1	1	1	1	1	0	0	0	0	0	0	0	0	0	0	0	0	0	0	0	0	0	0	0	0	0	0	0
FGSG_15700	PH-1	1	1	1	1	1	1	0	0	0	0	1	0	0	0	0	0	0	0	0	0	0	0	0	0	0	0	0	0	0	0	0	0	0
FGSG_15699	PH-1	1	1	1	1	1	1	1	1	1	1	0	0	0	0	0	0	0	0	0	0	0	0	0	0	0	0	0	0	0	0	0	0	0
FGSG_15698	PH-1	1	1	1	1	1	1	0	0	0	0	1	0	0	0	0	0	0	0	0	0	0	0	0	0	0	0	0	0	0	0	0	0	0
FGSG_15697	PH-1	1	1	1	1	1	1	1	1	1	1	0	0	0	0	0	0	0	0	0	0	0	0	0	0	0	0	0	0	0	0	0	0	0
FGSG_15696	PH-1	1	1	1	1	1	1	1	1	1	1	0	0	0	0	0	0	0	0	0	0	0	0	0	0	0	0	0	0	0	0	0	0	0
FGSG_15695	PH-1	1	1	1	1	1	1	1	1	1	1	0	0	0	0	0	0	0	0	0	0	0	0	0	0	0	0	0	0	0	0	0	0	0
FGSG_15694	PH-1	1	1	1	1	1	1	1	1	1	1	0	0	0	0	0	0	0	0	0	0	0	0	0	0	0	0	0	0	0	0	0	0	0
FGSG_15693	PH-1	1	1	1	1	1	1	1	1	1	1	0	0	0	0	0	0	0	0	0	0	0	0	0	0	0	0	0	0	0	0	0	0	0
FGSG_15692	PH-1	1	1	1	1	1	1	1	1	1	1	0	0	0	0	0	0	0	0	0	0	0	0	0	0	0	0	0	0	0	0	0	0	0
FGSG_15691	PH-1	1	1	1	1	1	1	1	1	1	1	0	0	0	0	0	0	0	0	0	0	0	0	0	0	0	0	0	0	0	0	0	0	0
FGSG_15690	PH-1	1	1	1	1	1	1	1	0	1	1	0	0	0	0	0	0	0	0	0	0	0	0	0	0	0	0	0	0	0	0	1	0	0
FGSG_15689	PH-1	1	1	1	1	1	1	1	1	1	1	0	0	0	0	0	0	0	0	0	0	0	0	0	0	0	0	0	0	0	0	0	0	0
FGSG_15688	PH-1	1	1	1	1	1	1	0	0	0	0	1	0	0	0	0	0	0	0	0	0	0	0	0	0	0	0	0	0	0	0	0	0	0
FGSG_15687	PH-1	1	1	1	1	1	1	0	1	1	1	0	0	0	0	0	0	0	0	0	0	0	0	0	0	0	0	0	0	0	1	0	0	0
FGSG_15686	PH-1	1	1	1	1	1	1	1	1	1	1	0	0	0	0	0	0	0	0	0	0	0	0	0	0	0	0	0	0	0	0	0	0	0
FGSG_15685	PH-1	1	1	1	1	1	1	1	1	1	1	0	0	0	0	0	0	0	0	0	0	0	0	0	0	0	0	0	0	0	0	0	0	0
FGSG_15684	PH-1	1	1	1	1	1	1	1	1	1	1	0	0	0	0	0	0	0	0	0	0	0	0	0	0	0	0	0	0	0	0	0	0	0
FGSG_15683	PH-1	1	1	1	1	1	1	1	1	1	1	0	0	0	0	0	0	0	0	0	0	0	0	0	0	0	0	0	0	0	0	0	0	0
FGSG_15682	PH-1	1	1	1	1	1	1	1	1	1	1	0	0	0	0	0	0	0	0	0	0	0	0	0	0	0	0	0	0	0	0	0	0	0
FGSG_15680	PH-1	1	1	1	1	1	1	1	1	1	1	0	0	0	0	0	0	0	0	0	0	0	0	0	0	0	0	0	0	0	0	0	0	0
FGSG_15679	PH-1	1	1	1	1	1	1	1	1	1	1	0	0	0	0	0	0	0	0	0	0	0	0	0	0	0	0	0	0	0	0	0	0	0
FGSG_15678	PH-1	1	1	1	1	1	1	1	1	1	1	0	0	0	0	0	0	0	0	0	0	0	0	0	0	0	0	0	0	0	0	0	0	0
FGSG_15677	PH-1	1	1	1	1	1	1	1	1	1	1	0	0	0	0	0	0	0	0	0	0	0	0	0	0	0	0	0	0	0	0	0	0	0
FGSG_15676	PH-1	1	1	1	1	1	1	1	1	1	1	0	0	0	0	0	0	0	0	0	0	0	0	0	0	0	0	0	0	0	0	0	0	0
FGSG_15673	PH-1	1	1	1	1	1	1	1	1	1	1	0	0	0	0	0	0	0	0	0	0	0	0	0	0	0	0	0	0	0	0	0	0	0
FGSG_15669	PH-1	1	1	1	1	1	1	1	1	1	1	0	0	0	0	0	0	0	0	0	0	0	0	0	0	0	0	0	0	0	0	0	0	0
FGSG_15665	PH-1	1	1	1	1	1	1	1	1	1	1	0	0	0	0	0	0	0	0	0	0	0	0	0	0	0	0	0	0	0	0	0	0	0
FGSG_15663	PH-1	1	1	0	1	1	1	0	0	0	0	0	0	0	0	0	0	0	0	0	0	0	0	0	0	0	0	0	0	0	0	0	0	0
FGSG_15662	PH-1	1	1	0	1	0	0	1	0	0	0	0	0	0	0	0	0	0	0	0	0	0	0	0	0	0	0	0	0	0	0	0	0	0
FGSG_15661	PH-1	1	1	1	1	1	1	1	1	1	1	0	0	0	0	0	0	0	0	0	0	0	0	0	0	0	0	0	0	0	0	0	0	0
FGSG_15660	PH-1	1	1	1	1	1	1	0	0	1	1	0	0	0	0	0	0	0	0	0	0	0	0	0	0	0	0	0	0	0	0	0	0	0
FGSG_15659	PH-1	1	1	1	0	1	1	0	0	1	1	0	0	0	0	0	0	0	0	0	0	0	0	0	0	0	0	0	0	0	0	0	0	0
FGSG_15658	PH-1	1	1	1	1	1	1	0	1	1	1	0	0	0	0	0	0	0	0	0	0	0	0	0	0	0	0	0	0	0	1	0	0	0
FGSG_15657	PH-1	1	1	1	1	1	1	0	0	0	0	1	0	0	0	0	0	0	0	0	0	0	0	0	0	0	0	0	0	0	0	0	0	0
FGSG_15656	PH-1	1	1	1	1	1	1	1	1	1	1	0	0	0	0	0	0	0	0	0	0	0	0	0	0	0	0	0	0	0	0	0	0	0
FGSG_15655	PH-1	1	1	1	1	1	1	1	0	0	0	0	0	0	0	0	0	0	0	0	0	0	0	0	0	0	0	0	0	0	0	0	0	0
FGSG_15654	PH-1	1	1	1	1	1	1	1	1	1	1	0	0	0	0	0	0	0	0	0	0	0	0	0	0	0	0	0	0	0	0	0	0	0
FGSG_15653	PH-1	1	1	1	1	1	1	1	1	1	1	0	0	0	0	0	0	0	0	0	0	0	0	0	0	0	0	0	0	0	0	0	0	0
FGSG_15652	PH-1	1	0	1	1	1	1	0	0	1	1	0	0	0	0	0	0	0	0	0	0	0	0	0	0	0	0	0	0	0	0	0	0	0
FGSG_15651	PH-1	1	1	1	1	1	1	1	1	1	1	0	0	0	0	0	0	0	0	0	0	0	0	0	0	0	0	0	0	0	0	0	0	0
FGSG_15650	PH-1	1	1	1	1	1	1	1	1	1	1	0	0	0	0	0	0	0	0	0	0	0	0	0	0	0	0	0	0	0	0	0	0	0
FGSG_15649	PH-1	1	1	1	1	1	1	1	1	1	1	0	0	0	0	0	0	0	0	0	0	0	0	0	0	0	0	0	0	0	0	0	0	0
FGSG_15648	PH-1	1	1	1	1	1	1	1	1	1	1	0	0	0	0	0	0	0	0	0	0	0	0	0	0	0	0	0	0	0	0	0	0	0
FGSG_15647	PH-1	1	1	1	1	1	1	1	1	1	1	0	0	0	0	0	0	0	0	0	0	0	0	0	0	0	0	0	0	0	0	0	0	0
FGSG_15646	PH-1	1	1	1	1	1	1	1	1	1	1	0	0	0	0	0	0	0	0	0	0	0	0	0	0	0	0	0	0	0	0	0	0	0
[truncated: 13,301 more rows]

## Sheet: Table S3
Table S3 Functional Categories of F. graminearum Species-Specifc Accessory Genes
FUNCTIONAL CATEGORY	abs SET	rel SET	genes SET	abs GENOME	rel GENOME	rel SET/rel GENOME	P-VALUE
UNCLASSIFIED PROTEINS	72	80	FGSG_11642 FGSG_11643 FGSG_11600 FGSG_00141 FGSG_15054 FGSG_01718 FGSG_01723 FGSG_01760 FGSG_12008 FGSG_12060 FGSG_15059 FGSG_12085 FGSG_15688 FGSG_15698 FGSG_15700 FGSG_15889 FGSG_15890 FGSG_15921 FGSG_15950 FGSG_14014 FGSG_11558 FGSG_14020 FGSG_14021 FGSG_04682 FGSG_15255 FGSG_12216 FGSG_15250 FGSG_04498 FGSG_02935 FGSG_12553 FGSG_16267 FGSG_04695 FGSG_04697 FGSG_04698 FGSG_04699 FGSG_04814 FGS…	7238	52.3	1.52964	4.36926e-08
metabolism of amines	2	2.22	FGSG_01758 FGSG_01761	35	0.25	8.88	0.0216925
defense related proteins	3	3.33	FGSG_01759 FGSG_17130 FGSG_17538	92	0.66	5.04545	0.0220972
compound and organic acid catabolism	2	2.22	FGSG_01759 FGSG_17538	39	0.28	7.92857	0.0265674
C-2 compound and organic acid metabolism	2	2.22	FGSG_01759 FGSG_17538	45	0.32	6.9375	0.0346177

## Sheet: Table S4
Table S4 Genes from the Pan Genome not from PH-1 were Annotated by Blast-2-Go to be Involved in a Wide Array of Processes
SeqName	Genome Source	Description (Blast)	Length	#Hits	e-Value	sim mean	#GO	GO Names list	Enzyme Codes list	InterPro IDs
g9915	NRRL28336	hypothetical protein FPSE_10860 [Fusarium pseudograminearum CS3096]	1503	20	0	0.4845		-	-	no IPS match
g9908	NRRL28336	hypothetical protein FOPG_15626 [Fusarium oxysporum f. sp. conglutinans race 2 54008]	693	9	4.9e-11	0.5511		-	-	no IPS match
g99	NRRL6101	unnamed protein product [Fusarium sp. FIESC_5 CS3069]	663	1	9.6e-58	0.8		-	-	SIGNAL_PEPTIDE_N_REGION (PHOBIUS); SIGNAL_PEPTIDE (PHOBIUS); SIGNAL_PEPTIDE_H_REGION (PHOBIUS); NON_CYTOPLASMIC_DOMAIN (PHOBIUS); SIGNAL_PEPTIDE_C_REGION (PHOBIUS); SignalP-noTM (SIGNALP_EUK); SignalP-TM (SIGNALP_GRAM_POSITIVE); SignalP-noTM (SIGNALP_GRAM_NEGATIVE)
g9716	NRRL28723	hypothetical protein FPSE_09100 [Fusarium pseudograminearum CS3096]	582	1	1.4e-80	0.95		-	-	no IPS match
g9643	NRRL28336	hypothetical protein FOTG_00038 [Fusarium oxysporum f. sp. vasinfectum 25433]	2316	20	0	0.537	1	F:metal ion binding	-	IPR021842 (PFAM); IPR007087 (PROSITE_PATTERNS); NON_CYTOPLASMIC_DOMAIN (PHOBIUS); TRANSMEMBRANE (PHOBIUS); NON_CYTOPLASMIC_DOMAIN (PHOBIUS); TRANSMEMBRANE (PHOBIUS); CYTOPLASMIC_DOMAIN (PHOBIUS)
g9642	NRRL28336	hypothetical protein FOPG_18486 [Fusarium oxysporum f. sp. conglutinans race 2 54008]	546	8	1.7e-16	0.455	1	F:zinc ion binding	-	no IPS match
g9641	NRRL28336	hypothetical protein FGSG_13745 [Fusarium graminearum PH-1]	1485	20	8.8e-10	0.5925	1	F:metal ion binding	-	no IPS match
g9640	NRRL28336	hypothetical protein FOQG_19462 [Fusarium oxysporum f. sp. raphani 54005]	846	20	1.7e-63	0.553	1	F:protein binding	-	IPR002110 (SMART); IPR020683 (G3DSA:1.25.40.GENE3D); IPR020683 (PROSITE_PROFILES); IPR020683 (SUPERFAMILY)
g964	NRRL6101	hypothetical protein FOTG_04305 [Fusarium oxysporum f. sp. vasinfectum 25433]	1818	20	0	0.721		-	-	IPR020683 (G3DSA:1.25.40.GENE3D); SIGNAL_PEPTIDE_H_REGION (PHOBIUS); NON_CYTOPLASMIC_DOMAIN (PHOBIUS); SIGNAL_PEPTIDE (PHOBIUS); SIGNAL_PEPTIDE_C_REGION (PHOBIUS); SIGNAL_PEPTIDE_N_REGION (PHOBIUS)
g9639	NRRL28336	hypothetical protein FOYG_03474 [Fusarium oxysporum FOSC 3-a]	363	7	7.2e-21	0.6343	11	P:microtubule nucleation; P:microtubule-based process; P:protein polymerization; C:microtubule; F:nucleotide binding; F:GTP binding; P:cytoplasmic microtubule organization; C:gamma-tubulin complex; C:protein complex; P:metabolic process; F:GTPase activity	-	no IPS match
g9638	NRRL28336	hypothetical protein FOXG_21635 [Fusarium oxysporum f. sp. lycopersici 4287]	762	20	1.2e-57	0.4675		-	-	no IPS match
g9637	NRRL28336	hypothetical protein FOXG_21637 [Fusarium oxysporum f. sp. lycopersici 4287]	300	11	7.1e-19	0.54	10	F:transmembrane transporter activity; F:substrate-specific transmembrane transporter activity; C:integral component of membrane; C:membrane; P:transmembrane transport; P:transport; F:transporter activity; F:metal ion binding; P:metabolic process; F:catalytic activity	-	no IPS match
g9636	NRRL28336	hypothetical protein FOXG_21636 [Fusarium oxysporum f. sp. lycopersici 4287]	678	17	4.8e-84	0.5324	2	F:heme binding; F:electron carrier activity	-	TRANSMEMBRANE (PHOBIUS); CYTOPLASMIC_DOMAIN (PHOBIUS); NON_CYTOPLASMIC_DOMAIN (PHOBIUS)
g9635	NRRL28336	hypothetical protein FOTG_00045 [Fusarium oxysporum f. sp. vasinfectum 25433]	1362	20	0	0.6335		-	-	no IPS match
g9634	NRRL28336	hypothetical protein FOPG_19354 [Fusarium oxysporum f. sp. conglutinans race 2 54008]	666	19	2.3e-99	0.5416	7	P:nitrogen compound metabolic process; F:ligase activity; C:cytoplasm; P:glutamine biosynthetic process; F:glutamate-ammonia ligase activity; P:nitrogen fixation; F:catalytic activity	-	no IPS match
g9633	NRRL28336	hypothetical protein FOQG_19387 [Fusarium oxysporum f. sp. raphani 54005]	675	20	1.5e-63	0.545	2	F:hydrolase activity; P:metabolic process	-	no IPS match
g9632	NRRL28336	hypothetical protein FOQG_19386 [Fusarium oxysporum f. sp. raphani 54005]	489	20	5.3e-61	0.6805		-	-	Coil (COILS)
g9631	NRRL28336	hypothetical protein FOTG_00049 [Fusarium oxysporum f. sp. vasinfectum 25433]	870	20	2.1e-103	0.6025		-	-	SIGNAL_PEPTIDE_C_REGION (PHOBIUS); SIGNAL_PEPTIDE_H_REGION (PHOBIUS); SIGNAL_PEPTIDE_N_REGION (PHOBIUS); SIGNAL_PEPTIDE (PHOBIUS); NON_CYTOPLASMIC_DOMAIN (PHOBIUS); SignalP-noTM (SIGNALP_GRAM_NEGATIVE); SignalP-noTM (SIGNALP_EUK)
g9630	NRRL28336	hypothetical protein FOTG_00053 [Fusarium oxysporum f. sp. vasinfectum 25433]	2040	20	1.1e-180	0.5855		-	-	Coil (COILS); IPR022198 (PFAM)
g9629	NRRL28336	hypothetical protein FOXB_00649 [Fusarium oxysporum Fo5176]	1020	20	6.5e-113	0.5345	4	F:hydrolase activity; P:metabolic process; F:metal ion binding; F:zinc ion binding	-	no IPS match
g9628	NRRL28336	hypothetical protein FOTG_00055 [Fusarium oxysporum f. sp. vasinfectum 25433]	594	20	1.3e-33	0.657	5	P:regulation of transcription, DNA-templated; P:transcription, DNA-templated; F:protein dimerization activity; C:nucleus; F:DNA binding	-	no IPS match
g9627	NRRL28336	hypothetical protein FOXG_21647 [Fusarium oxysporum f. sp. lycopersici 4287]	1551	20	0	0.627		-	-	G3DSA:3.40.50.80 (GENE3D); PTHR32361 (PANTHER); NON_CYTOPLASMIC_DOMAIN (PHOBIUS); TRANSMEMBRANE (PHOBIUS); CYTOPLASMIC_DOMAIN (PHOBIUS); CYTOPLASMIC_DOMAIN (PHOBIUS); TRANSMEMBRANE (PHOBIUS); NON_CYTOPLASMIC_DOMAIN (PHOBIUS); CYTOPLASMIC_DOMAIN (PHOBIUS); TRANSMEMBRANE (PHOBIUS); TRANSMEMBRANE (PHOBIUS); NON_CYTOPLASMIC_DOMAIN (PHOBIUS); TRANSMEMBRANE (PHOBIUS); CYTOPLASMIC_DOMAIN (PHOBIUS); NON_…
g959	NRRL28720	hypothetical protein FAVG1_12967 [Fusarium avenaceum]	2067	20	0	0.667	1	F:protein binding	-	IPR020683 (G3DSA:1.25.40.GENE3D); SIGNAL_PEPTIDE (PHOBIUS); NON_CYTOPLASMIC_DOMAIN (PHOBIUS); SIGNAL_PEPTIDE_C_REGION (PHOBIUS); SIGNAL_PEPTIDE_H_REGION (PHOBIUS); SIGNAL_PEPTIDE_N_REGION (PHOBIUS); IPR020683 (PROSITE_PROFILES); IPR002110 (PROSITE_PROFILES); IPR020683 (SUPERFAMILY)
g9578	DAOM180378	hypothetical protein FG05_30285 [Fusarium graminearum]	375	15	6.9e-71	0.602	13	P:cellular amino acid metabolic process; P:carboxylic acid metabolic process; F:catalytic activity; F:carboxy-lyase activity; F:pyridoxal phosphate binding; F:lyase activity; C:eukaryotic translation initiation factor 3 complex; F:translation initiation factor binding; P:translational initiation; F:nucleic acid binding; F:nucleotide binding; F:RNA binding; F:translation initiation factor activity	-	no IPS match
g938	NRRL6101	unnamed protein product [Fusarium graminearum]	528	20	1.3e-71	0.5185	7	F:ATP binding; F:DNA binding; F:metal ion binding; F:zinc ion binding; F:nucleic acid binding; P:metabolic process; F:ATP-dependent helicase activity	-	IPR027417 (SUPERFAMILY)
g9337	NRRL28723	AF434182_1endoglucanase [Fusarium equiseti]	717	20	2.5e-147	0.815	2	F:cellulase activity; P:polysaccharide catabolic process	EC:3.2.1.4	IPR013319 (G3DSA:2.60.120.GENE3D); IPR002594 (PFAM); SIGNAL_PEPTIDE_C_REGION (PHOBIUS); NON_CYTOPLASMIC_DOMAIN (PHOBIUS); SIGNAL_PEPTIDE_H_REGION (PHOBIUS); SIGNAL_PEPTIDE_N_REGION (PHOBIUS); SIGNAL_PEPTIDE (PHOBIUS); SignalP-noTM (SIGNALP_GRAM_NEGATIVE); SignalP-noTM (SIGNALP_EUK); IPR013320 (SUPERFAMILY)
g9336	NRRL28723	hypothetical protein NECHADRAFT_106256 [Nectria haematococca mpVI 77-13-4]	1011	20	0	0.8005	2	F:hydrolase activity, hydrolyzing O-glycosyl compounds; P:carbohydrate metabolic process	-	IPR006710 (PFAM); IPR023296 (G3DSA:2.115.10.GENE3D); IPR006710 (PANTHER); PTHR22925:SF12 (PANTHER); SIGNAL_PEPTIDE_H_REGION (PHOBIUS); SIGNAL_PEPTIDE_N_REGION (PHOBIUS); SIGNAL_PEPTIDE_C_REGION (PHOBIUS); NON_CYTOPLASMIC_DOMAIN (PHOBIUS); SIGNAL_PEPTIDE (PHOBIUS); SignalP-noTM (SIGNALP_EUK); IPR023296 (SUPERFAMILY)
g9304	NRRL28723	hypothetical protein HMPREF1541_08699 [Cyphellophora europaea CBS 101466]	1569	20	5.4e-12	0.4915		-	-	no IPS match
g9303	NRRL28723	hypothetical protein FOXB_14380 [Fusarium oxysporum Fo5176]	1674	20	2.8e-153	0.635	2	F:chromatin binding; F:DNA binding	-	no IPS match
g9300	NRRL28723	hypothetical protein FOVG_17638 [Fusarium oxysporum f. sp. pisi HDV247]	693	20	1e-125	0.793		-	-	no IPS match
g9299	NRRL28723	hypothetical protein FOVG_18744 [Fusarium oxysporum f. sp. pisi HDV247]	534	19	3.5e-114	0.6142		-	-	no IPS match
g9298	NRRL28723	hypothetical protein FOTG_16964 [Fusarium oxysporum f. sp. vasinfectum 25433]	699	20	9e-132	0.863		-	-	no IPS match
g9297	NRRL28723	hypothetical protein FOCG_17597 [Fusarium oxysporum f. sp. radicis-lycopersici 26381]	312	20	2e-64	0.599	18	P:signal transduction by protein phosphorylation; C:membrane; P:phosphorylation; F:kinase activity; P:signal transduction; P:phosphorelay signal transduction system; C:intracellular; F:signal transducer activity; F:phosphorelay sensor kinase activity; F:transferase activity, transferring phosphorus-containing groups; C:Elg1 RFC-like complex; F:ATP binding; P:DNA repair; F:nucleotide binding; C:cy…	-	no IPS match
g9296	NRRL28723	hypothetical protein FOCG_17598 [Fusarium oxysporum f. sp. radicis-lycopersici 26381]	903	6	5.7e-162	0.7283		-	-	no IPS match
g9295	NRRL28723	hypothetical protein FOQG_12286 [Fusarium oxysporum f. sp. raphani 54005]	900	20	3.8e-149	0.7125	3	F:methyltransferase activity; F:transferase activity; P:methylation	-	IPR029063 (G3DSA:3.40.50.GENE3D); PF13489 (PFAM); PTHR10108:SF695 (PANTHER); PTHR10108 (PANTHER); IPR029063 (SUPERFAMILY)
g9294	NRRL28723	hypothetical protein FOQG_16773 [Fusarium oxysporum f. sp. raphani 54005]	2031	20	0	0.637		-	-	Coil (COILS)
g9293	NRRL28723	hypothetical protein NECHADRAFT_88961 [Nectria haematococca mpVI 77-13-4]	1182	20	1.1e-75	0.5455	1	F:transferase activity, transferring phosphorus-containing groups	-	IPR010730 (PFAM)
g9287	NRRL28721	hypothetical protein FOMG_16783 [Fusarium oxysporum f. sp. melonis 26406]	501	8	1.1e-76	0.86	5	C:nucleus; F:RNA polymerase II transcription factor activity, sequence-specific DNA binding; F:zinc ion binding; P:regulation of transcription from RNA polymerase II promoter; P:transcription from RNA polymerase II promoter	-	NON_CYTOPLASMIC_DOMAIN (PHOBIUS); TRANSMEMBRANE (PHOBIUS); CYTOPLASMIC_DOMAIN (PHOBIUS); TMhelix (TMHMM); TMhelix (TMHMM)
g9286	NRRL28721	hypothetical protein FOXB_11275 [Fusarium oxysporum Fo5176]	411	20	9.8e-93	0.7145	2	F:carbon-sulfur lyase activity; P:metabolic process	-	no IPS match
g9285	DAOM180378	hypothetical protein FOVG_18565 [Fusarium oxysporum f. sp. pisi HDV247]	618	20	5.9e-122	0.848	2	F:hydrolase activity; P:metabolic process	-	IPR029058 (G3DSA:3.40.50.GENE3D); PTHR17630 (PANTHER); PTHR17630:SF33 (PANTHER); NON_CYTOPLASMIC_DOMAIN (PHOBIUS); SIGNAL_PEPTIDE_N_REGION (PHOBIUS); SIGNAL_PEPTIDE_C_REGION (PHOBIUS); SIGNAL_PEPTIDE_H_REGION (PHOBIUS); SIGNAL_PEPTIDE (PHOBIUS); SignalP-noTM (SIGNALP_GRAM_NEGATIVE); SignalP-TM (SIGNALP_GRAM_POSITIVE); SignalP-noTM (SIGNALP_EUK); IPR029058 (SUPERFAMILY)
g9284	DAOM180378	hypothetical protein FG05_30460 [Fusarium graminearum]	1182	20	0	0.7985	5	C:nucleus; F:RNA polymerase II transcription factor activity, sequence-specific DNA binding; F:zinc ion binding; P:regulation of transcription from RNA polymerase II promoter; P:transcription from RNA polymerase II promoter	-	no IPS match
g9263	DAOM180378	unnamed protein product [Fusarium graminearum]	1197	11	9.9e-169	0.7627		-	-	SIGNAL_PEPTIDE_C_REGION (PHOBIUS); SIGNAL_PEPTIDE_H_REGION (PHOBIUS); NON_CYTOPLASMIC_DOMAIN (PHOBIUS); SIGNAL_PEPTIDE_N_REGION (PHOBIUS); SIGNAL_PEPTIDE (PHOBIUS); SignalP-noTM (SIGNALP_EUK); SignalP-TM (SIGNALP_GRAM_POSITIVE); SignalP-noTM (SIGNALP_GRAM_NEGATIVE)
g9258	NRRL28723	PREDICTED: coiled-coil and C2 domain-containing protein 1B [Fulmarus glacialis]	387	6	5.4	0.5233		-	-	no IPS match
g9228	DAOM180378	Putative amidoligase enzyme [Penicillium roqueforti FM164]	1167	20	1.8e-176	0.676	2	F:ligase activity; P:metabolic process	-	IPR022025 (PFAM)
g9218	NRRL6101	hypothetical protein [Turicella otitidis]	465	1	1	0.39		-	-	no IPS match
g9217	NRRL6101	hypothetical protein FOXB_14493 [Fusarium oxysporum Fo5176]	828	20	1.8e-150	0.716	3	F:DNA binding; P:transposition, DNA-mediated; P:DNA integration	-	IPR002492 (PFAM); PTHR23022 (PANTHER); PTHR23022:SF19 (PANTHER)
g9216	NRRL6101	putative transposase [Nectria haematococca]	456	20	5e-49	0.8595	5	F:DNA binding; F:FMN binding; F:oxidoreductase activity; F:protein dimerization activity; P:oxidation-reduction process	-	Coil (COILS)
g9215	NRRL6101	hypothetical protein FOVG_16684 [Fusarium oxysporum f. sp. pisi HDV247]	993	20	0	0.769	1	F:DNA binding	-	IPR006600 (SMART); IPR004875 (PFAM); IPR007889 (PFAM); IPR006600 (PFAM); PTHR19303 (PANTHER); PTHR19303:SF223 (PANTHER); IPR006600 (PROSITE_PROFILES); IPR007889 (PROSITE_PROFILES); IPR009057 (SUPERFAMILY)
g9205	DAOM180378	hypothetical protein FG05_30541 [Fusarium graminearum]	1542	20	0	0.5805	1	F:peptidase activity	-	CYTOPLASMIC_DOMAIN (PHOBIUS); TRANSMEMBRANE (PHOBIUS); NON_CYTOPLASMIC_DOMAIN (PHOBIUS); NON_CYTOPLASMIC_DOMAIN (PHOBIUS); TRANSMEMBRANE (PHOBIUS); TRANSMEMBRANE (PHOBIUS); CYTOPLASMIC_DOMAIN (PHOBIUS); TRANSMEMBRANE (PHOBIUS); CYTOPLASMIC_DOMAIN (PHOBIUS); TMhelix (TMHMM); TMhelix (TMHMM)
g9204	DAOM180378	hypothetical protein FG05_30542 [Fusarium graminearum]	6222	20	0	0.5605	1	F:protein binding	-	Coil (COILS); IPR019734 (SMART); IPR011990 (G3DSA:1.25.40.GENE3D); IPR019734 (PFAM); IPR010730 (PFAM); IPR013026 (PROSITE_PROFILES); IPR013026 (PROSITE_PROFILES); IPR019734 (PROSITE_PROFILES); IPR019734 (PROSITE_PROFILES); SSF48452 (SUPERFAMILY); SSF48452 (SUPERFAMILY); SSF48452 (SUPERFAMILY)
g9203	DAOM233423	predicted protein [Aspergillus terreus NIH2624]	1023	20	1.3e-152	0.669	5	C:cellular_component; P:transcription, DNA-templated; F:zinc ion binding; C:nucleus; F:DNA binding	-	IPR016040 (G3DSA:3.40.50.GENE3D); G3DSA:3.90.25.10 (GENE3D); IPR008030 (PFAM); PTHR14194:SF49 (PANTHER); PTHR14194 (PANTHER); SSF51735 (SUPERFAMILY)
g9203	DAOM180378	hypothetical protein FG05_30543 [Fusarium graminearum]	2676	20	0	0.5535	6	P:nucleoside metabolic process; F:catalytic activity; F:metal ion binding; P:oxidation-reduction process; F:oxidoreductase activity; P:metabolic process	-	no IPS match
g9202	DAOM233423	related to tol protein [Fusarium fujikuroi IMI 58289]	822	20	3e-120	0.5695	2	F:transferase activity, transferring phosphorus-containing groups; P:metabolic process	-	IPR010730 (PFAM)
g9201	DAOM233423	monothiol glutaredoxin [Fusarium verticillioides 7600]	348	20	3.6e-46	0.7415	3	F:electron carrier activity; F:protein disulfide oxidoreductase activity; P:cell redox homeostasis	-	IPR012336 (G3DSA:3.40.30.GENE3D); IPR002109 (PFAM); PTHR10293:SF40 (PANTHER); IPR004480 (PANTHER); IPR002109 (PROSITE_PROFILES); IPR012336 (SUPERFAMILY)
g9196	NRRL6101	hypothetical protein SETTUDRAFT_155399 [Setosphaeria turcica Et28A]	1362	20	0	0.686	1	F:FAD binding	-	PR00420 (PRINTS); G3DSA:3.50.50.60 (GENE3D); IPR002938 (PFAM); PTHR13789:SF9 (PANTHER); PTHR13789 (PANTHER); SIGNAL_PEPTIDE_H_REGION (PHOBIUS); NON_CYTOPLASMIC_DOMAIN (PHOBIUS); SIGNAL_PEPTIDE (PHOBIUS); SIGNAL_PEPTIDE_N_REGION (PHOBIUS); SIGNAL_PEPTIDE_C_REGION (PHOBIUS); SignalP-noTM (SIGNALP_EUK); SSF54373 (SUPERFAMILY); SSF51905 (SUPERFAMILY)
g9195	NRRL6101	hypothetical protein PV09_02634 [Verruconis gallopava]	1026	20	0	0.7715	2	F:arylformamidase activity; P:tryptophan catabolic process to kynurenine	EC:3.5.1.9	G3DSA:3.50.30.50 (GENE3D); IPR007325 (PFAM); SSF102198 (SUPERFAMILY)
g9194	NRRL6101	hypothetical protein SETTUDRAFT_92798 [Setosphaeria turcica Et28A]	1134	20	0	0.6855	2	F:hydrolase activity; P:metabolic process	-	IPR029059 (PFAM); IPR029058 (G3DSA:3.40.50.GENE3D); IPR029058 (SUPERFAMILY)
g9193	NRRL6101	hypothetical protein SETTUDRAFT_93689 [Setosphaeria turcica Et28A]	1401	20	0	0.6035	4	F:homogentisate 1,2-dioxygenase activity; P:L-phenylalanine catabolic process; P:tyrosine metabolic process; P:oxidation-reduction process	EC:1.13.11; EC:1.13.11.5	IPR014710 (G3DSA:2.60.120.GENE3D); IPR005708 (PFAM); PTHR11056:SF0 (PANTHER); IPR005708 (PANTHER); IPR005708 (PANTHER); IPR011051 (SUPERFAMILY)
g9179	NRRL6101	peptidase C14 [Streptomyces achromogenes]	357	2	6.3	0.55		-	-	no IPS match
g9178	NRRL6101	PREDICTED: mucin-17-like [Ceratitis capitata]	489	1	4.7	0.49		-	-	CYTOPLASMIC_DOMAIN (PHOBIUS); NON_CYTOPLASMIC_DOMAIN (PHOBIUS); TRANSMEMBRANE (PHOBIUS); TMhelix (TMHMM)
g9152	DAOM180378	hypothetical protein FG05_11380 [Fusarium graminearum]	261	5	2.3e-40	0.804	7	F:ATP binding; P:cell cycle; C:integral component of membrane; P:chromosome segregation; F:nucleotide binding; P:cell division; F:DNA binding	-	no IPS match
g9149	NRRL28720	hypothetical protein FVEG_08382 [Fusarium verticillioides 7600]	471	20	5.9e-60	0.7165	3	C:integral component of membrane; F:transmembrane transporter activity; P:transmembrane transport	-	IPR005828 (PFAM); CYTOPLASMIC_DOMAIN (PHOBIUS); TRANSMEMBRANE (PHOBIUS); NON_CYTOPLASMIC_DOMAIN (PHOBIUS); NON_CYTOPLASMIC_DOMAIN (PHOBIUS); CYTOPLASMIC_DOMAIN (PHOBIUS); TRANSMEMBRANE (PHOBIUS); TRANSMEMBRANE (PHOBIUS); IPR020846 (SUPERFAMILY); TMhelix (TMHMM); TMhelix (TMHMM); TMhelix (TMHMM)
g9149	NRRL6101	hypothetical protein Z517_12549 [Fonsecaea pedrosoi CBS 271.37]	513	20	4.4e-25	0.557		-	-	no IPS match
g9132	NRRL28720	hypothetical protein FG05_30684 [Fusarium graminearum]	987	20	0	0.659	4	F:chitinase activity; F:chitin binding; P:carbohydrate metabolic process; P:chitin catabolic process	EC:3.2.1.14	SIGNAL_PEPTIDE (PHOBIUS); SIGNAL_PEPTIDE_C_REGION (PHOBIUS); SIGNAL_PEPTIDE_N_REGION (PHOBIUS); SIGNAL_PEPTIDE_H_REGION (PHOBIUS); NON_CYTOPLASMIC_DOMAIN (PHOBIUS); SignalP-noTM (SIGNALP_GRAM_NEGATIVE); SignalP-noTM (SIGNALP_EUK); SignalP-TM (SIGNALP_GRAM_POSITIVE)
g9130	NRRL28720	hypothetical protein FOMG_14111 [Fusarium oxysporum f. sp. melonis 26406]	567	20	1.2e-114	0.9445	2	C:integral component of membrane; P:transmembrane transport	-	PTHR24004:SF53 (PANTHER); PTHR24004 (PANTHER); CYTOPLASMIC_DOMAIN (PHOBIUS); CYTOPLASMIC_DOMAIN (PHOBIUS); NON_CYTOPLASMIC_DOMAIN (PHOBIUS); TRANSMEMBRANE (PHOBIUS); TRANSMEMBRANE (PHOBIUS); TRANSMEMBRANE (PHOBIUS); NON_CYTOPLASMIC_DOMAIN (PHOBIUS); TMhelix (TMHMM); TMhelix (TMHMM); TMhelix (TMHMM); TMhelix (TMHMM)
g9129	NRRL28720	uncharacterized protein FFUJ_09212 [Fusarium fujikuroi IMI 58289]	435	20	5.2e-59	0.619		-	-	no IPS match
g9128	NRRL28720	hypothetical protein FGSG_12616 [Fusarium graminearum PH-1]	1803	20	7.6e-94	0.5195	6	F:peptidyl-prolyl cis-trans isomerase activity; P:metabolic process; P:protein peptidyl-prolyl isomerization; F:isomerase activity; F:metal ion binding; F:transferase activity, transferring phosphorus-containing groups	-	no IPS match
g9128	NRRL28723	hypothetical protein FG05_11313 [Fusarium graminearum]	351	20	3.8e-33	0.6155		-	-	SIGNAL_PEPTIDE_H_REGION (PHOBIUS); SIGNAL_PEPTIDE_C_REGION (PHOBIUS); SIGNAL_PEPTIDE (PHOBIUS); NON_CYTOPLASMIC_DOMAIN (PHOBIUS); SIGNAL_PEPTIDE_N_REGION (PHOBIUS); SignalP-noTM (SIGNALP_GRAM_NEGATIVE); SignalP-noTM (SIGNALP_EUK); SignalP-TM (SIGNALP_GRAM_POSITIVE)
g9090	NRRL28336	hypothetical protein FOCG_17558 [Fusarium oxysporum f. sp. radicis-lycopersici 26381]	3762	20	0	0.722	1	F:protein binding	-	IPR002110 (SMART); PF13857 (PFAM); IPR020683 (PFAM); IPR029058 (G3DSA:3.40.50.GENE3D); IPR027417 (G3DSA:3.40.50.GENE3D); IPR020683 (G3DSA:1.25.40.GENE3D); PTHR24198 (PANTHER); SIGNAL_PEPTIDE (PHOBIUS); SIGNAL_PEPTIDE_H_REGION (PHOBIUS); SIGNAL_PEPTIDE_C_REGION (PHOBIUS); SIGNAL_PEPTIDE_N_REGION (PHOBIUS); NON_CYTOPLASMIC_DOMAIN (PHOBIUS); IPR002110 (PROSITE_PROFILES); IPR002110 (PROSITE_PROFILES)…
g9089	NRRL28336	hypothetical protein BBA_09840 [Beauveria bassiana ARSEF 2860]	957	20	2.6e-160	0.7965	2	P:proteolysis; F:peptidase activity	-	CYTOPLASMIC_DOMAIN (PHOBIUS); TRANSMEMBRANE (PHOBIUS); NON_CYTOPLASMIC_DOMAIN (PHOBIUS); CYTOPLASMIC_DOMAIN (PHOBIUS); TRANSMEMBRANE (PHOBIUS); TMhelix (TMHMM); TMhelix (TMHMM)
g9088	NRRL28336	hypothetical protein FOCG_17659 [Fusarium oxysporum f. sp. radicis-lycopersici 26381]	822	11	4.1e-141	0.6127	7	P:metabolic process; F:catalytic activity; F:coproporphyrinogen oxidase activity; P:oxidation-reduction process; C:cytoplasm; P:porphyrin-containing compound biosynthetic process; F:iron-sulfur cluster binding	-	no IPS match
g9087	NRRL28336	hypothetical protein HIM_10576 [Hirsutella minnesotensis 3608]	2940	20	8.6e-134	0.5835	1	F:protein binding	-	IPR002110 (PRINTS); IPR002110 (SMART); IPR020683 (PFAM); IPR020683 (G3DSA:1.25.40.GENE3D); IPR002110 (PFAM); IPR020683 (G3DSA:1.25.40.GENE3D); IPR020683 (G3DSA:1.25.40.GENE3D); PTHR24151 (PANTHER); PTHR24151:SF1 (PANTHER); PTHR24151:SF1 (PANTHER); PTHR24151 (PANTHER); PTHR24151:SF1 (PANTHER); PTHR24151:SF1 (PANTHER); PTHR24151:SF1 (PANTHER); PTHR24151 (PANTHER); PTHR24151 (PANTHER); PTHR24151 (PA…
g9086	NRRL28336	hypothetical protein PFICI_00347 [Pestalotiopsis fici W106-1]	684	20	1e-62	0.506		-	-	IPR018712 (PFAM); IPR029058 (SUPERFAMILY)
g9085	NRRL28336	hypothetical protein FOCG_17549 [Fusarium oxysporum f. sp. radicis-lycopersici 26381]	315	16	1.3e-12	0.6356	5	F:metal ion binding; F:zinc ion binding; F:molecular_function; P:biological_process; C:cellular_component	-	no IPS match
g9084	NRRL28336	hypothetical protein FOZG_04461 [Fusarium oxysporum Fo47]	2334	20	0	0.818	3	F:protein kinase activity; F:ATP binding; P:protein phosphorylation	-	Coil (COILS); IPR000719 (PFAM); G3DSA:1.10.510.10 (GENE3D); IPR000719 (PROSITE_PROFILES); IPR011009 (SUPERFAMILY)
g9083	NRRL28336	hypothetical protein FOMG_16437 [Fusarium oxysporum f. sp. melonis 26406]	630	20	9.5e-122	0.677	1	F:metal ion binding	-	no IPS match
g9081	NRRL28723	hypothetical protein FPSE_02409 [Fusarium pseudograminearum CS3096]	2466	20	0	0.5485	5	C:nucleus; F:RNA polymerase II transcription factor activity, sequence-specific DNA binding; F:zinc ion binding; P:regulation of transcription from RNA polymerase II promoter; P:transcription from RNA polymerase II promoter	-	Coil (COILS); Coil (COILS); IPR027417 (G3DSA:3.40.50.GENE3D); PF17107 (PFAM); PTHR10039 (PANTHER); PTHR10039:SF5 (PANTHER); PTHR10039 (PANTHER); PTHR10039:SF5 (PANTHER); SIGNAL_PEPTIDE_N_REGION (PHOBIUS); SIGNAL_PEPTIDE_H_REGION (PHOBIUS); NON_CYTOPLASMIC_DOMAIN (PHOBIUS); SIGNAL_PEPTIDE_C_REGION (PHOBIUS); SIGNAL_PEPTIDE (PHOBIUS); IPR027417 (SUPERFAMILY)
g9067	DAOM180378	unnamed protein product [Fusarium graminearum]	546	20	9e-115	0.571		-	-	no IPS match
g9050	NRRL28720	hypothetical protein BN1708_014112 [Verticillium longisporum]	1827	20	0	0.6695	2	F:DNA binding; P:lipid metabolic process	-	G3DSA:3.40.1090.10 (GENE3D); IPR002641 (PFAM); PTHR10622 (PANTHER); PTHR10622:SF4 (PANTHER); PTHR10622 (PANTHER); PTHR10622:SF4 (PANTHER); IPR004343 (PROSITE_PROFILES); IPR016035 (SUPERFAMILY)
g9045	NRRL6101	hypothetical protein X797_011050 [Metarhizium robertsii]	543	20	1.2e-28	0.578	4	F:carbohydrate binding; F:molecular_function; P:biological_process; C:cellular_component	-	no IPS match
g9044	NRRL6101	hypothetical protein H634G_06497 [Metarhizium anisopliae BRIP 53293]	1179	20	0	0.7965	3	F:FMN binding; F:oxidoreductase activity; P:oxidation-reduction process	-	IPR000262 (PFAM); IPR013785 (G3DSA:3.20.20.GENE3D); IPR012133 (PIRSF); PTHR10578:SF64 (PANTHER); PTHR10578 (PANTHER); IPR012133 (PROSITE_PROFILES); SSF51395 (SUPERFAMILY)
g9041	NRRL6101	hypothetical protein FOIG_04766 [Fusarium oxysporum f. sp. cubense tropical race 4 54006]	2160	20	0	0.6945	5	C:nucleus; F:RNA polymerase II transcription factor activity, sequence-specific DNA binding; F:DNA binding; F:zinc ion binding; P:regulation of transcription, DNA-templated	-	IPR001138 (SMART); IPR001138 (G3DSA:4.10.240.GENE3D); IPR001138 (PFAM); IPR007219 (PFAM); PTHR31313 (PANTHER); IPR001138 (PROSITE_PATTERNS); IPR001138 (PROSITE_PROFILES); IPR001138 (SUPERFAMILY)
g9040	NRRL6101	hypothetical protein FOQG_04177 [Fusarium oxysporum f. sp. raphani 54005]	1572	20	0	0.7975	3	C:integral component of membrane; F:transporter activity; P:transmembrane transport	-	IPR011701 (PFAM); G3DSA:1.20.1250.20 (GENE3D); G3DSA:1.20.1250.20 (GENE3D); PTHR24004:SF64 (PANTHER); PTHR24004 (PANTHER); IPR005829 (PROSITE_PATTERNS); NON_CYTOPLASMIC_DOMAIN (PHOBIUS); CYTOPLASMIC_DOMAIN (PHOBIUS); TRANSMEMBRANE (PHOBIUS); CYTOPLASMIC_DOMAIN (PHOBIUS); CYTOPLASMIC_DOMAIN (PHOBIUS); TRANSMEMBRANE (PHOBIUS); CYTOPLASMIC_DOMAIN (PHOBIUS); TRANSMEMBRANE (PHOBIUS); TRANSMEMBRANE (PH…
g9038	NRRL6101	uncharacterized protein FFUJ_12930 [Fusarium fujikuroi IMI 58289]	570	20	2.7e-65	0.642	2	F:hydrolase activity; P:metabolic process	-	IPR013830 (G3DSA:3.40.50.GENE3D)
g9035	DAOM241165	hypothetical protein FG05_30277 [Fusarium graminearum]	276	2	6.4e-47	0.76		-	-	no IPS match
g9027	NRRL6101	flavin-containing monooxygenase [Fusarium fujikuroi]	3195	20	0	0.621	3	F:binding; F:oxidoreductase activity; P:metabolic process	-	Coil (COILS); IPR010730 (PFAM)
g9026	NRRL6101	hypothetical protein FPSE_10854 [Fusarium pseudograminearum CS3096]	627	5	1.9e-73	0.716		-	-	IPR003609 (PFAM); IPR003609 (PFAM); G3DSA:3.50.4.10 (GENE3D); SIGNAL_PEPTIDE (PHOBIUS); SIGNAL_PEPTIDE_H_REGION (PHOBIUS); SIGNAL_PEPTIDE_C_REGION (PHOBIUS); SIGNAL_PEPTIDE_N_REGION (PHOBIUS); NON_CYTOPLASMIC_DOMAIN (PHOBIUS); SignalP-noTM (SIGNALP_EUK); SignalP-TM (SIGNALP_GRAM_POSITIVE); SignalP-noTM (SIGNALP_GRAM_NEGATIVE); SSF57414 (SUPERFAMILY)
g9022	NRRL28720	hypothetical protein FOWG_17316 [Fusarium oxysporum f. sp. lycopersici MN25]	960	20	1.4e-123	0.7265	1	F:protein binding	-	IPR019405 (PFAM); IPR015943 (G3DSA:2.130.10.GENE3D); PTHR30344 (PANTHER); IPR011048 (SUPERFAMILY)
g9021	NRRL28720	hypothetical protein FOCG_17600 [Fusarium oxysporum f. sp. radicis-lycopersici 26381]	1602	20	7.9e-163	0.5885	3	F:protein kinase activity; P:protein phosphorylation; F:transferase activity, transferring phosphorus-containing groups	-	IPR022198 (PFAM)
g9020	NRRL28720	hypothetical protein FOVG_18057 [Fusarium oxysporum f. sp. pisi HDV247]	915	20	9.5e-137	0.6135	3	F:protein kinase activity; F:ATP binding; P:protein phosphorylation	-	G3DSA:1.10.510.10 (GENE3D); IPR000719 (PFAM); IPR011009 (SUPERFAMILY)
g9019	NRRL28720	hypothetical protein FOXB_13413 [Fusarium oxysporum Fo5176]	1761	20	0	0.6225	3	F:DNA binding; P:DNA recombination; P:DNA integration	-	IPR021842 (PFAM); IPR013762 (G3DSA:1.10.443.GENE3D)
g9018	NRRL28720	hypothetical protein FOCG_17602 [Fusarium oxysporum f. sp. radicis-lycopersici 26381]	1083	10	7.6e-146	0.663		-	-	no IPS match
g9017	NRRL28720	hypothetical protein FOQG_16674 [Fusarium oxysporum f. sp. raphani 54005]	657	13	1e-11	0.4538	9	P:DNA replication; F:helicase activity; P:DNA replication, synthesis of RNA primer; F:DNA primase activity; F:chromatin binding; C:nucleus; F:methyltransferase activity; F:transferase activity; P:methylation	-	Coil (COILS)
g9017	DAOM180378	hypothetical protein FG05_35289 [Fusarium graminearum]	1017	20	3.6e-43	0.494	3	P:oxidation-reduction process; F:oxidoreductase activity; P:metabolic process	-	Coil (COILS); CYTOPLASMIC_DOMAIN (PHOBIUS); NON_CYTOPLASMIC_DOMAIN (PHOBIUS); TRANSMEMBRANE (PHOBIUS)
g9016	NRRL28720	hypothetical protein FOZG_17166 [Fusarium oxysporum Fo47]	735	19	2.4e-54	0.6868		-	-	Coil (COILS)
g9015	NRRL28720	hypothetical protein FOWG_17307 [Fusarium oxysporum f. sp. lycopersici MN25]	1731	20	0	0.6495	1	P:lipid metabolic process	-	IPR002641 (PFAM); G3DSA:3.40.1090.10 (GENE3D); PTHR24185:SF1 (PANTHER); PTHR24185 (PANTHER); IPR017907 (PROSITE_PATTERNS); CYTOPLASMIC_DOMAIN (PHOBIUS); TRANSMEMBRANE (PHOBIUS); NON_CYTOPLASMIC_DOMAIN (PHOBIUS); IPR016035 (SUPERFAMILY)
g9014	NRRL28720	hypothetical protein FOZG_17170 [Fusarium oxysporum Fo47]	411	20	4.2e-48	0.6725	2	F:protein kinase binding; P:regulation of cyclin-dependent protein serine/threonine kinase activity	-	TRANSMEMBRANE (PHOBIUS); TRANSMEMBRANE (PHOBIUS); NON_CYTOPLASMIC_DOMAIN (PHOBIUS); CYTOPLASMIC_DOMAIN (PHOBIUS); TRANSMEMBRANE (PHOBIUS); NON_CYTOPLASMIC_DOMAIN (PHOBIUS); CYTOPLASMIC_DOMAIN (PHOBIUS); TMhelix (TMHMM); TMhelix (TMHMM)
g9013	NRRL28720	hypothetical protein FOCG_17609 [Fusarium oxysporum f. sp. radicis-lycopersici 26381]	744	20	3.2e-111	0.583	2	F:oxidoreductase activity; P:oxidation-reduction process	-	G3DSA:2.40.30.10 (GENE3D); IPR013112 (PFAM); PTHR32361 (PANTHER); PTHR32361:SF10 (PANTHER); IPR017927 (PROSITE_PROFILES); IPR017938 (SUPERFAMILY); SSF52343 (SUPERFAMILY)
g9012	NRRL28720	hypothetical protein FOZG_17171 [Fusarium oxysporum Fo47]	333	20	1.7e-52	0.5935	3	F:molecular_function; P:biological_process; C:cellular_component	-	no IPS match
g9012	NRRL28723	hypothetical protein FGSG_10550 [Fusarium graminearum PH-1]	534	6	0.0061	0.4833	1	F:calcium ion binding	-	no IPS match
g9011	NRRL28720	hypothetical protein FOZG_17174 [Fusarium oxysporum Fo47]	453	1	1.3e-08	0.56		-	-	SIGNAL_PEPTIDE (PHOBIUS); SIGNAL_PEPTIDE_C_REGION (PHOBIUS); NON_CYTOPLASMIC_DOMAIN (PHOBIUS); SIGNAL_PEPTIDE_H_REGION (PHOBIUS); SIGNAL_PEPTIDE_N_REGION (PHOBIUS); SignalP-noTM (SIGNALP_EUK); SignalP-noTM (SIGNALP_GRAM_NEGATIVE); SignalP-TM (SIGNALP_GRAM_POSITIVE)
g9010	NRRL28720	hypothetical protein FOQG_16665 [Fusarium oxysporum f. sp. raphani 54005]	2289	20	7e-94	0.4995	2	P:lipid metabolic process; P:metabolic process	-	Coil (COILS); Coil (COILS); IPR001623 (SMART); IPR001623 (PFAM); IPR001623 (G3DSA:1.10.287.GENE3D); IPR001623 (PROSITE_PROFILES); IPR001623 (SUPERFAMILY)
g9009	NRRL28720	hypothetical protein FOWG_17314 [Fusarium oxysporum f. sp. lycopersici MN25]	813	14	6.3e-56	0.635	1	F:peptidase activity	-	Coil (COILS); Coil (COILS)
g8993	NRRL28720	related to transcription activator protein acu-15 [Fusarium fujikuroi IMI 58289]	906	20	1.2e-109	0.8745	4	C:nucleus; F:DNA binding; F:zinc ion binding; P:transcription, DNA-templated	-	IPR007219 (SMART); IPR007219 (PFAM); PTHR31944 (PANTHER)
g8992	NRRL28336	hypothetical protein FG05_13960 [Fusarium graminearum]	555	20	6.6e-76	0.626		-	-	CYTOPLASMIC_DOMAIN (PHOBIUS); TRANSMEMBRANE (PHOBIUS); TRANSMEMBRANE (PHOBIUS); TRANSMEMBRANE (PHOBIUS); NON_CYTOPLASMIC_DOMAIN (PHOBIUS); CYTOPLASMIC_DOMAIN (PHOBIUS); TRANSMEMBRANE (PHOBIUS); NON_CYTOPLASMIC_DOMAIN (PHOBIUS); NON_CYTOPLASMIC_DOMAIN (PHOBIUS); TMhelix (TMHMM); TMhelix (TMHMM); TMhelix (TMHMM); TMhelix (TMHMM)
g8976	NRRL28723	hypothetical protein FVEG_00256 [Fusarium verticillioides 7600]	3366	20	0	0.559	5	F:ATP binding; F:protein kinase activity; P:protein phosphorylation; F:transferase activity, transferring phosphorus-containing groups; F:nucleotide binding	-	PF05729 (PFAM); IPR020683 (G3DSA:1.25.40.GENE3D); PTHR10039:SF5 (PANTHER); PTHR10039 (PANTHER); NON_CYTOPLASMIC_DOMAIN (PHOBIUS); TRANSMEMBRANE (PHOBIUS); CYTOPLASMIC_DOMAIN (PHOBIUS); NON_CYTOPLASMIC_DOMAIN (PHOBIUS); TRANSMEMBRANE (PHOBIUS); IPR020683 (SUPERFAMILY); IPR027417 (SUPERFAMILY); IPR029058 (SUPERFAMILY); TMhelix (TMHMM)
g8975	NRRL28723	uncharacterized protein FFUJ_00305 [Fusarium fujikuroi IMI 58289]	804	11	4.5e-54	0.5527	11	F:iron ion binding; P:oxidation-reduction process; F:4 iron, 4 sulfur cluster binding; F:thiamine pyrophosphate binding; F:oxidoreductase activity; F:iron-sulfur cluster binding; F:catalytic activity; F:oxidoreductase activity, acting on the aldehyde or oxo group of donors; P:electron transport chain; P:metabolic process; F:metal ion binding	-	no IPS match
g8970	NRRL28721	hypothetical protein FAVG1_13212 [Fusarium avenaceum]	1176	20	0	0.75		-	-	CYTOPLASMIC_DOMAIN (PHOBIUS); NON_CYTOPLASMIC_DOMAIN (PHOBIUS); TRANSMEMBRANE (PHOBIUS); TRANSMEMBRANE (PHOBIUS); TRANSMEMBRANE (PHOBIUS); CYTOPLASMIC_DOMAIN (PHOBIUS); NON_CYTOPLASMIC_DOMAIN (PHOBIUS); TRANSMEMBRANE (PHOBIUS); TRANSMEMBRANE (PHOBIUS); TRANSMEMBRANE (PHOBIUS); TRANSMEMBRANE (PHOBIUS); NON_CYTOPLASMIC_DOMAIN (PHOBIUS); CYTOPLASMIC_DOMAIN (PHOBIUS); CYTOPLASMIC_DOMAIN (PHOBIUS); NO…
g8968	NRRL28721	hypothetical protein FAVG1_13210 [Fusarium avenaceum]	942	20	0	0.6355	2	F:trichodiene synthase activity; P:sesquiterpenoid biosynthetic process	EC:4.2.3.6	IPR008949 (G3DSA:1.10.600.GENE3D); IPR024652 (PFAM); IPR008949 (SUPERFAMILY)
g8963	NRRL28723	hypothetical protein FPSE_02858 [Fusarium pseudograminearum CS3096]	1806	20	0	0.5115	2	F:protein binding; F:ADP binding	-	IPR019734 (SMART); IPR027417 (G3DSA:3.40.50.GENE3D); PF13424 (PFAM); IPR011990 (G3DSA:1.25.40.GENE3D); IPR002182 (PFAM); PTHR19959:SF135 (PANTHER); PTHR19959 (PANTHER); IPR019734 (PROSITE_PROFILES); IPR013026 (PROSITE_PROFILES); IPR019734 (PROSITE_PROFILES); IPR013026 (PROSITE_PROFILES); SSF48452 (SUPERFAMILY); IPR027417 (SUPERFAMILY)
g8962	NRRL28723	hypothetical protein FPSE_02859 [Fusarium pseudograminearum CS3096]	894	20	1.8e-117	0.5575	2	F:carbon-nitrogen ligase activity, with glutamine as amido-N-donor; P:metabolic process	-	no IPS match
g8961	NRRL28723	hypothetical protein M438DRAFT_350265 [Aureobasidium pullulans EXF-150]	1212	20	7.7e-57	0.5035	2	F:carbon-nitrogen ligase activity, with glutamine as amido-N-donor; P:metabolic process	-	no IPS match
g8960	NRRL28723	hypothetical protein THAR02_03433 [Trichoderma harzianum]	1419	20	0	0.578	1	F:carbon-nitrogen ligase activity, with glutamine as amido-N-donor	-	Coil (COILS); IPR000120 (PFAM); IPR023631 (G3DSA:3.90.1300.GENE3D); PTHR11895:SF8 (PANTHER); IPR000120 (PANTHER); IPR023631 (SUPERFAMILY)
g8959	NRRL28723	hypothetical protein FPSE_02860 [Fusarium pseudograminearum CS3096]	1041	20	0	0.5425	4	P:biosynthetic process; F:hydroxymethyl-, formyl- and related transferase activity; F:hydrolase activity; C:cellular_component	-	PF13454 (PFAM); G3DSA:3.50.50.60 (GENE3D); SIGNAL_PEPTIDE_N_REGION (PHOBIUS); SIGNAL_PEPTIDE_H_REGION (PHOBIUS); SIGNAL_PEPTIDE_C_REGION (PHOBIUS); NON_CYTOPLASMIC_DOMAIN (PHOBIUS); SIGNAL_PEPTIDE (PHOBIUS); PS51257 (PROSITE_PROFILES); SSF51905 (SUPERFAMILY)
g8952	NRRL6101	hypothetical protein FPSE_11202, partial [Fusarium pseudograminearum CS3096]	3594	20	0	0.56		-	-	IPR005135 (PFAM); IPR005135 (G3DSA:3.60.10.GENE3D); IPR000477 (PFAM); PTHR19446:SF299 (PANTHER); PTHR19446 (PANTHER); IPR000477 (PROSITE_PROFILES); SSF56672 (SUPERFAMILY); IPR005135 (SUPERFAMILY)
g8951	NRRL6101	hypothetical protein FPSE_11201 [Fusarium pseudograminearum CS3096]	1584	20	0	0.485	2	F:nucleic acid binding; F:zinc ion binding	-	IPR001878 (G3DSA:4.10.60.GENE3D)
g8947	DAOM180378	l-lactate dehydrogenase [Fusarium avenaceum]	930	20	4.6e-173	0.7925	4	F:oxidoreductase activity, acting on the CH-OH group of donors, NAD or NADP as acceptor; P:carbohydrate metabolic process; P:carboxylic acid metabolic process; P:oxidation-reduction process	-	IPR001557 (PRINTS); IPR016040 (G3DSA:3.40.50.GENE3D); IPR022383 (PFAM); IPR001236 (PFAM); IPR001557 (PIRSF); IPR015955 (G3DSA:3.90.110.GENE3D); IPR001557 (PANTHER); PTHR11540:SF3 (PANTHER); SSF51735 (SUPERFAMILY); IPR015955 (SUPERFAMILY); TMhelix (TMHMM)
g8946	DAOM180378	hypothetical protein FAVG1_06774 [Fusarium avenaceum]	600	20	2.6e-105	0.834		-	-	no IPS match
g8945	DAOM180378	hypothetical protein FAVG1_06773 [Fusarium avenaceum]	789	20	2.2e-70	0.5825	1	F:protein dimerization activity	-	Coil (COILS); IPR011598 (G3DSA:4.10.280.GENE3D); IPR011598 (PFAM); IPR011598 (PROSITE_PROFILES); IPR011598 (SUPERFAMILY)
g8944	DAOM180378	related to het-6-heterokaryon incompatibility protein [Fusarium fujikuroi IMI 58289]	564	20	4.5e-94	0.728		-	-	IPR010730 (PFAM)
g8939	DAOM180378	unnamed protein product [Fusarium graminearum]	225	20	7.1e-33	0.739	6	C:mitochondrion; P:ketone body catabolic process; F:transferase activity; F:3-oxoacid CoA-transferase activity; P:metabolic process; F:CoA-transferase activity	-	no IPS match
g8935	NRRL28721	hypothetical protein FPSE_04061 [Fusarium pseudograminearum CS3096]	888	20	2.6e-39	0.613	2	P:metabolic process; F:hydrolase activity, acting on glycosyl bonds	-	SignalP-TM (SIGNALP_GRAM_POSITIVE)
g8931	NRRL28336	hypothetical protein FOXB_15543 [Fusarium oxysporum Fo5176]	1350	20	1.3e-160	0.609		-	-	Coil (COILS)
g8930	NRRL28336	feruloyl esterase b precursor [Fusarium avenaceum]	1590	20	0	0.707	2	F:hydrolase activity; P:metabolic process	-	IPR011118 (PFAM); IPR029058 (G3DSA:3.40.50.GENE3D); IPR029058 (SUPERFAMILY)
g8929	NRRL28336	hypothetical protein FAVG1_11693 [Fusarium avenaceum]	1200	20	0	0.5445	4	C:nucleus; F:RNA polymerase II transcription factor activity, sequence-specific DNA binding; F:zinc ion binding; P:regulation of transcription, DNA-templated	-	IPR001138 (SMART); IPR001138 (PFAM); IPR001138 (G3DSA:4.10.240.GENE3D); PTHR31263 (PANTHER); PTHR31263:SF1 (PANTHER); IPR001138 (PROSITE_PATTERNS); IPR001138 (PROSITE_PROFILES); IPR001138 (SUPERFAMILY)
g8928	NRRL28336	hypothetical protein FOVG_17982 [Fusarium oxysporum f. sp. pisi HDV247]	5130	20	0	0.836	4	F:mRNA binding; F:racemase and epimerase activity, acting on amino acids and derivatives; F:protein dimerization activity; P:metabolic process	-	IPR001920 (G3DSA:3.40.50.GENE3D); IPR012933 (PFAM); IPR008906 (PFAM); PTHR23272 (PANTHER); IPR012337 (SUPERFAMILY)
g8920	NRRL28723	hypothetical protein NECHADRAFT_101993 [Nectria haematococca mpVI 77-13-4]	1791	20	1.9e-173	0.6325	3	P:regulation of transcription, DNA-templated; F:transcription factor activity, sequence-specific DNA binding; F:DNA binding	-	IPR021514 (PFAM); TRANSMEMBRANE (PHOBIUS); NON_CYTOPLASMIC_DOMAIN (PHOBIUS); CYTOPLASMIC_DOMAIN (PHOBIUS); NON_CYTOPLASMIC_DOMAIN (PHOBIUS); TRANSMEMBRANE (PHOBIUS); CYTOPLASMIC_DOMAIN (PHOBIUS); TRANSMEMBRANE (PHOBIUS); TRANSMEMBRANE (PHOBIUS); CYTOPLASMIC_DOMAIN (PHOBIUS); TMhelix (TMHMM); TMhelix (TMHMM); TMhelix (TMHMM)
g8919	NRRL28723	hypothetical protein FOYG_12926 [Fusarium oxysporum FOSC 3-a]	1518	20	4.3e-166	0.615	4	C:nucleus; F:RNA polymerase II transcription factor activity, sequence-specific DNA binding; F:zinc ion binding; P:regulation of transcription, DNA-templated	-	IPR001138 (SMART); IPR021858 (PFAM); IPR001138 (PFAM); IPR001138 (G3DSA:4.10.240.GENE3D); CYTOPLASMIC_DOMAIN (PHOBIUS); TRANSMEMBRANE (PHOBIUS); NON_CYTOPLASMIC_DOMAIN (PHOBIUS); IPR001138 (PROSITE_PROFILES); IPR001138 (SUPERFAMILY)
g8918	NRRL28723	CAMK protein kinase [Gaeumannomyces graminis var. tritici R3-111a-1]	612	20	7e-26	0.513	3	F:protein kinase activity; F:ATP binding; P:protein phosphorylation	-	IPR002290 (SMART); G3DSA:1.10.510.10 (GENE3D); IPR000719 (PFAM); PTHR24362:SF234 (PANTHER); PTHR24362 (PANTHER); IPR000719 (PROSITE_PROFILES); IPR011009 (SUPERFAMILY)
g8911	NRRL28723	Uncharacterized protein LW94_10520 [Fusarium fujikuroi]	246	16	3.1e-08	0.5581	4	F:carbohydrate binding; P:carbohydrate metabolic process; F:nucleic acid binding; F:nucleotide binding	-	SIGNAL_PEPTIDE_H_REGION (PHOBIUS); SIGNAL_PEPTIDE (PHOBIUS); NON_CYTOPLASMIC_DOMAIN (PHOBIUS); SIGNAL_PEPTIDE_C_REGION (PHOBIUS); SIGNAL_PEPTIDE_N_REGION (PHOBIUS); SignalP-noTM (SIGNALP_GRAM_NEGATIVE); SignalP-noTM (SIGNALP_EUK); SignalP-TM (SIGNALP_GRAM_POSITIVE)
g8910	NRRL28723	uncharacterized protein LW93_14296 [Fusarium fujikuroi]	726	20	1.8e-106	0.633	1	P:transmembrane transport	-	IPR021765 (PFAM); TRANSMEMBRANE (PHOBIUS); NON_CYTOPLASMIC_DOMAIN (PHOBIUS); CYTOPLASMIC_DOMAIN (PHOBIUS); TMhelix (TMHMM)
g8909	NRRL28723	related to monophenol monooxygenase (tyrosinase) [Fusarium fujikuroi IMI 58289]	1098	20	1e-173	0.6695	2	F:oxidoreductase activity; P:metabolic process	-	IPR002227 (PRINTS); IPR002227 (PFAM); IPR008922 (G3DSA:1.10.1280.GENE3D); PTHR11474 (PANTHER); PTHR11474:SF17 (PANTHER); IPR002227 (PROSITE_PATTERNS); CYTOPLASMIC_DOMAIN (PHOBIUS); TRANSMEMBRANE (PHOBIUS); NON_CYTOPLASMIC_DOMAIN (PHOBIUS); IPR008922 (SUPERFAMILY); TMhelix (TMHMM)
g8878	NRRL28720	hypothetical protein FPSE_11254 [Fusarium pseudograminearum CS3096]	1242	20	0	0.701	1	P:metabolic process	-	SIGNAL_PEPTIDE_C_REGION (PHOBIUS); SIGNAL_PEPTIDE_H_REGION (PHOBIUS); NON_CYTOPLASMIC_DOMAIN (PHOBIUS); SIGNAL_PEPTIDE (PHOBIUS); SIGNAL_PEPTIDE_N_REGION (PHOBIUS); SignalP-noTM (SIGNALP_EUK); SignalP-TM (SIGNALP_GRAM_POSITIVE)
g8839	NRRL28720	hypothetical protein FPSE_02802 [Fusarium pseudograminearum CS3096]	309	20	1.1e-31	0.6455	8	F:molecular_function; P:biological_process; C:cellular_component; F:GTP binding; P:small GTPase mediated signal transduction; F:nucleotide binding; C:intracellular; P:signal transduction	-	TMhelix (TMHMM)
g8812	NRRL28721	hypothetical protein UCDDA912_g00960 [Diaporthe ampelina]	1008	8	1.2e-05	0.42	5	F:helicase activity; F:ATP binding; P:metabolic process; F:nucleotide binding; F:ATP-dependent RNA helicase activity	-	no IPS match
g8811	NRRL28721	hypothetical protein TRIATDRAFT_133617 [Trichoderma atroviride IMI 206040]	3069	20	1.1e-24	0.4215		-	-	IPR029058 (G3DSA:3.40.50.GENE3D); PTHR22731 (PANTHER); PTHR22731:SF4 (PANTHER); TRANSMEMBRANE (PHOBIUS); CYTOPLASMIC_DOMAIN (PHOBIUS); NON_CYTOPLASMIC_DOMAIN (PHOBIUS); TRANSMEMBRANE (PHOBIUS); NON_CYTOPLASMIC_DOMAIN (PHOBIUS); IPR029058 (SUPERFAMILY)
g8811	DAOM241165	hypothetical protein FOTG_19197 [Fusarium oxysporum f. sp. vasinfectum 25433]	429	20	6.5e-60	0.747		-	-	no IPS match
g8810	DAOM241165	hypothetical protein PV04_00095 [Capronia semiimmersa]	981	20	3.8e-166	0.818	2	F:arylformamidase activity; P:tryptophan catabolic process to kynurenine	EC:3.5.1.9	G3DSA:3.50.30.50 (GENE3D); IPR007325 (PFAM); SSF102198 (SUPERFAMILY)
g8809	DAOM241165	hypothetical protein FOMG_18486, partial [Fusarium oxysporum f. sp. melonis 26406]	357	20	4.1e-63	0.8255	2	F:nucleic acid binding; F:zinc ion binding	-	no IPS match
g8730	DAOM180378	hypothetical protein FPSE_10961 [Fusarium pseudograminearum CS3096]	249	1	5.2e-09	0.79		-	-	no IPS match
g8714	DAOM180378	hypothetical protein TRIVIDRAFT_230713 [Trichoderma virens Gv29-8]	1722	20	8.2e-150	0.634	2	P:proteolysis; F:aspartic-type endopeptidase activity	-	IPR021109 (G3DSA:2.40.70.GENE3D); IPR013320 (G3DSA:2.60.120.GENE3D); IPR021109 (G3DSA:2.40.70.GENE3D); SIGNAL_PEPTIDE_N_REGION (PHOBIUS); SIGNAL_PEPTIDE_H_REGION (PHOBIUS); NON_CYTOPLASMIC_DOMAIN (PHOBIUS); CYTOPLASMIC_DOMAIN (PHOBIUS); SIGNAL_PEPTIDE_C_REGION (PHOBIUS); TRANSMEMBRANE (PHOBIUS); SIGNAL_PEPTIDE (PHOBIUS); SignalP-noTM (SIGNALP_EUK); IPR021109 (SUPERFAMILY); TMhelix (TMHMM)
g8713	DAOM180378	glycosyltransferase family 61 protein [Trichoderma virens Gv29-8]	1506	20	2.4e-153	0.6495	1	F:transferase activity, transferring glycosyl groups	-	IPR007657 (PFAM); PTHR20961 (PANTHER); SIGNAL_PEPTIDE_H_REGION (PHOBIUS); SIGNAL_PEPTIDE_N_REGION (PHOBIUS); SIGNAL_PEPTIDE_C_REGION (PHOBIUS); SIGNAL_PEPTIDE (PHOBIUS); NON_CYTOPLASMIC_DOMAIN (PHOBIUS); SignalP-TM (SIGNALP_GRAM_POSITIVE); TMhelix (TMHMM)
g8697	DAOM180378	hypothetical protein FG05_30242 [Fusarium graminearum]	264	20	3.1e-57	0.6285		-	-	SIGNAL_PEPTIDE (PHOBIUS); SIGNAL_PEPTIDE_H_REGION (PHOBIUS); SIGNAL_PEPTIDE_C_REGION (PHOBIUS); NON_CYTOPLASMIC_DOMAIN (PHOBIUS); SIGNAL_PEPTIDE_N_REGION (PHOBIUS); SignalP-TM (SIGNALP_GRAM_POSITIVE); SignalP-noTM (SIGNALP_EUK)
g8682	DAOM233423	nonribosomal peptide synthetase [Fusarium graminearum]	780	6	2e-142	0.7283	3	F:catalytic activity; F:phosphopantetheine binding; P:metabolic process	-	no IPS match
g861	NRRL28723	hypothetical protein FPSE_11621 [Fusarium pseudograminearum CS3096]	411	2	4.2e-88	0.74		-	-	SIGNAL_PEPTIDE (PHOBIUS); SIGNAL_PEPTIDE_C_REGION (PHOBIUS); SIGNAL_PEPTIDE_H_REGION (PHOBIUS); SIGNAL_PEPTIDE_N_REGION (PHOBIUS); NON_CYTOPLASMIC_DOMAIN (PHOBIUS)
g8568	NRRL28723	PREDICTED: VAMP-like protein YKT61 [Erythranthe guttatus]	270	20	0.28	0.5745	23	P:vesicle-mediated transport; C:integral component of membrane; C:membrane; P:transport; F:helicase activity; F:nucleic acid binding; F:ATP binding; F:hydrolase activity; P:metabolic process; F:nucleotide binding; P:Golgi vesicle transport; P:protein transport; P:mitotic nuclear division; C:nucleus; P:protein targeting to vacuole; C:Golgi apparatus; F:molecular_function; P:vacuole organization; P…	-	TRANSMEMBRANE (PHOBIUS); CYTOPLASMIC_DOMAIN (PHOBIUS); NON_CYTOPLASMIC_DOMAIN (PHOBIUS)
g8262	DAOM180378	hypothetical protein FG05_12887 [Fusarium graminearum]	2901	20	0	0.8525	3	F:protein kinase activity; F:ATP binding; P:protein phosphorylation	-	G3DSA:1.10.510.10 (GENE3D); IPR000719 (PFAM); G3DSA:3.30.200.20 (GENE3D); PTHR24362 (PANTHER); IPR000719 (PROSITE_PROFILES); IPR011009 (SUPERFAMILY)
g8247	DAOM180378	hypothetical protein FG05_30057 [Fusarium graminearum]	207	20	5.8e-27	0.856		-	-	TRANSMEMBRANE (PHOBIUS); CYTOPLASMIC_DOMAIN (PHOBIUS); NON_CYTOPLASMIC_DOMAIN (PHOBIUS); TMhelix (TMHMM)
g8226	DAOM180378	hypothetical protein FG05_12875 [Fusarium graminearum]	2556	20	0	0.8915	4	C:nucleus; F:RNA polymerase II transcription factor activity, sequence-specific DNA binding; F:zinc ion binding; P:regulation of transcription, DNA-templated	-	IPR001138 (PFAM); IPR001138 (G3DSA:4.10.240.GENE3D); IPR021858 (PFAM); PTHR30025:SF30 (PANTHER); PTHR30025 (PANTHER); IPR001138 (PROSITE_PROFILES); IPR001138 (SUPERFAMILY)
g8126	DAOM180378	hypothetical protein FPSE_04207 [Fusarium pseudograminearum CS3096]	276	7	1.2e-24	0.5429		-	-	SIGNAL_PEPTIDE_N_REGION (PHOBIUS); SIGNAL_PEPTIDE_C_REGION (PHOBIUS); SIGNAL_PEPTIDE_H_REGION (PHOBIUS); NON_CYTOPLASMIC_DOMAIN (PHOBIUS); SIGNAL_PEPTIDE (PHOBIUS)
g8	NRRL28723	hypothetical protein FAVG1_13128 [Fusarium avenaceum]	2292	20	0	0.5765		-	-	IPR021840 (PFAM); TRANSMEMBRANE (PHOBIUS); TRANSMEMBRANE (PHOBIUS); NON_CYTOPLASMIC_DOMAIN (PHOBIUS); TRANSMEMBRANE (PHOBIUS); CYTOPLASMIC_DOMAIN (PHOBIUS); NON_CYTOPLASMIC_DOMAIN (PHOBIUS); NON_CYTOPLASMIC_DOMAIN (PHOBIUS); TRANSMEMBRANE (PHOBIUS); TRANSMEMBRANE (PHOBIUS); CYTOPLASMIC_DOMAIN (PHOBIUS); TRANSMEMBRANE (PHOBIUS); CYTOPLASMIC_DOMAIN (PHOBIUS); CYTOPLASMIC_DOMAIN (PHOBIUS); TMhelix (…
g8	DAOM241165	hypothetical protein FOVG_17648 [Fusarium oxysporum f. sp. pisi HDV247]	1497	20	0	0.4225		-	-	no IPS match
g7984	NRRL28723	hypothetical protein FOYG_10684 [Fusarium oxysporum FOSC 3-a]	2010	20	1.1e-180	0.765		-	-	IPR018871 (PFAM); NON_CYTOPLASMIC_DOMAIN (PHOBIUS); SIGNAL_PEPTIDE_N_REGION (PHOBIUS); SIGNAL_PEPTIDE (PHOBIUS); SIGNAL_PEPTIDE_C_REGION (PHOBIUS); SIGNAL_PEPTIDE_H_REGION (PHOBIUS)
g7983	NRRL28723	hypothetical protein FPSE_04379 [Fusarium pseudograminearum CS3096]	2094	20	0	0.6475		-	-	IPR010730 (PFAM); PTHR24148 (PANTHER); PTHR24148 (PANTHER); PTHR24148:SF16 (PANTHER); PTHR24148:SF16 (PANTHER)
g7980	NRRL28723	hypothetical protein FPSE_04376 [Fusarium pseudograminearum CS3096]	1032	20	2e-168	0.432		-	-	no IPS match
g7969	DAOM180378	hypothetical protein FG05_30067 [Fusarium graminearum]	249	20	6.8e-53	0.5655		-	-	no IPS match
g7883	NRRL28723	hypothetical protein FG05_30028 [Fusarium graminearum]	285	3	1.2e-09	0.5733		-	-	no IPS match
g7671	NRRL6101	unnamed protein product [Fusarium pseudograminearum CS3487]	1749	20	0	0.528		-	-	no IPS match
g7523	DAOM180378	unnamed protein product [Fusarium graminearum]	2946	20	0	0.9525	5	F:1-phosphatidylinositol 4-kinase activity; F:binding; P:phosphatidylinositol biosynthetic process; P:phosphatidylinositol phosphorylation; P:phosphatidylinositol-mediated signaling	EC:2.7.1.67	IPR000403 (SMART); IPR001263 (G3DSA:1.25.40.GENE3D); IPR000403 (PFAM); IPR000403 (G3DSA:1.10.1070.GENE3D); IPR021601 (PFAM); G3DSA:3.30.1010.10 (GENE3D); IPR027003 (PTHR10048:PANTHER); IPR015433 (PANTHER); IPR018936 (PROSITE_PATTERNS); IPR018936 (PROSITE_PATTERNS); NON_CYTOPLASMIC_DOMAIN (PHOBIUS); TRANSMEMBRANE (PHOBIUS); CYTOPLASMIC_DOMAIN (PHOBIUS); IPR000403 (PROSITE_PROFILES); IPR001263 (PRO…
g7321	DAOM180378	hypothetical protein FG05_30198 [Fusarium graminearum]	534	20	1.5e-117	0.8755	2	F:ribonuclease P activity; P:tRNA processing	EC:3.1.30; EC:3.1; EC:3.1.26; EC:3.1.26.5	Coil (COILS); IPR016819 (PIRSF); IPR002759 (PFAM); IPR016819 (PTHR13004:PANTHER); PTHR13004 (PANTHER); SSF160350 (SUPERFAMILY)
g7200	NRRL28723	hypothetical protein GMDG_08536 [Pseudogymnoascus destructans 20631-21]	432	20	0.00046	0.5275	10	F:helicase activity; F:nucleic acid binding; F:ATP binding; F:hydrolase activity; P:metabolic process; P:DNA recombination; F:ATP-dependent helicase activity; F:nucleotide binding; P:nucleobase-containing compound metabolic process; F:hydrolase activity, acting on acid anhydrides, in phosphorus-containing anhydrides	-	IPR027417 (G3DSA:3.40.50.GENE3D); IPR014001 (PROSITE_PROFILES); IPR027417 (SUPERFAMILY)
g7063	DAOM180378	hypothetical protein FG05_30128 [Fusarium graminearum]	282	14	1.2e-41	0.7964	7	C:nucleus; C:cytoplasmic microtubule; F:identical protein binding; F:microtubule plus-end binding; P:nuclear migration along microtubule; P:positive regulation of microtubule plus-end binding; P:positive regulation of ATP-dependent microtubule motor activity, plus-end-directed	-	no IPS match
g7005	NRRL28723	unnamed protein product [Fusarium graminearum]	366	20	8.5e-82	0.818	1	F:metal ion binding	-	IPR007087 (PROSITE_PATTERNS); IPR007087 (PROSITE_PROFILES)
g7	NRRL28720	hypothetical protein TRIVIDRAFT_47624 [Trichoderma virens Gv29-8]	1011	20	2.8e-84	0.6055	2	C:integral component of membrane; F:prenyltransferase activity	EC:2.5.1	IPR000537 (PFAM); PTHR11048:SF17 (PANTHER); PTHR11048 (PANTHER); NON_CYTOPLASMIC_DOMAIN (PHOBIUS); TRANSMEMBRANE (PHOBIUS); CYTOPLASMIC_DOMAIN (PHOBIUS); TRANSMEMBRANE (PHOBIUS); CYTOPLASMIC_DOMAIN (PHOBIUS); NON_CYTOPLASMIC_DOMAIN (PHOBIUS); CYTOPLASMIC_DOMAIN (PHOBIUS); TRANSMEMBRANE (PHOBIUS); TRANSMEMBRANE (PHOBIUS); CYTOPLASMIC_DOMAIN (PHOBIUS); NON_CYTOPLASMIC_DOMAIN (PHOBIUS); TRANSMEMBRAN…
g7	NRRL28721	hypothetical protein FOCG_07345 [Fusarium oxysporum f. sp. radicis-lycopersici 26381]	1971	20	0	0.8035		-	-	IPR010730 (PFAM); PTHR24148 (PANTHER); PTHR24148:SF16 (PANTHER); PTHR24148:SF16 (PANTHER)
g7	DAOM241165	hypothetical protein FOVG_17646 [Fusarium oxysporum f. sp. pisi HDV247]	1515	20	0	0.513	5	F:molecular_function; P:biological_process; C:cellular_component; P:oxidation-reduction process; F:oxidoreductase activity	-	no IPS match
g7	DAOM180378	hypothetical protein FAVG1_08601 [Fusarium avenaceum]	3576	20	0	0.817	5	C:integral component of membrane; F:calcium-transporting ATPase activity; F:ATP binding; F:metal ion binding; P:calcium ion transmembrane transport	EC:3.6.1; EC:3.6.1.3; EC:3.6.3.8; EC:3.6.1.15	IPR001757 (PRINTS); IPR008250 (G3DSA:2.70.150.GENE3D); IPR001757 (TIGRFAM); IPR023299 (G3DSA:3.40.1110.GENE3D); IPR008250 (PFAM); IPR023214 (PFAM); IPR004014 (PFAM); PF13246 (PFAM); IPR023298 (G3DSA:1.20.1110.GENE3D); IPR006408 (TIGRFAM); IPR006068 (PFAM); PTHR24093:SF254 (PANTHER); PTHR24093 (PANTHER); PTHR24093 (PANTHER); PTHR24093 (PANTHER); PTHR24093:SF254 (PANTHER); PTHR24093:SF254 (PANTHER)…
g6935	NRRL28723	hypothetical protein FOXG_10669 [Fusarium oxysporum f. sp. lycopersici 4287]	1497	20	0	0.6085		-	-	TRANSMEMBRANE (PHOBIUS); CYTOPLASMIC_DOMAIN (PHOBIUS); NON_CYTOPLASMIC_DOMAIN (PHOBIUS); TRANSMEMBRANE (PHOBIUS); CYTOPLASMIC_DOMAIN (PHOBIUS); TRANSMEMBRANE (PHOBIUS); CYTOPLASMIC_DOMAIN (PHOBIUS); TRANSMEMBRANE (PHOBIUS); NON_CYTOPLASMIC_DOMAIN (PHOBIUS); NON_CYTOPLASMIC_DOMAIN (PHOBIUS); TRANSMEMBRANE (PHOBIUS); TMhelix (TMHMM); TMhelix (TMHMM); TMhelix (TMHMM); TMhelix (TMHMM)
g6934	NRRL28723	hypothetical protein FOXG_10670 [Fusarium oxysporum f. sp. lycopersici 4287]	2958	20	1.5e-177	0.452	1	F:protein binding	-	IPR011990 (G3DSA:1.25.40.GENE3D); SSF48452 (SUPERFAMILY); SSF48452 (SUPERFAMILY)
g6927	DAOM180378	hypothetical protein FOCG_17595 [Fusarium oxysporum f. sp. radicis-lycopersici 26381]	504	20	1.4e-60	0.653	1	F:catalytic activity	-	no IPS match
g6919	NRRL28723	hypothetical protein FPSE_04874 [Fusarium pseudograminearum CS3096]	918	20	2.2e-45	0.5115	9	F:nucleic acid binding; F:zinc ion binding; F:RNA binding; P:RNA modification; P:tRNA processing; P:pseudouridine synthesis; P:tRNA pseudouridine synthesis; F:pseudouridine synthase activity; F:isomerase activity	-	Coil (COILS)
g6914	NRRL28723	hypothetical protein FPSE_12394 [Fusarium pseudograminearum CS3096]	1443	20	1.7e-162	0.4915		-	-	Coil (COILS)
g6909	NRRL28723	unnamed protein product [Fusarium graminearum]	1083	10	0	0.556	1	F:metal ion binding	-	IPR007087 (PROSITE_PATTERNS)
g6896	NRRL28723	hypothetical protein FPSE_03946 [Fusarium pseudograminearum CS3096]	453	20	1.9e-74	0.8055	3	F:protein kinase activity; F:ATP binding; P:protein phosphorylation	-	G3DSA:1.10.510.10 (GENE3D); IPR000719 (PFAM); IPR011009 (SUPERFAMILY)
g6875	DAOM180378	---NA---	240	0	-	-		-	-	no IPS match
g6867	DAOM180378	hypothetical protein FG05_30342 [Fusarium graminearum]	1557	20	0	0.647		-	-	IPR010730 (PFAM); PTHR24148 (PANTHER); PTHR24148:SF16 (PANTHER)
g6864	DAOM180378	hypothetical protein FPSE_04040 [Fusarium pseudograminearum CS3096]	2730	20	0	0.5165	2	F:protein binding; F:ADP binding	-	PR00364 (PRINTS); IPR019734 (SMART); IPR011990 (G3DSA:1.25.40.GENE3D); IPR027417 (G3DSA:3.40.50.GENE3D); PF13424 (PFAM); IPR002182 (PFAM); PTHR19959 (PANTHER); IPR019734 (PROSITE_PROFILES); IPR013026 (PROSITE_PROFILES); IPR019734 (PROSITE_PROFILES); IPR019734 (PROSITE_PROFILES); IPR019734 (PROSITE_PROFILES); IPR019734 (PROSITE_PROFILES); IPR027417 (SUPERFAMILY); SSF48452 (SUPERFAMILY); SSF48452 (…
g6863	DAOM180378	hypothetical protein FPSE_04039 [Fusarium pseudograminearum CS3096]	2625	20	0	0.5715		-	-	NON_CYTOPLASMIC_DOMAIN (PHOBIUS); CYTOPLASMIC_DOMAIN (PHOBIUS); TRANSMEMBRANE (PHOBIUS); TMhelix (TMHMM); TMhelix (TMHMM)
g6862	DAOM180378	hypothetical protein FPSE_04038 [Fusarium pseudograminearum CS3096]	1812	20	0	0.5845	1	F:carbon-nitrogen ligase activity, with glutamine as amido-N-donor	-	IPR000120 (PFAM); IPR023631 (G3DSA:3.90.1300.GENE3D); IPR000120 (PANTHER); PTHR11895:SF32 (PANTHER); IPR023631 (SUPERFAMILY)
g6856	NRRL28723	hypothetical protein FOIG_13963 [Fusarium oxysporum f. sp. cubense tropical race 4 54006]	264	7	1.4e-05	0.6071		-	-	no IPS match
g6854	NRRL28723	hypothetical protein FOYG_04182 [Fusarium oxysporum FOSC 3-a]	1221	15	6.3e-23	0.5867	4	P:proteolysis; F:serine-type peptidase activity; F:hydrolase activity; F:peptidase activity	-	Coil (COILS); Coil (COILS); Coil (COILS)
g6851	DAOM180378	hypothetical protein FOPG_08804 [Fusarium oxysporum f. sp. conglutinans race 2 54008]	1089	20	7.5e-164	0.8225	5	C:nucleus; F:RNA polymerase II transcription factor activity, sequence-specific DNA binding; F:zinc ion binding; P:regulation of transcription from RNA polymerase II promoter; P:transcription from RNA polymerase II promoter	-	IPR021858 (PFAM); PTHR31263:SF4 (PANTHER); PTHR31263 (PANTHER); TRANSMEMBRANE (PHOBIUS); CYTOPLASMIC_DOMAIN (PHOBIUS); NON_CYTOPLASMIC_DOMAIN (PHOBIUS); NON_CYTOPLASMIC_DOMAIN (PHOBIUS); CYTOPLASMIC_DOMAIN (PHOBIUS); TRANSMEMBRANE (PHOBIUS); TRANSMEMBRANE (PHOBIUS)
g6839	NRRL28723	unnamed protein product [Fusarium graminearum]	594	13	8.8e-20	0.6023	2	F:ATP binding; F:DNA binding	-	no IPS match
g6837	NRRL28723	hypothetical protein ADICYQ_1703 [Cyclobacterium qasimii M12-11B]	237	3	0.78	0.5367	33	P:cellular response to DNA damage stimulus; P:DNA repair; F:DNA-directed DNA polymerase activity; F:damaged DNA binding; P:DNA biosynthetic process; P:DNA synthesis involved in DNA repair; C:nuclear chromatin; F:DNA binding; C:nucleus; F:nucleic acid binding; C:site of double-strand break; P:DNA replication; P:mitotic DNA replication initiation; P:nucleic acid phosphodiester bond hydrolysis; P:pr…	-	no IPS match
g6836	NRRL28723	hypothetical protein FG05_12646 [Fusarium graminearum]	1932	20	1.2e-161	0.5625	2	F:ATP binding; F:DNA binding	-	IPR027417 (SUPERFAMILY)
g6835	NRRL6101	hypothetical protein FPSE_04004 [Fusarium pseudograminearum CS3096]	1083	20	0	0.6565		-	-	CYTOPLASMIC_DOMAIN (PHOBIUS); NON_CYTOPLASMIC_DOMAIN (PHOBIUS); TRANSMEMBRANE (PHOBIUS); TRANSMEMBRANE (PHOBIUS); NON_CYTOPLASMIC_DOMAIN (PHOBIUS); TRANSMEMBRANE (PHOBIUS); TRANSMEMBRANE (PHOBIUS); TRANSMEMBRANE (PHOBIUS); CYTOPLASMIC_DOMAIN (PHOBIUS); NON_CYTOPLASMIC_DOMAIN (PHOBIUS); CYTOPLASMIC_DOMAIN (PHOBIUS); TRANSMEMBRANE (PHOBIUS); NON_CYTOPLASMIC_DOMAIN (PHOBIUS); TMhelix (TMHMM); TMheli…
g6828	NRRL28723	hypothetical protein CGGC5_9275 [Colletotrichum gloeosporioides Nara gc5]	2106	20	0	0.572	3	F:protein kinase activity; F:ATP binding; P:protein phosphorylation	-	IPR002290 (SMART); IPR020683 (G3DSA:1.25.40.GENE3D); G3DSA:1.10.510.10 (GENE3D); IPR000719 (PFAM); G3DSA:3.30.200.20 (GENE3D); PTHR24362 (PANTHER); IPR008271 (PROSITE_PATTERNS); IPR000719 (PROSITE_PROFILES); IPR011009 (SUPERFAMILY); IPR020683 (SUPERFAMILY)
g6827	NRRL28723	hypothetical protein TRIATDRAFT_280859 [Trichoderma atroviride IMI 206040]	1458	20	5.3e-171	0.5645	2	F:transferase activity, transferring phosphorus-containing groups; P:metabolic process	-	IPR011009 (SUPERFAMILY)
g6804	DAOM180378	hypothetical protein FPSE_04064 [Fusarium pseudograminearum CS3096]	585	20	3.4e-71	0.5595		-	-	SIGNAL_PEPTIDE (PHOBIUS); SIGNAL_PEPTIDE_H_REGION (PHOBIUS); SIGNAL_PEPTIDE_C_REGION (PHOBIUS); SIGNAL_PEPTIDE_N_REGION (PHOBIUS); NON_CYTOPLASMIC_DOMAIN (PHOBIUS); SignalP-noTM (SIGNALP_EUK); SignalP-noTM (SIGNALP_GRAM_NEGATIVE); SignalP-TM (SIGNALP_GRAM_POSITIVE)
g68	NRRL6101	hypothetical protein FAVG1_08807 [Fusarium avenaceum]	450	20	1.6e-63	0.797		-	-	IPR023393 (G3DSA:3.30.530.GENE3D); IPR019587 (PFAM); SSF55961 (SUPERFAMILY)
g68	DAOM180378	hypothetical protein FOPG_18900 [Fusarium oxysporum f. sp. conglutinans race 2 54008]	4776	20	7.7e-103	0.7075	3	F:catalytic activity; F:protein binding; P:nucleoside metabolic process	-	Coil (COILS); IPR002110 (SMART); IPR000845 (PFAM); IPR000845 (G3DSA:3.40.50.GENE3D); IPR027417 (G3DSA:3.40.50.GENE3D); IPR020683 (G3DSA:1.25.40.GENE3D); IPR020683 (PFAM); IPR020683 (G3DSA:1.25.40.GENE3D); PTHR21234:SF16 (PANTHER); IPR018017 (PANTHER); IPR002110 (PROSITE_PROFILES); IPR020683 (PROSITE_PROFILES); IPR020683 (SUPERFAMILY); IPR000845 (SUPERFAMILY); IPR027417 (SUPERFAMILY)
g6795	NRRL6101	Uncharacterized protein LW93_8141 [Fusarium fujikuroi]	420	20	4.2e-75	0.5915		-	-	TRANSMEMBRANE (PHOBIUS); NON_CYTOPLASMIC_DOMAIN (PHOBIUS); CYTOPLASMIC_DOMAIN (PHOBIUS); CYTOPLASMIC_DOMAIN (PHOBIUS); TRANSMEMBRANE (PHOBIUS); TMhelix (TMHMM); TMhelix (TMHMM)
g6782	DAOM180378	unnamed protein product [Fusarium graminearum]	393	20	4.2e-90	0.774		-	-	SIGNAL_PEPTIDE_C_REGION (PHOBIUS); SIGNAL_PEPTIDE_N_REGION (PHOBIUS); NON_CYTOPLASMIC_DOMAIN (PHOBIUS); SIGNAL_PEPTIDE (PHOBIUS); SIGNAL_PEPTIDE_H_REGION (PHOBIUS); SignalP-noTM (SIGNALP_EUK); SignalP-noTM (SIGNALP_GRAM_NEGATIVE)
g6771	NRRL28723	hypothetical protein FOVG_02128 [Fusarium oxysporum f. sp. pisi HDV247]	1095	20	1.5e-108	0.5785	11	P:signal transduction; F:kinase activity; F:ATP binding; F:protein kinase activity; P:phosphorylation; F:nucleotide binding; P:protein phosphorylation; F:transferase activity, transferring phosphorus-containing groups; F:Rho guanyl-nucleotide exchange factor activity; P:regulation of Rho protein signal transduction; P:positive regulation of GTPase activity	-	IPR000095 (G3DSA:3.90.810.GENE3D)
g6767	NRRL28723	nacht and ankyrin domain protein [Fusarium avenaceum]	4437	20	0	0.454	3	F:catalytic activity; F:protein binding; P:nucleoside metabolic process	-	IPR002110 (PRINTS); IPR002110 (SMART); IPR002110 (PFAM); IPR000845 (PFAM); IPR020683 (PFAM); IPR000845 (G3DSA:3.40.50.GENE3D); PF13637 (PFAM); IPR020683 (G3DSA:1.25.40.GENE3D); PF05729 (PFAM); PTHR24123 (PANTHER); IPR002110 (PROSITE_PROFILES); IPR002110 (PROSITE_PROFILES); IPR002110 (PROSITE_PROFILES); IPR002110 (PROSITE_PROFILES); IPR002110 (PROSITE_PROFILES); IPR002110 (PROSITE_PROFILES); IPR00…
g6751	NRRL28336	hypothetical protein FPSE_04026 [Fusarium pseudograminearum CS3096]	1908	20	0	0.5135	1	F:protein binding	-	Coil (COILS); Coil (COILS); IPR002110 (SMART); PF13637 (PFAM); IPR020683 (PFAM); IPR020683 (G3DSA:1.25.40.GENE3D); IPR020683 (G3DSA:1.25.40.GENE3D); PTHR24198 (PANTHER); CYTOPLASMIC_DOMAIN (PHOBIUS); NON_CYTOPLASMIC_DOMAIN (PHOBIUS); TRANSMEMBRANE (PHOBIUS); TRANSMEMBRANE (PHOBIUS); NON_CYTOPLASMIC_DOMAIN (PHOBIUS); IPR002110 (PROSITE_PROFILES); IPR020683 (PROSITE_PROFILES); IPR002110 (PROSITE_PR…
g6751	DAOM180378	unnamed protein product [Fusarium graminearum]	423	20	5.1e-97	0.5685	8	P:oxidation-reduction process; F:oxidoreductase activity; F:sedoheptulose-7-phosphate:D-glyceraldehyde-3-phosphate glyceronetransferase activity; C:cytoplasm; F:transferase activity; P:carbohydrate metabolic process; P:pentose-phosphate shunt; F:catalytic activity	-	no IPS match
g6705	DAOM233423	unnamed protein product [Fusarium sp. FIESC_5 CS3069]	465	20	4.6e-51	0.5815		-	-	no IPS match
g6703	NRRL28336	hypothetical protein NECHADRAFT_83338 [Nectria haematococca mpVI 77-13-4]	4332	20	0	0.5735	1	F:protein binding	-	Coil (COILS); Coil (COILS); IPR011990 (G3DSA:1.25.40.GENE3D); IPR027417 (G3DSA:3.40.50.GENE3D); PF17109 (PFAM); TRANSMEMBRANE (PHOBIUS); NON_CYTOPLASMIC_DOMAIN (PHOBIUS); CYTOPLASMIC_DOMAIN (PHOBIUS); IPR027417 (SUPERFAMILY)
g6696	NRRL6101	hypothetical protein FAVG1_11438 [Fusarium avenaceum]	2025	20	0	0.8675	2	F:hydrolase activity, hydrolyzing O-glycosyl compounds; P:carbohydrate metabolic process	-	IPR001362 (SMART); IPR013148 (PFAM); IPR013189 (PFAM); IPR023296 (G3DSA:2.115.10.GENE3D); IPR013189 (G3DSA:2.60.120.GENE3D); PTHR30175 (PANTHER); PTHR30175:SF0 (PANTHER); SIGNAL_PEPTIDE (PHOBIUS); SIGNAL_PEPTIDE_N_REGION (PHOBIUS); NON_CYTOPLASMIC_DOMAIN (PHOBIUS); SIGNAL_PEPTIDE_H_REGION (PHOBIUS); SIGNAL_PEPTIDE_C_REGION (PHOBIUS); SignalP-TM (SIGNALP_GRAM_POSITIVE); SignalP-noTM (SIGNALP_EUK);…
g6694	NRRL6101	hypothetical protein FPSE_08194 [Fusarium pseudograminearum CS3096]	2070	20	0	0.87	2	F:hydrolase activity, hydrolyzing O-glycosyl compounds; P:carbohydrate metabolic process	-	IPR001362 (SMART); IPR013189 (G3DSA:2.60.120.GENE3D); IPR013189 (PFAM); IPR013148 (PFAM); PTHR30175:SF0 (PANTHER); PTHR30175 (PANTHER); PTHR30175 (PANTHER); PTHR30175:SF0 (PANTHER); IPR018053 (PROSITE_PATTERNS); SIGNAL_PEPTIDE_C_REGION (PHOBIUS); NON_CYTOPLASMIC_DOMAIN (PHOBIUS); SIGNAL_PEPTIDE_N_REGION (PHOBIUS); SIGNAL_PEPTIDE_H_REGION (PHOBIUS); SIGNAL_PEPTIDE (PHOBIUS); SignalP-noTM (SIGNALP_…
g6693	NRRL6101	uncharacterized protein FFUJ_02039 [Fusarium fujikuroi IMI 58289]	987	20	2.4e-72	0.793		-	-	IPR008579 (PFAM); G3DSA:3.50.4.10 (GENE3D); IPR014710 (G3DSA:2.60.120.GENE3D); SIGNAL_PEPTIDE (PHOBIUS); SIGNAL_PEPTIDE_C_REGION (PHOBIUS); SIGNAL_PEPTIDE_N_REGION (PHOBIUS); NON_CYTOPLASMIC_DOMAIN (PHOBIUS); SIGNAL_PEPTIDE_H_REGION (PHOBIUS); SignalP-TM (SIGNALP_GRAM_POSITIVE); SignalP-noTM (SIGNALP_GRAM_NEGATIVE); SignalP-noTM (SIGNALP_EUK); IPR011051 (SUPERFAMILY)
g6687	DAOM180378	hypothetical protein FOQG_17875 [Fusarium oxysporum f. sp. raphani 54005]	843	7	3.4e-179	0.5643		-	-	no IPS match
g6683	NRRL28723	hypothetical protein FPSE_09758 [Fusarium pseudograminearum CS3096]	537	20	6.1e-105	0.7455		-	-	no IPS match
g6678	NRRL6101	hypothetical protein FOIG_16188 [Fusarium oxysporum f. sp. cubense tropical race 4 54006]	1407	20	0	0.7575	2	C:integral component of membrane; P:transmembrane transport	-	IPR011701 (PFAM); G3DSA:1.20.1250.20 (GENE3D); PTHR11360:SF100 (PANTHER); PTHR11360 (PANTHER); CYTOPLASMIC_DOMAIN (PHOBIUS); NON_CYTOPLASMIC_DOMAIN (PHOBIUS); CYTOPLASMIC_DOMAIN (PHOBIUS); TRANSMEMBRANE (PHOBIUS); TRANSMEMBRANE (PHOBIUS); NON_CYTOPLASMIC_DOMAIN (PHOBIUS); TRANSMEMBRANE (PHOBIUS); TRANSMEMBRANE (PHOBIUS); TRANSMEMBRANE (PHOBIUS); CYTOPLASMIC_DOMAIN (PHOBIUS); NON_CYTOPLASMIC_DOMAI…
g6677	NRRL6101	N-acyl-phosphatidylethanolamine-hydrolyzing phospholipase D, mitochondrial [Fusarium oxysporum f. sp. cubense race 4]	834	20	3e-179	0.831	2	F:hydrolase activity; P:metabolic process	-	G3DSA:3.60.15.10 (GENE3D); PF12706 (PFAM); PTHR15032:SF4 (PANTHER); PTHR15032 (PANTHER); SSF56281 (SUPERFAMILY)
g6676	NRRL6101	hypothetical protein FAVG1_13157 [Fusarium avenaceum]	897	6	2.6e-16	0.4867		-	-	Coil (COILS)
g6675	NRRL6101	hypothetical protein FOZG_17606 [Fusarium oxysporum Fo47]	1044	20	0	0.848	3	C:extracellular region; F:acetylxylan esterase activity; P:xylan catabolic process	EC:3.1.1.72; EC:3.1.1.1	PF10503 (PFAM); IPR010126 (TIGRFAM); IPR029058 (G3DSA:3.40.50.GENE3D); IPR031247 (PTHR11731:PANTHER); PTHR11731 (PANTHER); SIGNAL_PEPTIDE_N_REGION (PHOBIUS); SIGNAL_PEPTIDE_C_REGION (PHOBIUS); NON_CYTOPLASMIC_DOMAIN (PHOBIUS); SIGNAL_PEPTIDE_H_REGION (PHOBIUS); SIGNAL_PEPTIDE (PHOBIUS); SignalP-TM (SIGNALP_GRAM_POSITIVE); SignalP-noTM (SIGNALP_GRAM_NEGATIVE); SignalP-noTM (SIGNALP_EUK); IPR029058…
g6674	NRRL6101	hypothetical protein FOVG_18846 [Fusarium oxysporum f. sp. pisi HDV247]	1218	20	0	0.782	3	C:kinesin complex; F:microtubule motor activity; P:metabolic process	EC:3.6.1; EC:3.6.1.15	NON_CYTOPLASMIC_DOMAIN (PHOBIUS); SIGNAL_PEPTIDE (PHOBIUS); SIGNAL_PEPTIDE_N_REGION (PHOBIUS); SIGNAL_PEPTIDE_C_REGION (PHOBIUS); SIGNAL_PEPTIDE_H_REGION (PHOBIUS); IPR027417 (SUPERFAMILY)
g6670	NRRL28720	---NA---	432	0	-	-		-	-	no IPS match
g6670	NRRL6101	hypothetical protein AUD_1357 [Neosartorya udagawae]	399	17	0.00015	0.4994	5	P:respiratory electron transport chain; F:electron carrier activity; C:integral component of membrane; C:membrane; P:signal transduction	-	NON_CYTOPLASMIC_DOMAIN (PHOBIUS); SIGNAL_PEPTIDE_H_REGION (PHOBIUS); SIGNAL_PEPTIDE_C_REGION (PHOBIUS); SIGNAL_PEPTIDE (PHOBIUS); SIGNAL_PEPTIDE_N_REGION (PHOBIUS); SignalP-noTM (SIGNALP_GRAM_NEGATIVE); SignalP-noTM (SIGNALP_EUK); SignalP-TM (SIGNALP_GRAM_POSITIVE)
g6669	NRRL6101	hypothetical protein S40285_07147 [Stachybotrys chlorohalonata IBT 40285]	1557	20	1.4e-157	0.574	4	F:iron ion binding; F:oxidoreductase activity, acting on paired donors, with incorporation or reduction of molecular oxygen; F:heme binding; P:oxidation-reduction process	-	IPR001128 (PRINTS); IPR001128 (G3DSA:1.10.630.GENE3D); IPR001128 (G3DSA:1.10.630.GENE3D); IPR001128 (PFAM); PTHR24305:SF29 (PANTHER); PTHR24305 (PANTHER); CYTOPLASMIC_DOMAIN (PHOBIUS); TRANSMEMBRANE (PHOBIUS); NON_CYTOPLASMIC_DOMAIN (PHOBIUS); IPR001128 (SUPERFAMILY); TMhelix (TMHMM)
g6668	NRRL28723	hypothetical protein FPSE_07800 [Fusarium pseudograminearum CS3096]	1575	20	0	0.6405		-	-	IPR018306 (SMART); IPR018306 (PFAM)
g6667	NRRL28723	hypothetical protein FOVG_14727 [Fusarium oxysporum f. sp. pisi HDV247]	798	20	1.2e-121	0.701	2	F:oxidoreductase activity; P:metabolic process	-	IPR002347 (PRINTS); IPR002198 (PRINTS); IPR013968 (SMART); IPR002198 (PFAM); IPR016040 (G3DSA:3.40.50.GENE3D); IPR016040 (G3DSA:3.40.50.GENE3D); PTHR24322 (PANTHER); IPR020904 (PROSITE_PATTERNS); SSF51735 (SUPERFAMILY)
g6667	DAOM233423	hypothetical protein FG05_12594 [Fusarium graminearum]	2037	20	0	0.5915		-	-	IPR010730 (PFAM)
g6666	NRRL6101	hypothetical protein FOC1_g10003874, partial [Fusarium oxysporum f. sp. cubense race 1]	540	20	1.2e-65	0.721		-	-	IPR014710 (G3DSA:2.60.120.GENE3D); IPR013096 (PFAM); IPR011051 (SUPERFAMILY)
g6666	NRRL28723	unnamed protein product [Fusarium sp. FIESC_5 CS3069]	750	20	1.4e-167	0.7945	4	C:nucleus; F:DNA binding; F:zinc ion binding; P:transcription, DNA-templated	-	IPR007219 (SMART); IPR007219 (PFAM); PTHR31944:SF10 (PANTHER); PTHR31944 (PANTHER); TRANSMEMBRANE (PHOBIUS); TRANSMEMBRANE (PHOBIUS); NON_CYTOPLASMIC_DOMAIN (PHOBIUS); NON_CYTOPLASMIC_DOMAIN (PHOBIUS); CYTOPLASMIC_DOMAIN (PHOBIUS); TMhelix (TMHMM)
g6665	NRRL28723	hypothetical protein [Podospora anserina S mat+]	2796	20	2.4e-72	0.4665	1	F:protein binding	-	IPR002110 (PRINTS); IPR002110 (SMART); PF13857 (PFAM); IPR020683 (G3DSA:1.25.40.GENE3D); IPR020683 (G3DSA:1.25.40.GENE3D); IPR020683 (G3DSA:1.25.40.GENE3D); IPR020683 (PFAM); PTHR24133 (PANTHER); PTHR24133:SF17 (PANTHER); IPR002110 (PROSITE_PROFILES); IPR002110 (PROSITE_PROFILES); IPR020683 (PROSITE_PROFILES); IPR002110 (PROSITE_PROFILES); IPR002110 (PROSITE_PROFILES); IPR002110 (PROSITE_PROFILES…
g6664	NRRL6101	uncharacterized protein FFUJ_06671 [Fusarium fujikuroi IMI 58289]	423	20	2.6e-72	0.7895		-	-	NON_CYTOPLASMIC_DOMAIN (PHOBIUS); SIGNAL_PEPTIDE (PHOBIUS); SIGNAL_PEPTIDE_H_REGION (PHOBIUS); SIGNAL_PEPTIDE_C_REGION (PHOBIUS); SIGNAL_PEPTIDE_N_REGION (PHOBIUS); SignalP-noTM (SIGNALP_EUK)
g6664	NRRL28723	hypothetical protein COCHEDRAFT_1224393 [Bipolaris maydis C5]	1053	20	7.3e-18	0.4705	3	F:protein kinase activity; F:ATP binding; P:protein phosphorylation	-	IPR000719 (PFAM); G3DSA:1.10.510.10 (GENE3D); PTHR24362 (PANTHER); IPR000719 (PROSITE_PROFILES); IPR011009 (SUPERFAMILY)
g6663	NRRL6101	hypothetical protein FAVG1_10165 [Fusarium avenaceum]	1293	20	0	0.6495	3	C:integral component of membrane; F:transmembrane transporter activity; P:transmembrane transport	-	G3DSA:1.20.1250.20 (GENE3D); IPR005828 (PFAM); PTHR24063 (PANTHER); CYTOPLASMIC_DOMAIN (PHOBIUS); TRANSMEMBRANE (PHOBIUS); NON_CYTOPLASMIC_DOMAIN (PHOBIUS); NON_CYTOPLASMIC_DOMAIN (PHOBIUS); NON_CYTOPLASMIC_DOMAIN (PHOBIUS); CYTOPLASMIC_DOMAIN (PHOBIUS); TRANSMEMBRANE (PHOBIUS); TRANSMEMBRANE (PHOBIUS); TRANSMEMBRANE (PHOBIUS); TRANSMEMBRANE (PHOBIUS); CYTOPLASMIC_DOMAIN (PHOBIUS); NON_CYTOPLASMI…
g6663	NRRL28723	unnamed protein product [Fusarium sp. FIESC_5 CS3069]	327	20	3.2e-63	0.725		-	-	SIGNAL_PEPTIDE_N_REGION (PHOBIUS); SIGNAL_PEPTIDE_H_REGION (PHOBIUS); SIGNAL_PEPTIDE (PHOBIUS); SIGNAL_PEPTIDE_C_REGION (PHOBIUS); NON_CYTOPLASMIC_DOMAIN (PHOBIUS); SignalP-noTM (SIGNALP_EUK); SignalP-noTM (SIGNALP_GRAM_NEGATIVE); SignalP-TM (SIGNALP_GRAM_POSITIVE)
g6662	NRRL6101	hypothetical protein CFIO01_10128 [Colletotrichum fioriniae PJ7]	906	20	1.2e-33	0.4765	8	P:metabolic process; F:transferase activity, transferring phosphorus-containing groups; P:regulation of transcription, DNA-templated; P:transcription from RNA polymerase II promoter; F:RNA polymerase II transcription factor activity, sequence-specific DNA binding; F:zinc ion binding; P:regulation of transcription from RNA polymerase II promoter; C:nucleus	-	no IPS match
g6662	NRRL28723	hypothetical protein FOQG_16310 [Fusarium oxysporum f. sp. raphani 54005]	1809	20	0	0.715	1	F:nucleotide binding	-	IPR013126 (PRINTS); G3DSA:3.30.420.40 (GENE3D); PTHR19375 (PANTHER); PTHR19375:SF92 (PANTHER); SSF53067 (SUPERFAMILY); SSF53067 (SUPERFAMILY)
g6661	NRRL28723	hypothetical protein FOMG_02495 [Fusarium oxysporum f. sp. melonis 26406]	2919	20	0	0.7235		-	-	Coil (COILS); SIGNAL_PEPTIDE_H_REGION (PHOBIUS); SIGNAL_PEPTIDE_N_REGION (PHOBIUS); SIGNAL_PEPTIDE_C_REGION (PHOBIUS); NON_CYTOPLASMIC_DOMAIN (PHOBIUS); SIGNAL_PEPTIDE (PHOBIUS)
g6660	NRRL6101	hypothetical protein S40285_08794 [Stachybotrys chlorohalonata IBT 40285]	1419	20	1.1e-150	0.6435	4	F:iron ion binding; F:oxidoreductase activity, acting on paired donors, with incorporation or reduction of molecular oxygen; F:heme binding; P:oxidation-reduction process	-	IPR002401 (PRINTS); IPR001128 (PRINTS); IPR001128 (G3DSA:1.10.630.GENE3D); IPR001128 (PFAM); PTHR24305:SF43 (PANTHER); PTHR24305 (PANTHER); IPR017972 (PROSITE_PATTERNS); NON_CYTOPLASMIC_DOMAIN (PHOBIUS); CYTOPLASMIC_DOMAIN (PHOBIUS); TRANSMEMBRANE (PHOBIUS); IPR001128 (SUPERFAMILY); TMhelix (TMHMM)
g6660	NRRL28723	hypothetical protein PV09_07355 [Verruconis gallopava]	378	20	6.1e-15	0.6	1	F:GTP binding	-	Coil (COILS); IPR009053 (SUPERFAMILY)
g6659	NRRL6101	hypothetical protein NECHADRAFT_81568 [Nectria haematococca mpVI 77-13-4]	564	20	1.8e-86	0.5705		-	-	no IPS match
g6659	NRRL28723	hypothetical protein FOVG_11330 [Fusarium oxysporum f. sp. pisi HDV247]	1158	20	0	0.8095		-	-	IPR023041 (PFAM); IPR022596 (PFAM); G3DSA:1.20.1070.10 (GENE3D); PTHR23112 (PANTHER); NON_CYTOPLASMIC_DOMAIN (PHOBIUS); CYTOPLASMIC_DOMAIN (PHOBIUS); TRANSMEMBRANE (PHOBIUS); CYTOPLASMIC_DOMAIN (PHOBIUS); NON_CYTOPLASMIC_DOMAIN (PHOBIUS); TRANSMEMBRANE (PHOBIUS); CYTOPLASMIC_DOMAIN (PHOBIUS); TRANSMEMBRANE (PHOBIUS); NON_CYTOPLASMIC_DOMAIN (PHOBIUS); TRANSMEMBRANE (PHOBIUS); TRANSMEMBRANE (PHOBIU…
g6658	NRRL6101	hypothetical protein FOCG_05104 [Fusarium oxysporum f. sp. radicis-lycopersici 26381]	492	20	1.1e-53	0.641	1	F:transferase activity, transferring acyl groups	-	IPR023213 (G3DSA:3.30.559.GENE3D); SIGNAL_PEPTIDE_H_REGION (PHOBIUS); TRANSMEMBRANE (PHOBIUS); SIGNAL_PEPTIDE_N_REGION (PHOBIUS); CYTOPLASMIC_DOMAIN (PHOBIUS); SIGNAL_PEPTIDE (PHOBIUS); SIGNAL_PEPTIDE_C_REGION (PHOBIUS); NON_CYTOPLASMIC_DOMAIN (PHOBIUS); SignalP-TM (SIGNALP_EUK)
g6657	NRRL6101	hypothetical protein A1O7_08832 [Cladophialophora yegresii CBS 114405]	1386	20	2.6e-122	0.4725	2	F:carbohydrate binding; P:cell adhesion	-	Coil (COILS); Coil (COILS)
g6657	NRRL28723	hypothetical protein FOVG_17757 [Fusarium oxysporum f. sp. pisi HDV247]	1407	20	0	0.8155	4	F:iron ion binding; F:oxidoreductase activity, acting on paired donors, with incorporation or reduction of molecular oxygen; F:heme binding; P:oxidation-reduction process	-	IPR001128 (PRINTS); IPR002401 (PRINTS); IPR001128 (PFAM); IPR001128 (G3DSA:1.10.630.GENE3D); PTHR24305:SF57 (PANTHER); PTHR24305 (PANTHER); IPR017972 (PROSITE_PATTERNS); TRANSMEMBRANE (PHOBIUS); CYTOPLASMIC_DOMAIN (PHOBIUS); NON_CYTOPLASMIC_DOMAIN (PHOBIUS); IPR001128 (SUPERFAMILY); TMhelix (TMHMM)
g6656	NRRL6101	hypothetical protein FOZG_04352 [Fusarium oxysporum Fo47]	1812	20	0	0.6325	8	P:chitin catabolic process; F:hydrolase activity, hydrolyzing O-glycosyl compounds; F:chitin binding; F:hydrolase activity; P:metabolic process; P:carbohydrate metabolic process; F:hydrolase activity, acting on glycosyl bonds; F:chitinase activity	-	Coil (COILS); PTHR11177:SF154 (PANTHER); PTHR11177:SF154 (PANTHER); PTHR11177 (PANTHER)
g6654	NRRL6101	hypothetical protein TBLA_0I02000 [Tetrapisispora blattae CBS 6284]	465	5	2.2	0.45	11	F:amino acid transmembrane transporter activity; P:amino acid transport; C:integral component of membrane; C:membrane; P:transmembrane transport; P:amino acid transmembrane transport; P:transport; F:transferase activity; P:metabolic process; F:hydrolase activity, acting on ester bonds; P:integrin-mediated signaling pathway	-	NON_CYTOPLASMIC_DOMAIN (PHOBIUS); SIGNAL_PEPTIDE (PHOBIUS); SIGNAL_PEPTIDE_H_REGION (PHOBIUS); SIGNAL_PEPTIDE_N_REGION (PHOBIUS); SIGNAL_PEPTIDE_C_REGION (PHOBIUS); SignalP-noTM (SIGNALP_EUK)
g6651	NRRL28723	unnamed protein product [Fusarium sp. FIESC_5 CS3069]	285	20	1.8e-22	0.694	3	F:catalytic activity; F:binding; P:metabolic process	-	no IPS match
g6644	NRRL6101	APS1 [Fusarium incarnatum]	11547	20	0	0.6375	2	F:catalytic activity; P:metabolic process	-	G3DSA:3.40.50.980 (GENE3D); IPR000873 (PFAM); IPR009081 (PFAM); IPR009081 (G3DSA:1.10.1200.GENE3D); IPR001242 (PFAM); G3DSA:3.40.50.980 (GENE3D); G3DSA:2.30.38.10 (GENE3D); IPR010071 (TIGRFAM); G3DSA:3.30.300.30 (GENE3D); G3DSA:3.40.50.980 (GENE3D); PTHR24095 (PANTHER); PTHR24095:SF43 (PANTHER); PTHR24095 (PANTHER); PTHR24095:SF43 (PANTHER); PTHR24095 (PANTHER); IPR020845 (PROSITE_PATTERNS); IPR0…
g6644	NRRL28723	hypothetical protein MAPG_10264 [Magnaporthiopsis poae ATCC 64411]	1707	20	0	0.5035	5	F:ATP binding; F:protein kinase activity; P:protein phosphorylation; F:transferase activity, transferring phosphorus-containing groups; P:metabolic process	-	IPR029498 (PFAM); G3DSA:1.10.510.10 (GENE3D); IPR011009 (SUPERFAMILY)
g6643	NRRL6101	hypothetical protein FOXB_16422 [Fusarium oxysporum Fo5176]	939	20	0	0.789	1	F:carbon-nitrogen ligase activity, with glutamine as amido-N-donor	-	IPR000120 (PFAM); IPR023631 (G3DSA:3.90.1300.GENE3D); PTHR11895:SF40 (PANTHER); IPR000120 (PANTHER); IPR023631 (SUPERFAMILY)
g6643	DAOM233423	hypothetical protein PMG11_11156 [Penicillium brasilianum]	1152	20	6.2e-117	0.5305	9	C:transcription elongation factor complex; P:transcription elongation from RNA polymerase II promoter; F:zinc ion binding; F:kinase activity; F:ATP binding; F:protein kinase activity; P:phosphorylation; P:protein phosphorylation; F:transferase activity, transferring phosphorus-containing groups	-	no IPS match
g6642	NRRL6101	hypothetical protein FOYG_14986 [Fusarium oxysporum FOSC 3-a]	1233	20	0	0.833	2	F:oxidoreductase activity; P:oxidation-reduction process	-	IPR013130 (PFAM); IPR013112 (PFAM); PTHR11972 (PANTHER); PTHR11972:SF43 (PANTHER); CYTOPLASMIC_DOMAIN (PHOBIUS); NON_CYTOPLASMIC_DOMAIN (PHOBIUS); CYTOPLASMIC_DOMAIN (PHOBIUS); NON_CYTOPLASMIC_DOMAIN (PHOBIUS); NON_CYTOPLASMIC_DOMAIN (PHOBIUS); TRANSMEMBRANE (PHOBIUS); CYTOPLASMIC_DOMAIN (PHOBIUS); TRANSMEMBRANE (PHOBIUS); TRANSMEMBRANE (PHOBIUS); TRANSMEMBRANE (PHOBIUS); TRANSMEMBRANE (PHOBIUS);…
g6642	DAOM233423	hypothetical protein UCREL1_3714 [Eutypa lata UCREL1]	540	20	2.5e-51	0.581		-	-	no IPS match
g6641	NRRL6101	hypothetical protein FOMG_09033 [Fusarium oxysporum f. sp. melonis 26406]	2130	20	0	0.7555	1	F:protein binding	-	IPR011990 (G3DSA:1.25.40.GENE3D)
g6641	DAOM233423	hypothetical protein FOXG_06548 [Fusarium oxysporum f. sp. lycopersici 4287]	1587	20	1.1e-172	0.7025	3	P:RNA-dependent DNA replication; F:RNA-directed DNA polymerase activity; F:metal ion binding	-	IPR000477 (PFAM); PTHR19446:SF344 (PANTHER); PTHR19446 (PANTHER); IPR000477 (PROSITE_PROFILES); SSF56672 (SUPERFAMILY)
g6640	NRRL6101	hypothetical protein FAVG1_04734 [Fusarium avenaceum]	2394	20	0	0.851	2	C:integral component of membrane; P:transmembrane transport	-	G3DSA:1.20.1250.20 (GENE3D); IPR011701 (PFAM); PTHR24003:SF30 (PANTHER); PTHR24003 (PANTHER); PTHR24003 (PANTHER); PTHR24003:SF30 (PANTHER); PTHR24003:SF30 (PANTHER); CYTOPLASMIC_DOMAIN (PHOBIUS); CYTOPLASMIC_DOMAIN (PHOBIUS); TRANSMEMBRANE (PHOBIUS); NON_CYTOPLASMIC_DOMAIN (PHOBIUS); CYTOPLASMIC_DOMAIN (PHOBIUS); TRANSMEMBRANE (PHOBIUS); CYTOPLASMIC_DOMAIN (PHOBIUS); NON_CYTOPLASMIC_DOMAIN (PHOB…
g6639	NRRL6101	tetratricopeptide repeat domain-containing protein [Blastomyces dermatitidis SLH14081]	2538	20	0	0.5085	2	F:protein binding; F:ADP binding	-	IPR011990 (G3DSA:1.25.40.GENE3D); IPR027417 (G3DSA:3.40.50.GENE3D); IPR002182 (PFAM); SSF48452 (SUPERFAMILY); IPR027417 (SUPERFAMILY)
g6637	NRRL6101	hypothetical protein FAVG1_08357 [Fusarium avenaceum]	1059	20	0	0.6485	1	F:hydrolase activity, acting on carbon-nitrogen (but not peptide) bonds, in linear amides	-	IPR029132 (PFAM); IPR003199 (G3DSA:3.60.60.GENE3D); SIGNAL_PEPTIDE (PHOBIUS); NON_CYTOPLASMIC_DOMAIN (PHOBIUS); SIGNAL_PEPTIDE_C_REGION (PHOBIUS); SIGNAL_PEPTIDE_H_REGION (PHOBIUS); SIGNAL_PEPTIDE_N_REGION (PHOBIUS); SignalP-noTM (SIGNALP_EUK); SignalP-TM (SIGNALP_GRAM_POSITIVE); IPR029055 (SUPERFAMILY)
g6636	NRRL6101	hypothetical protein FOTG_17536 [Fusarium oxysporum f. sp. vasinfectum 25433]	882	20	0	0.795		-	-	IPR029059 (PFAM); IPR029058 (G3DSA:3.40.50.GENE3D); PTHR12277 (PANTHER); IPR029058 (SUPERFAMILY)
g6635	NRRL6101	hypothetical protein FOTG_17537 [Fusarium oxysporum f. sp. vasinfectum 25433]	1626	20	0	0.759	2	P:oxidation-reduction process; F:monooxygenase activity	-	G3DSA:3.50.50.60 (GENE3D); PTHR23023 (PANTHER); PTHR23023:SF41 (PANTHER); NON_CYTOPLASMIC_DOMAIN (PHOBIUS); TRANSMEMBRANE (PHOBIUS); CYTOPLASMIC_DOMAIN (PHOBIUS); SSF51905 (SUPERFAMILY); SSF51905 (SUPERFAMILY); SSF51905 (SUPERFAMILY)
g6634	NRRL6101	hypothetical protein FOC4_g10003608 [Fusarium oxysporum f. sp. cubense race 4]	804	20	4.9e-63	0.639		-	-	no IPS match
g6633	NRRL6101	membrane protein [Yersinia pestis]	438	2	5.2	0.51	7	P:maltose metabolic process; F:hydrolase activity; P:metabolic process; F:hydrolase activity, acting on glycosyl bonds; F:alpha-1,4-glucosidase activity; F:catalytic activity; F:maltose alpha-glucosidase activity	-	no IPS match
g6632	NRRL6101	hypothetical protein FOVG_19654 [Fusarium oxysporum f. sp. pisi HDV247]	897	20	2e-113	0.6585	1	F:nucleic acid binding	-	IPR012337 (SUPERFAMILY)
g6630	NRRL6101	hypothetical protein S40288_08689 [Stachybotrys chartarum IBT 40288]	3960	20	0	0.8445	1	F:hydrolase activity	-	IPR003692 (PFAM); IPR002821 (PFAM); IPR008040 (PFAM); PTHR11365 (PANTHER); PTHR11365:SF3 (PANTHER); PTHR11365 (PANTHER); PTHR11365:SF3 (PANTHER)
g6629	NRRL6101	hypothetical protein S40288_08690 [Stachybotrys chartarum IBT 40288]	1383	20	0	0.752	2	C:integral component of membrane; P:transmembrane transport	-	G3DSA:1.20.1250.20 (GENE3D); G3DSA:1.20.1250.20 (GENE3D); IPR011701 (PFAM); PTHR11662 (PANTHER); PTHR11662:SF196 (PANTHER); TRANSMEMBRANE (PHOBIUS); TRANSMEMBRANE (PHOBIUS); NON_CYTOPLASMIC_DOMAIN (PHOBIUS); CYTOPLASMIC_DOMAIN (PHOBIUS); CYTOPLASMIC_DOMAIN (PHOBIUS); NON_CYTOPLASMIC_DOMAIN (PHOBIUS); TRANSMEMBRANE (PHOBIUS); CYTOPLASMIC_DOMAIN (PHOBIUS); TRANSMEMBRANE (PHOBIUS); CYTOPLASMIC_DOMAI…
g6628	NRRL6101	hypothetical protein SNOG_08796 [Phaeosphaeria nodorum SN15]	2136	20	0	0.736	6	F:metallopeptidase activity; F:transaminase activity; F:pyridoxal phosphate binding; P:proteolysis; P:cellular amino acid metabolic process; P:biosynthetic process	-	IPR000796 (PRINTS); IPR002933 (PFAM); IPR004839 (PFAM); IPR011650 (G3DSA:3.30.70.GENE3D); G3DSA:3.40.630.10 (GENE3D); IPR011650 (PFAM); IPR015421 (G3DSA:3.40.640.GENE3D); IPR015422 (G3DSA:3.90.1150.GENE3D); IPR000796 (PANTHER); PTHR11879:SF5 (PANTHER); IPR004838 (PROSITE_PATTERNS); IPR001261 (PROSITE_PATTERNS); IPR015424 (SUPERFAMILY); SSF53187 (SUPERFAMILY); IPR011650 (SUPERFAMILY)
g6627	NRRL6101	hypothetical protein S40288_08693 [Stachybotrys chartarum IBT 40288]	1965	20	0	0.624	4	C:nucleus; F:DNA binding; F:zinc ion binding; P:transcription, DNA-templated	-	IPR007219 (SMART); IPR007219 (PFAM); PTHR31944 (PANTHER); PTHR31944:SF27 (PANTHER)
g6626	NRRL6101	predicted protein [Nectria haematococca mpVI 77-13-4]	846	20	7.1e-156	0.8395	2	C:integral component of membrane; P:transmembrane transport	-	G3DSA:1.20.1250.20 (GENE3D); IPR011701 (PFAM); PTHR11662 (PANTHER); PTHR11662:SF181 (PANTHER); NON_CYTOPLASMIC_DOMAIN (PHOBIUS); TRANSMEMBRANE (PHOBIUS); TRANSMEMBRANE (PHOBIUS); NON_CYTOPLASMIC_DOMAIN (PHOBIUS); TRANSMEMBRANE (PHOBIUS); NON_CYTOPLASMIC_DOMAIN (PHOBIUS); CYTOPLASMIC_DOMAIN (PHOBIUS); NON_CYTOPLASMIC_DOMAIN (PHOBIUS); TRANSMEMBRANE (PHOBIUS); CYTOPLASMIC_DOMAIN (PHOBIUS); CYTOPLAS…
g6625	NRRL6101	hypothetical protein SNOG_07151 [Phaeosphaeria nodorum SN15]	486	20	2.1e-75	0.64	2	C:integral component of membrane; P:transmembrane transport	-	G3DSA:1.20.1250.20 (GENE3D); PTHR11662:SF181 (PANTHER); PTHR11662 (PANTHER); CYTOPLASMIC_DOMAIN (PHOBIUS); TRANSMEMBRANE (PHOBIUS); CYTOPLASMIC_DOMAIN (PHOBIUS); NON_CYTOPLASMIC_DOMAIN (PHOBIUS); TRANSMEMBRANE (PHOBIUS); IPR020846 (SUPERFAMILY); TMhelix (TMHMM)
g6622	NRRL28336	Uncharacterized protein LW93_10166 [Fusarium fujikuroi]	1563	20	4.9e-119	0.4845	4	C:nucleus; F:DNA binding; F:zinc ion binding; P:transcription, DNA-templated	-	IPR007219 (PFAM); PTHR31944 (PANTHER)
g6621	NRRL28336	hypothetical protein Z520_03777 [Fonsecaea multimorphosa CBS 102226]	1287	20	9.2e-128	0.627	1	F:FAD binding	-	PR00420 (PRINTS); IPR002938 (PFAM); G3DSA:3.50.50.60 (GENE3D); PTHR13789 (PANTHER); PTHR13789:SF147 (PANTHER); SSF54373 (SUPERFAMILY); SSF51905 (SUPERFAMILY)
g6620	NRRL28336	Uncharacterized protein LW93_10164 [Fusarium fujikuroi]	987	20	0	0.642	2	F:hydrolase activity; P:metabolic process	-	IPR029058 (G3DSA:3.40.50.GENE3D); IPR013094 (PFAM); PTHR23024 (PANTHER); IPR029058 (SUPERFAMILY)
g6619	DAOM180378	hypothetical protein FAVG1_08341 [Fusarium avenaceum]	549	20	6.4e-76	0.6165	4	F:transaminase activity; F:pyridoxal phosphate binding; P:cellular amino acid metabolic process; P:biosynthetic process	-	IPR015421 (G3DSA:3.40.640.GENE3D); IPR004839 (PFAM); PTHR11879:SF5 (PANTHER); IPR000796 (PANTHER); IPR004838 (PROSITE_PATTERNS); IPR015424 (SUPERFAMILY)
g6616	DAOM180378	hypothetical protein FG05_35068 [Fusarium graminearum]	1620	20	0	0.486	6	P:biosynthetic process; F:ATP binding; F:ligase activity; P:tetrahydrofolylpolyglutamate biosynthetic process; P:folic acid-containing compound biosynthetic process; F:tetrahydrofolylpolyglutamate synthase activity	-	IPR010730 (PFAM); PTHR24148:SF16 (PANTHER); PTHR24148 (PANTHER); NON_CYTOPLASMIC_DOMAIN (PHOBIUS); CYTOPLASMIC_DOMAIN (PHOBIUS); TRANSMEMBRANE (PHOBIUS)
g6613	NRRL6101	hypothetical protein FPSE_03789 [Fusarium pseudograminearum CS3096]	891	20	1.9e-26	0.5345		-	-	no IPS match
g6612	NRRL6101	uncharacterized protein FFUJ_14689 [Fusarium fujikuroi IMI 58289]	696	20	3e-119	0.8095	2	F:racemase activity, acting on amino acids and derivatives; P:cellular amino acid metabolic process	-	IPR001920 (G3DSA:3.40.50.GENE3D); IPR015942 (PFAM); IPR001920 (G3DSA:3.40.50.GENE3D); IPR004380 (TIGRFAM); PTHR21198:SF4 (PANTHER); PTHR21198 (PANTHER); IPR018187 (PROSITE_PATTERNS); IPR001920 (SUPERFAMILY); IPR001920 (SUPERFAMILY)
g6611	NRRL6101	hypothetical protein FVEG_17132 [Fusarium verticillioides 7600]	324	20	1.4e-21	0.6795	5	C:integral component of membrane; P:transmembrane transport; P:metabolic process; F:catalytic activity; F:lyase activity	-	PTHR24003:SF537 (PANTHER); PTHR24003 (PANTHER); TRANSMEMBRANE (PHOBIUS); NON_CYTOPLASMIC_DOMAIN (PHOBIUS); CYTOPLASMIC_DOMAIN (PHOBIUS); TRANSMEMBRANE (PHOBIUS); CYTOPLASMIC_DOMAIN (PHOBIUS); IPR020846 (SUPERFAMILY); TMhelix (TMHMM); TMhelix (TMHMM)
g6610	NRRL6101	hypothetical protein FAVG1_08442 [Fusarium avenaceum]	1107	20	8.7e-100	0.6515		-	-	Coil (COILS); SIGNAL_PEPTIDE_H_REGION (PHOBIUS); SIGNAL_PEPTIDE (PHOBIUS); SIGNAL_PEPTIDE_N_REGION (PHOBIUS); SIGNAL_PEPTIDE_C_REGION (PHOBIUS); NON_CYTOPLASMIC_DOMAIN (PHOBIUS)
g6589	NRRL6101	hypothetical protein FAVG1_06858 [Fusarium avenaceum]	1098	20	0	0.6635	2	C:integral component of membrane; C:membrane	-	IPR004294 (PFAM); PTHR10543:SF6 (PANTHER); IPR004294 (PANTHER); NON_CYTOPLASMIC_DOMAIN (PHOBIUS); SIGNAL_PEPTIDE_H_REGION (PHOBIUS); SIGNAL_PEPTIDE (PHOBIUS); SIGNAL_PEPTIDE_C_REGION (PHOBIUS); SIGNAL_PEPTIDE_N_REGION (PHOBIUS); SignalP-noTM (SIGNALP_EUK); SignalP-noTM (SIGNALP_GRAM_NEGATIVE)
g6588	NRRL6101	chitinase (glycoside hydrolase family 18) [Metarhizium robertsii]	351	20	2.1e-17	0.5515	32	P:chitin catabolic process; F:hydrolase activity, hydrolyzing O-glycosyl compounds; F:chitin binding; F:hydrolase activity; P:metabolic process; P:carbohydrate metabolic process; F:hydrolase activity, acting on glycosyl bonds; F:chitinase activity; F:methyltransferase activity; F:transferase activity; P:methylation; F:dihydropteroate synthase activity; P:pteridine-containing compound metabolic pr…	-	no IPS match
g6585	NRRL6101	hypothetical protein FOWG_09046 [Fusarium oxysporum f. sp. lycopersici MN25]	1005	20	7.8e-78	0.4835		-	-	Coil (COILS)
g6585	NRRL28723	unnamed protein product [Fusarium sp. FIESC_5 CS3069]	648	20	7.1e-83	0.6575		-	-	IPR018620 (PFAM); SIGNAL_PEPTIDE (PHOBIUS); SIGNAL_PEPTIDE_H_REGION (PHOBIUS); SIGNAL_PEPTIDE_C_REGION (PHOBIUS); SIGNAL_PEPTIDE_N_REGION (PHOBIUS); NON_CYTOPLASMIC_DOMAIN (PHOBIUS); SignalP-noTM (SIGNALP_GRAM_NEGATIVE); SignalP-noTM (SIGNALP_EUK); SignalP-TM (SIGNALP_GRAM_POSITIVE)
g6578	NRRL28720	hypothetical protein FAVG1_08734 [Fusarium avenaceum]	663	20	9.2e-91	0.6175		-	-	no IPS match
g6578	NRRL6101	hypothetical protein PFICI_11231 [Pestalotiopsis fici W106-1]	1239	20	1e-84	0.5265		-	-	IPR010730 (PFAM)
g6578	NRRL28723	hypothetical protein FOIG_13335 [Fusarium oxysporum f. sp. cubense tropical race 4 54006]	465	8	3.4e-36	0.5413		-	-	no IPS match
g6577	NRRL6101	related to Zn(II)Cys6 transcriptional activator [Fusarium fujikuroi IMI 58289]	2298	20	0	0.902	5	C:nucleus; F:DNA binding; F:zinc ion binding; F:oxidoreductase activity; P:transcription, DNA-templated	-	IPR002347 (PRINTS); IPR007219 (SMART); IPR016040 (G3DSA:3.40.50.GENE3D); IPR002198 (PFAM); IPR007219 (PFAM); IPR016040 (G3DSA:3.40.50.GENE3D); PTHR24316:SF1 (PANTHER); PTHR24316 (PANTHER); IPR020904 (PROSITE_PATTERNS); NON_CYTOPLASMIC_DOMAIN (PHOBIUS); CYTOPLASMIC_DOMAIN (PHOBIUS); TRANSMEMBRANE (PHOBIUS); SSF51735 (SUPERFAMILY)
g6577	NRRL28723	hypothetical protein FOIG_11032 [Fusarium oxysporum f. sp. cubense tropical race 4 54006]	276	20	1.3e-49	0.829		-	-	SIGNAL_PEPTIDE (PHOBIUS); SIGNAL_PEPTIDE_H_REGION (PHOBIUS); SIGNAL_PEPTIDE_C_REGION (PHOBIUS); NON_CYTOPLASMIC_DOMAIN (PHOBIUS); SIGNAL_PEPTIDE_N_REGION (PHOBIUS); SignalP-noTM (SIGNALP_EUK)
g6576	NRRL6101	hypothetical protein FOMG_16295 [Fusarium oxysporum f. sp. melonis 26406]	1179	20	0	0.8895	2	F:methyltransferase activity; P:methylation	-	Coil (COILS); PF13489 (PFAM); IPR029063 (G3DSA:3.40.50.GENE3D); PTHR10108:SF724 (PANTHER); PTHR10108 (PANTHER); IPR029063 (SUPERFAMILY)
g6576	NRRL28723	NADPH-dependent aldehyde reductase [Fusarium fujikuroi]	270	20	6.6e-32	0.8235	4	F:3-beta-hydroxy-delta5-steroid dehydrogenase activity; F:coenzyme binding; P:steroid biosynthetic process; P:oxidation-reduction process	EC:1.1.1; EC:1.1.1.145	IPR016040 (G3DSA:3.40.50.GENE3D); IPR008030 (PFAM); PTHR10366:SF267 (PANTHER); PTHR10366 (PANTHER); NON_CYTOPLASMIC_DOMAIN (PHOBIUS); CYTOPLASMIC_DOMAIN (PHOBIUS); TRANSMEMBRANE (PHOBIUS); SSF51735 (SUPERFAMILY); TMhelix (TMHMM)
g6575	NRRL6101	hypothetical protein FOZG_18173 [Fusarium oxysporum Fo47]	1320	20	0	0.6625		-	-	IPR025533 (PFAM); PTHR31252 (PANTHER)
g6574	NRRL6101	hypothetical protein FGSG_03479 [Fusarium graminearum PH-1]	753	20	4e-49	0.5635	1	F:protein binding	-	IPR000210 (SMART); G3DSA:3.30.710.10 (GENE3D); IPR000210 (PFAM); PTHR24413:SF98 (PANTHER); PTHR24413 (PANTHER); IPR000210 (PROSITE_PROFILES); IPR011333 (SUPERFAMILY)
g6574	NRRL28723	hypothetical protein FGSG_00048 [Fusarium graminearum PH-1]	1023	20	4e-157	0.6705	2	F:oxidoreductase activity; P:oxidation-reduction process	-	Coil (COILS); IPR005123 (PFAM); IPR027443 (G3DSA:2.60.120.GENE3D); IPR026992 (PFAM); PTHR10209 (PANTHER); PTHR10209:SF68 (PANTHER); IPR005123 (PROSITE_PROFILES); SSF51197 (SUPERFAMILY)
g6573	NRRL28723	hypothetical protein FPSE_08870 [Fusarium pseudograminearum CS3096]	639	20	8.9e-90	0.71	2	C:integral component of membrane; P:transmembrane transport	-	G3DSA:1.20.1250.20 (GENE3D); IPR011701 (PFAM); PTHR11360:SF100 (PANTHER); PTHR11360 (PANTHER); TRANSMEMBRANE (PHOBIUS); TRANSMEMBRANE (PHOBIUS); CYTOPLASMIC_DOMAIN (PHOBIUS); TRANSMEMBRANE (PHOBIUS); NON_CYTOPLASMIC_DOMAIN (PHOBIUS); TRANSMEMBRANE (PHOBIUS); NON_CYTOPLASMIC_DOMAIN (PHOBIUS); CYTOPLASMIC_DOMAIN (PHOBIUS); CYTOPLASMIC_DOMAIN (PHOBIUS); TRANSMEMBRANE (PHOBIUS); NON_CYTOPLASMIC_DOMAI…
g6572	NRRL28723	hypothetical protein FPSE_08869 [Fusarium pseudograminearum CS3096]	1242	20	0	0.759	2	C:integral component of membrane; P:transmembrane transport	-	G3DSA:1.20.1250.20 (GENE3D); G3DSA:1.20.1250.20 (GENE3D); IPR011701 (PFAM); PTHR11360 (PANTHER); PTHR11360:SF112 (PANTHER); TRANSMEMBRANE (PHOBIUS); NON_CYTOPLASMIC_DOMAIN (PHOBIUS); CYTOPLASMIC_DOMAIN (PHOBIUS); NON_CYTOPLASMIC_DOMAIN (PHOBIUS); CYTOPLASMIC_DOMAIN (PHOBIUS); NON_CYTOPLASMIC_DOMAIN (PHOBIUS); TRANSMEMBRANE (PHOBIUS); CYTOPLASMIC_DOMAIN (PHOBIUS); TRANSMEMBRANE (PHOBIUS); TRANSMEM…
g6571	NRRL28723	hypothetical protein FPSE_08868 [Fusarium pseudograminearum CS3096]	1365	20	0	0.579	2	F:ATP binding; F:metal ion binding	-	PF13535 (PFAM); IPR013816 (G3DSA:3.30.470.GENE3D); IPR011761 (PROSITE_PROFILES); SSF56059 (SUPERFAMILY)
g6570	NRRL28723	hypothetical protein FPSE_08867 [Fusarium pseudograminearum CS3096]	1542	20	0	0.6735	5	F:monooxygenase activity; F:iron ion binding; F:oxidoreductase activity, acting on paired donors, with incorporation or reduction of molecular oxygen; F:heme binding; P:oxidation-reduction process	-	IPR002403 (PRINTS); IPR001128 (PFAM); IPR001128 (G3DSA:1.10.630.GENE3D); PTHR24305:SF52 (PANTHER); PTHR24305 (PANTHER); IPR017972 (PROSITE_PATTERNS); CYTOPLASMIC_DOMAIN (PHOBIUS); NON_CYTOPLASMIC_DOMAIN (PHOBIUS); CYTOPLASMIC_DOMAIN (PHOBIUS); TRANSMEMBRANE (PHOBIUS); TRANSMEMBRANE (PHOBIUS); IPR001128 (SUPERFAMILY); TMhelix (TMHMM)
g6569	NRRL28723	hypothetical protein FPSE_08866 [Fusarium pseudograminearum CS3096]	3162	20	0	0.598	1	F:catalytic activity	-	IPR015421 (G3DSA:3.40.640.GENE3D); IPR015424 (SUPERFAMILY); IPR015424 (SUPERFAMILY)
g6568	NRRL28721	hypothetical protein FPSE_08074 [Fusarium pseudograminearum CS3096]	1017	20	0	0.8585	2	C:nucleus; C:cytosol	-	IPR001303 (SMART); IPR001303 (G3DSA:3.40.225.GENE3D); IPR001303 (PFAM); PTHR10672 (PANTHER); PTHR10672:SF15 (PANTHER); IPR001303 (SUPERFAMILY)
g6568	NRRL28723	hypothetical protein FPSE_08865 [Fusarium pseudograminearum CS3096]	1410	20	0	0.6795		-	-	G3DSA:3.80.10.10 (GENE3D)
g6567	NRRL28721	hypothetical protein FPSE_08073 [Fusarium pseudograminearum CS3096]	3378	20	0	0.66	6	C:nucleus; F:RNA polymerase II transcription factor activity, sequence-specific DNA binding; F:zinc ion binding; F:oxidoreductase activity; P:regulation of transcription, DNA-templated; P:oxidation-reduction process	-	IPR001138 (SMART); IPR003819 (PFAM); G3DSA:3.60.130.10 (GENE3D); IPR021858 (PFAM); IPR001138 (G3DSA:4.10.240.GENE3D); IPR001138 (PFAM); PTHR10696:SF22 (PANTHER); PTHR10696 (PANTHER); PTHR10696:SF22 (PANTHER); IPR001138 (PROSITE_PATTERNS); IPR001138 (PROSITE_PROFILES); IPR001138 (SUPERFAMILY); SSF51197 (SUPERFAMILY)
g6566	NRRL6101	hypothetical protein FOVG_18521 [Fusarium oxysporum f. sp. pisi HDV247]	1788	20	0	0.674		-	-	IPR021514 (PFAM); TRANSMEMBRANE (PHOBIUS); CYTOPLASMIC_DOMAIN (PHOBIUS); TRANSMEMBRANE (PHOBIUS); CYTOPLASMIC_DOMAIN (PHOBIUS); NON_CYTOPLASMIC_DOMAIN (PHOBIUS); TMhelix (TMHMM); TMhelix (TMHMM); TMhelix (TMHMM)
g6566	DAOM180378	hypothetical protein FG05_30302 [Fusarium graminearum]	1074	20	0	0.6975		-	-	CYTOPLASMIC_DOMAIN (PHOBIUS); TRANSMEMBRANE (PHOBIUS); NON_CYTOPLASMIC_DOMAIN (PHOBIUS); TRANSMEMBRANE (PHOBIUS); CYTOPLASMIC_DOMAIN (PHOBIUS); TRANSMEMBRANE (PHOBIUS); NON_CYTOPLASMIC_DOMAIN (PHOBIUS); CYTOPLASMIC_DOMAIN (PHOBIUS); TRANSMEMBRANE (PHOBIUS); TMhelix (TMHMM); TMhelix (TMHMM); TMhelix (TMHMM); TMhelix (TMHMM)
g6565	NRRL6101	hypothetical protein FAVG1_07566 [Fusarium avenaceum]	561	20	1.1e-82	0.6015	2	F:hydrolase activity; P:metabolic process	-	IPR001910 (PFAM); IPR001910 (G3DSA:3.90.245.GENE3D); IPR023186 (PANTHER); PTHR12304:SF7 (PANTHER); IPR001910 (SUPERFAMILY)
g6565	DAOM180378	hypothetical protein FG05_30301 [Fusarium graminearum]	4053	20	0	0.6155	3	F:molecular_function; P:biological_process; C:cellular_component	-	Coil (COILS); Coil (COILS); Coil (COILS); IPR010730 (PFAM); PTHR24148:SF16 (PANTHER); PTHR24148 (PANTHER); PTHR24148:SF16 (PANTHER); PTHR24148 (PANTHER)
g6548	NRRL28336	hypothetical protein FAVG1_11687 [Fusarium avenaceum]	858	20	5.6e-176	0.729	2	C:integral component of membrane; P:response to stress	-	IPR007568 (PFAM); PTHR31465 (PANTHER); PTHR31465:SF1 (PANTHER); TRANSMEMBRANE (PHOBIUS); TRANSMEMBRANE (PHOBIUS); NON_CYTOPLASMIC_DOMAIN (PHOBIUS); CYTOPLASMIC_DOMAIN (PHOBIUS); TRANSMEMBRANE (PHOBIUS); TRANSMEMBRANE (PHOBIUS); TRANSMEMBRANE (PHOBIUS); CYTOPLASMIC_DOMAIN (PHOBIUS); TRANSMEMBRANE (PHOBIUS); NON_CYTOPLASMIC_DOMAIN (PHOBIUS); CYTOPLASMIC_DOMAIN (PHOBIUS); NON_CYTOPLASMIC_DOMAIN (PHO…
g6547	NRRL28336	hypothetical protein FOMG_14947 [Fusarium oxysporum f. sp. melonis 26406]	1263	20	0	0.718	1	F:protein binding	-	IPR020472 (PRINTS); IPR001680 (SMART); IPR015943 (G3DSA:2.130.10.GENE3D); IPR001680 (PFAM); PTHR14221 (PANTHER); IPR001680 (PROSITE_PROFILES); IPR001680 (PROSITE_PROFILES); IPR017986 (PROSITE_PROFILES); IPR017986 (SUPERFAMILY)
g6546	DAOM180378	unnamed protein product [Fusarium pseudograminearum CS3427]	264	18	5.1e-31	0.5761	6	P:oxidation-reduction process; F:oxidoreductase activity; F:UDP-N-acetylmuramate dehydrogenase activity; F:catalytic activity; F:oxidoreductase activity, acting on CH-OH group of donors; F:flavin adenine dinucleotide binding	-	no IPS match
g6545	NRRL28336	hypothetical protein FOQG_17039 [Fusarium oxysporum f. sp. raphani 54005]	900	20	0	0.781	2	C:integral component of membrane; P:response to stress	-	IPR007568 (PFAM); PTHR31465:SF1 (PANTHER); PTHR31465 (PANTHER); NON_CYTOPLASMIC_DOMAIN (PHOBIUS); TRANSMEMBRANE (PHOBIUS); NON_CYTOPLASMIC_DOMAIN (PHOBIUS); CYTOPLASMIC_DOMAIN (PHOBIUS); NON_CYTOPLASMIC_DOMAIN (PHOBIUS); TRANSMEMBRANE (PHOBIUS); TRANSMEMBRANE (PHOBIUS); TRANSMEMBRANE (PHOBIUS); TRANSMEMBRANE (PHOBIUS); TRANSMEMBRANE (PHOBIUS); CYTOPLASMIC_DOMAIN (PHOBIUS); NON_CYTOPLASMIC_DOMAIN …
g6544	NRRL28723	hypothetical protein FOCG_18570 [Fusarium oxysporum f. sp. radicis-lycopersici 26381]	645	20	1e-113	0.6315	2	F:cholinesterase activity; P:metabolic process	EC:3.1.1.8; EC:3.1.1.1	IPR002018 (PFAM); IPR029058 (G3DSA:3.40.50.GENE3D); PTHR11559 (PANTHER); PTHR11559:SF8 (PANTHER); IPR029058 (SUPERFAMILY)
g6544	NRRL28336	hypothetical protein FAVG1_11689 [Fusarium avenaceum]	1530	20	0	0.688	4	F:hydrolase activity, acting on ester bonds; P:GPI anchor metabolic process; P:intracellular protein transport; C:intracellular	-	IPR029059 (PFAM); IPR029058 (G3DSA:3.40.50.GENE3D); IPR029058 (SUPERFAMILY)
g6543	NRRL28336	feruloyl esterase b precursor [Colletotrichum gloeosporioides Nara gc5]	522	20	1.2e-23	0.572	2	F:hydrolase activity; P:metabolic process	-	IPR011118 (PFAM); SIGNAL_PEPTIDE (PHOBIUS); NON_CYTOPLASMIC_DOMAIN (PHOBIUS); SIGNAL_PEPTIDE_N_REGION (PHOBIUS); SIGNAL_PEPTIDE_C_REGION (PHOBIUS); SIGNAL_PEPTIDE_H_REGION (PHOBIUS); SignalP-noTM (SIGNALP_EUK); SignalP-noTM (SIGNALP_GRAM_NEGATIVE)
g6542	NRRL28723	hypothetical protein FOQG_15038 [Fusarium oxysporum f. sp. raphani 54005]	1470	20	0	0.7025	4	F:iron ion binding; F:oxidoreductase activity, acting on paired donors, with incorporation or reduction of molecular oxygen; F:heme binding; P:oxidation-reduction process	-	IPR002401 (PRINTS); IPR001128 (PRINTS); IPR001128 (G3DSA:1.10.630.GENE3D); IPR001128 (PFAM); PTHR24305:SF42 (PANTHER); PTHR24305 (PANTHER); CYTOPLASMIC_DOMAIN (PHOBIUS); TRANSMEMBRANE (PHOBIUS); CYTOPLASMIC_DOMAIN (PHOBIUS); TRANSMEMBRANE (PHOBIUS); NON_CYTOPLASMIC_DOMAIN (PHOBIUS); IPR001128 (SUPERFAMILY); TMhelix (TMHMM); TMhelix (TMHMM)
g6541	DAOM180378	hypothetical protein FG05_35255 [Fusarium graminearum]	519	19	8.6e-75	0.4705	6	F:hydrolase activity, hydrolyzing O-glycosyl compounds; P:proteolysis; F:polysaccharide binding; F:metallopeptidase activity; F:carbohydrate binding; P:carbohydrate metabolic process	-	no IPS match
g6540	NRRL6101	hypothetical protein FOZG_17395 [Fusarium oxysporum Fo47]	387	20	1.4e-86	0.7255		-	-	no IPS match
g6539	NRRL6101	hypothetical protein FOZG_17394 [Fusarium oxysporum Fo47]	999	20	0	0.7865	3	F:phosphogluconate dehydrogenase (decarboxylating) activity; F:NAD binding; P:oxidation-reduction process	EC:1.1.1.44	IPR029154 (PFAM); IPR013328 (G3DSA:1.10.1040.GENE3D); IPR016040 (G3DSA:3.40.50.GENE3D); IPR015815 (PIRSF); IPR006115 (PFAM); PTHR22981 (PANTHER); PTHR22981:SF7 (PANTHER); IPR002204 (PROSITE_PATTERNS); IPR008927 (SUPERFAMILY); SSF51735 (SUPERFAMILY)
g6538	NRRL6101	4-carboxymuconolactone decarboxylase [Fusarium oxysporum f. sp. radicis-lycopersici 26381]	375	20	3.7e-78	0.687	2	F:peroxiredoxin activity; P:oxidation-reduction process	EC:1.11.1.15	IPR003779 (PFAM); IPR029032 (G3DSA:1.20.1290.GENE3D); IPR029032 (SUPERFAMILY)
g6537	NRRL6101	hypothetical protein FOCG_17311 [Fusarium oxysporum f. sp. radicis-lycopersici 26381]	1125	20	0	0.7835	3	F:zinc ion binding; F:oxidoreductase activity; P:oxidation-reduction process	-	IPR020843 (SMART); IPR011032 (G3DSA:3.90.180.GENE3D); IPR013149 (PFAM); IPR013154 (PFAM); IPR016040 (G3DSA:3.40.50.GENE3D); IPR002085 (PANTHER); PTHR11695:SF339 (PANTHER); IPR011032 (SUPERFAMILY); SSF51735 (SUPERFAMILY)
g6536	NRRL6101	hypothetical protein FOCG_17309 [Fusarium oxysporum f. sp. radicis-lycopersici 26381]	972	20	0	0.728	2	F:hydrolase activity; P:metabolic process	-	IPR001279 (PFAM); G3DSA:3.60.15.10 (GENE3D); PTHR23200 (PANTHER); PTHR23200:SF34 (PANTHER); PTHR23200:SF34 (PANTHER); SSF56281 (SUPERFAMILY)
g6535	NRRL6101	hypothetical protein FOTG_16915 [Fusarium oxysporum f. sp. vasinfectum 25433]	2253	20	0	0.7255	4	C:nucleus; F:DNA binding; F:zinc ion binding; P:transcription, DNA-templated	-	IPR007219 (PFAM)
g6534	NRRL6101	hypothetical protein FOCG_17306 [Fusarium oxysporum f. sp. radicis-lycopersici 26381]	648	20	8e-143	0.5925	4	F:metal ion binding; P:oxidation-reduction process; F:oxidoreductase activity, acting on paired donors, with incorporation or reduction of molecular oxygen, 2-oxoglutarate as one donor, and incorporation of one atom each of oxygen into both donors; F:oxidoreductase activity	-	no IPS match
g6533	NRRL6101	hypothetical protein FOCG_17305 [Fusarium oxysporum f. sp. radicis-lycopersici 26381]	1215	20	0	0.772	3	F:FMN binding; F:oxidoreductase activity; P:oxidation-reduction process	-	IPR013785 (G3DSA:3.20.20.GENE3D); IPR001155 (PFAM); PTHR22893:SF14 (PANTHER); PTHR22893 (PANTHER); SSF51395 (SUPERFAMILY)
g6532	NRRL6101	hypothetical protein FOZG_17383 [Fusarium oxysporum Fo47]	1296	20	0	0.7215	3	F:zinc ion binding; F:oxidoreductase activity; P:oxidation-reduction process	-	IPR011032 (G3DSA:3.90.180.GENE3D); PF12893 (PFAM); IPR016040 (G3DSA:3.40.50.GENE3D); IPR013154 (PFAM); IPR011032 (G3DSA:3.90.180.GENE3D); G3DSA:3.10.450.50 (GENE3D); IPR013149 (PFAM); IPR002085 (PANTHER); PTHR11695:SF405 (PANTHER); IPR002328 (PROSITE_PATTERNS); SSF54427 (SUPERFAMILY); SSF51735 (SUPERFAMILY); IPR011032 (SUPERFAMILY)
g6531	NRRL6101	hypothetical protein FOTG_15679 [Fusarium oxysporum f. sp. vasinfectum 25433]	1083	20	0	0.798	3	F:zinc ion binding; F:oxidoreductase activity; P:oxidation-reduction process	-	IPR020843 (SMART); IPR013154 (PFAM); IPR011032 (G3DSA:3.90.180.GENE3D); IPR016040 (G3DSA:3.40.50.GENE3D); IPR013149 (PFAM); PTHR11695:SF339 (PANTHER); IPR002085 (PANTHER); IPR011032 (SUPERFAMILY); SSF51735 (SUPERFAMILY)
g6528	NRRL6101	hypothetical protein FPSE_08111 [Fusarium pseudograminearum CS3096]	396	20	7.7e-48	0.7355	4	F:chitinase activity; F:chitin binding; P:carbohydrate metabolic process; P:chitin catabolic process	EC:3.2.1.14	NON_CYTOPLASMIC_DOMAIN (PHOBIUS); SIGNAL_PEPTIDE_C_REGION (PHOBIUS); SIGNAL_PEPTIDE_N_REGION (PHOBIUS); SIGNAL_PEPTIDE (PHOBIUS); SIGNAL_PEPTIDE_H_REGION (PHOBIUS); SignalP-noTM (SIGNALP_EUK); TMhelix (TMHMM)
g6521	NRRL6101	hypothetical protein FG05_30301 [Fusarium graminearum]	600	2	7.6e-35	0.58		-	-	Coil (COILS); Coil (COILS); Coil (COILS)
g6503	NRRL6101	hypothetical protein FOC4_g10001434 [Fusarium oxysporum f. sp. cubense race 4]	1107	20	8.8e-83	0.593		-	-	PTHR10039 (PANTHER); PTHR10039:SF5 (PANTHER); PTHR10039:SF5 (PANTHER)
g6501	NRRL6101	hypothetical protein M413DRAFT_28194 [Hebeloma cylindrosporum h7]	1227	6	8.3e-06	0.455	4	C:integral component of membrane; C:membrane; P:transport; C:plasma membrane	-	Coil (COILS); CYTOPLASMIC_DOMAIN (PHOBIUS); CYTOPLASMIC_DOMAIN (PHOBIUS); TRANSMEMBRANE (PHOBIUS); NON_CYTOPLASMIC_DOMAIN (PHOBIUS); TRANSMEMBRANE (PHOBIUS); TMhelix (TMHMM); TMhelix (TMHMM)
g6500	NRRL6101	Ankyrin repeat-containing protein [Glarea lozoyensis ATCC 20868]	3240	20	9.5e-162	0.5185	1	F:protein binding	-	IPR002110 (PRINTS); IPR002110 (SMART); PF13857 (PFAM); IPR020683 (PFAM); PF05729 (PFAM); IPR020683 (G3DSA:1.25.40.GENE3D); PF13637 (PFAM); IPR010730 (PFAM); IPR027417 (G3DSA:3.40.50.GENE3D); PTHR24198 (PANTHER); IPR002110 (PROSITE_PROFILES); IPR020683 (PROSITE_PROFILES); IPR002110 (PROSITE_PROFILES); IPR002110 (PROSITE_PROFILES); IPR020683 (SUPERFAMILY); IPR027417 (SUPERFAMILY)
g6498	NRRL28723	hypothetical protein FPSE_08077 [Fusarium pseudograminearum CS3096]	627	20	4.3e-122	0.684	2	F:acetyltransferase activity; P:metabolic process	EC:2.3.1	G3DSA:3.30.2140.10 (GENE3D); IPR001447 (PFAM); SSF54001 (SUPERFAMILY)
g6489	NRRL28336	hypothetical protein FOIG_13565 [Fusarium oxysporum f. sp. cubense tropical race 4 54006]	1152	20	0	0.7415	3	F:phosphogluconate dehydrogenase (decarboxylating) activity; F:NAD binding; P:oxidation-reduction process	EC:1.1.1.44	IPR016040 (G3DSA:3.40.50.GENE3D); IPR013328 (G3DSA:1.10.1040.GENE3D); IPR029154 (PFAM); IPR006115 (PFAM); PTHR22981 (PANTHER); PTHR22981:SF7 (PANTHER); IPR008927 (SUPERFAMILY); SSF51735 (SUPERFAMILY)
g6488	NRRL28336	hypothetical protein FOVG_17709 [Fusarium oxysporum f. sp. pisi HDV247]	1350	20	0	0.7835	4	C:nucleus; F:DNA binding; F:zinc ion binding; P:transcription, DNA-templated	-	IPR007219 (SMART); IPR007219 (PFAM); PTHR31313 (PANTHER); PTHR31313:SF14 (PANTHER)
g6487	NRRL28336	hypothetical protein FOIG_13567 [Fusarium oxysporum f. sp. cubense tropical race 4 54006]	1719	20	0	0.8125	1	F:catalytic activity	-	IPR003673 (PFAM); IPR023606 (G3DSA:3.40.50.GENE3D); PTHR11837:SF5 (PANTHER); IPR003673 (PANTHER); IPR023606 (SUPERFAMILY); IPR023606 (SUPERFAMILY)
g6487	DAOM233423	hypothetical protein FVEG_00166 [Fusarium verticillioides 7600]	552	14	1.6e-88	0.6114	5	F:cation transmembrane transporter activity; P:cation transmembrane transport; C:integral component of membrane; P:transmembrane transport; P:cation transport	-	TRANSMEMBRANE (PHOBIUS); NON_CYTOPLASMIC_DOMAIN (PHOBIUS); CYTOPLASMIC_DOMAIN (PHOBIUS); SIGNAL_PEPTIDE_C_REGION (PHOBIUS); SIGNAL_PEPTIDE (PHOBIUS); SIGNAL_PEPTIDE_H_REGION (PHOBIUS); SIGNAL_PEPTIDE_N_REGION (PHOBIUS); SignalP-noTM (SIGNALP_EUK)
g6486	NRRL28336	alcohol dehydrogenase [Fusarium oxysporum f. sp. cubense tropical race 4 54006]	1083	20	0	0.783	3	F:zinc ion binding; F:oxidoreductase activity; P:oxidation-reduction process	-	IPR020843 (SMART); IPR013154 (PFAM); IPR013149 (PFAM); IPR011032 (G3DSA:3.90.180.GENE3D); IPR016040 (G3DSA:3.40.50.GENE3D); PTHR11695:SF411 (PANTHER); IPR002085 (PANTHER); IPR011032 (SUPERFAMILY); SSF51735 (SUPERFAMILY)
g6486	DAOM233423	Uncharacterized protein LW93_4732 [Fusarium fujikuroi]	912	20	2.3e-168	0.642	2	F:methyltransferase activity; P:metabolic process	-	IPR013216 (PFAM); IPR029063 (G3DSA:3.40.50.GENE3D); PTHR10108:SF705 (PANTHER); PTHR10108 (PANTHER); IPR029063 (SUPERFAMILY)
g6485	NRRL28336	hypothetical protein FAVG1_09634 [Fusarium avenaceum]	1866	20	0	0.4975		-	-	TRANSMEMBRANE (PHOBIUS); NON_CYTOPLASMIC_DOMAIN (PHOBIUS); NON_CYTOPLASMIC_DOMAIN (PHOBIUS); TRANSMEMBRANE (PHOBIUS); CYTOPLASMIC_DOMAIN (PHOBIUS); CYTOPLASMIC_DOMAIN (PHOBIUS); TRANSMEMBRANE (PHOBIUS); TRANSMEMBRANE (PHOBIUS); CYTOPLASMIC_DOMAIN (PHOBIUS); TMhelix (TMHMM); TMhelix (TMHMM); TMhelix (TMHMM); TMhelix (TMHMM)
g6483	DAOM180378	hypothetical protein FG05_04557 [Fusarium graminearum]	926	20	1.3e-96	0.778	2	C:nucleus; F:DNA binding	-	Coil (COILS)
g6470	NRRL6101	PREDICTED: probable inactive purple acid phosphatase 27-like [Oryza brachyantha]	291	6	0.69	0.4417	5	F:metal ion binding; P:dephosphorylation; F:hydrolase activity; P:metabolic process; F:acid phosphatase activity	-	SignalP-TM (SIGNALP_GRAM_POSITIVE)
g6456	DAOM180378	hypothetical protein FG05_30692 [Fusarium graminearum]	1635	20	0	0.477		-	-	IPR010730 (PFAM); PTHR24148:SF16 (PANTHER); PTHR24148 (PANTHER)
g6452	NRRL28720	Uncharacterized protein LW93_13538 [Fusarium fujikuroi]	552	20	4.3e-28	0.6045	2	F:zinc ion binding; F:metal ion binding	-	SSF57850 (SUPERFAMILY)
g6449	NRRL6101	hypothetical protein FOIG_16427 [Fusarium oxysporum f. sp. cubense tropical race 4 54006]	1905	20	1.3e-49	0.4785		-	-	Coil (COILS)
g6434	DAOM180378	hypothetical protein FPSE_03720 [Fusarium pseudograminearum CS3096]	1080	20	0	0.5535	2	P:nucleoside metabolic process; F:catalytic activity	-	no IPS match
g6433	DAOM180378	hypothetical protein FPSE_03719 [Fusarium pseudograminearum CS3096]	1008	20	2e-158	0.5585		-	-	no IPS match
g6432	NRRL28336	hypothetical protein FPSE_08076 [Fusarium pseudograminearum CS3096]	3567	20	0	0.584	1	F:carbon-nitrogen ligase activity, with glutamine as amido-N-donor	-	Coil (COILS); IPR000120 (PFAM); IPR027417 (G3DSA:3.40.50.GENE3D); IPR023631 (G3DSA:3.90.1300.GENE3D); PTHR11895:SF9 (PANTHER); IPR000120 (PANTHER); IPR027417 (SUPERFAMILY); IPR023631 (SUPERFAMILY)
g6432	DAOM180378	hypothetical protein FOZG_02346 [Fusarium oxysporum Fo47]	1689	20	0	0.6095		-	-	CYTOPLASMIC_DOMAIN (PHOBIUS); TRANSMEMBRANE (PHOBIUS); TRANSMEMBRANE (PHOBIUS); CYTOPLASMIC_DOMAIN (PHOBIUS); NON_CYTOPLASMIC_DOMAIN (PHOBIUS); TRANSMEMBRANE (PHOBIUS); CYTOPLASMIC_DOMAIN (PHOBIUS); CYTOPLASMIC_DOMAIN (PHOBIUS); NON_CYTOPLASMIC_DOMAIN (PHOBIUS); NON_CYTOPLASMIC_DOMAIN (PHOBIUS); TRANSMEMBRANE (PHOBIUS); TRANSMEMBRANE (PHOBIUS); CYTOPLASMIC_DOMAIN (PHOBIUS); TRANSMEMBRANE (PHOBIUS…
g6428	NRRL28723	hypothetical protein COCMIDRAFT_1312 [Bipolaris oryzae ATCC 44560]	1899	20	5.4e-111	0.428		-	-	IPR010730 (PFAM); PTHR24148:SF16 (PANTHER); PTHR24148 (PANTHER)
g6417	NRRL28720	APS2 [Fusarium incarnatum]	1119	20	0	0.596	1	F:protein binding	-	IPR002110 (SMART); IPR020683 (G3DSA:1.25.40.GENE3D); G3DSA:1.20.5.170 (GENE3D); IPR020683 (PFAM); PTHR24198 (PANTHER); IPR002110 (PROSITE_PROFILES); IPR002110 (PROSITE_PROFILES); IPR002110 (PROSITE_PROFILES); IPR020683 (PROSITE_PROFILES); IPR020683 (SUPERFAMILY); SSF57959 (SUPERFAMILY)
g6416	NRRL28720	APS3 [Fusarium incarnatum]	921	20	0	0.615	3	F:pyrroline-5-carboxylate reductase activity; P:proline biosynthetic process; P:oxidation-reduction process	EC:1.5.1.2	IPR000304 (PIRSF); IPR029036 (PFAM); IPR016040 (G3DSA:3.40.50.GENE3D); IPR029036 (G3DSA:1.10.3730.GENE3D); PTHR11645:SF0 (PANTHER); IPR000304 (PANTHER); SSF51735 (SUPERFAMILY); IPR008927 (SUPERFAMILY)
g6415	NRRL28720	APS4 [Fusarium incarnatum]	1095	20	0	0.681	2	F:branched-chain-amino-acid transaminase activity; P:branched-chain amino acid metabolic process	EC:2.6.1.42	G3DSA:3.30.470.10 (GENE3D); IPR001544 (PFAM); G3DSA:3.20.10.10 (GENE3D); IPR005786 (PIRSF); IPR001544 (PANTHER); PTHR11825:SF22 (PANTHER); IPR001544 (SUPERFAMILY)
g6414	NRRL28720	APS5 [Fusarium incarnatum]	4845	20	0	0.729	2	F:transferase activity; P:metabolic process	-	Coil (COILS); IPR014031 (PFAM); IPR016040 (G3DSA:3.40.50.GENE3D); IPR014030 (PFAM); IPR016039 (G3DSA:3.40.47.GENE3D); IPR016039 (G3DSA:3.40.47.GENE3D); IPR001227 (G3DSA:3.40.366.GENE3D); PF13561 (PFAM); PTHR10982 (PANTHER); PTHR10982:SF9 (PANTHER); IPR018201 (PROSITE_PATTERNS); IPR016039 (SUPERFAMILY); IPR016035 (SUPERFAMILY); SSF51735 (SUPERFAMILY); IPR016039 (SUPERFAMILY)
g6413	NRRL28720	uncharacterized protein Y057_7822 [Fusarium fujikuroi]	2883	20	0	0.555	2	F:oxidoreductase activity; P:oxidation-reduction process	-	IPR001199 (PFAM); G3DSA:3.40.50.80 (GENE3D); IPR001199 (G3DSA:3.10.120.GENE3D); G3DSA:2.40.30.10 (GENE3D); PTHR19370:SF42 (PANTHER); PTHR19370 (PANTHER); IPR001199 (PROSITE_PROFILES); IPR017927 (PROSITE_PROFILES); IPR001199 (SUPERFAMILY); SSF140959 (SUPERFAMILY); IPR017938 (SUPERFAMILY); SSF52343 (SUPERFAMILY)
g6413	NRRL28723	hypothetical protein FPSE_03737 [Fusarium pseudograminearum CS3096]	387	20	4.9e-48	0.641		-	-	no IPS match
g6412	NRRL28720	APS6 [Fusarium incarnatum]	1245	20	0	0.5315	2	F:O-methyltransferase activity; F:protein dimerization activity	EC:2.1.1	IPR011991 (G3DSA:1.10.10.GENE3D); IPR012967 (PFAM); IPR029063 (G3DSA:3.40.50.GENE3D); IPR001077 (PFAM); PTHR11746 (PANTHER); PTHR11746:SF77 (PANTHER); IPR016461 (PROSITE_PROFILES); IPR029063 (SUPERFAMILY); SSF46785 (SUPERFAMILY)
g6411	NRRL28720	APS7 [Fusarium incarnatum]	1602	20	0	0.7745	4	F:iron ion binding; F:oxidoreductase activity, acting on paired donors, with incorporation or reduction of molecular oxygen; F:heme binding; P:oxidation-reduction process	-	IPR001128 (PRINTS); IPR002401 (PRINTS); IPR001128 (PFAM); IPR001128 (G3DSA:1.10.630.GENE3D); PTHR24305:SF54 (PANTHER); PTHR24305 (PANTHER); IPR017972 (PROSITE_PATTERNS); TRANSMEMBRANE (PHOBIUS); NON_CYTOPLASMIC_DOMAIN (PHOBIUS); CYTOPLASMIC_DOMAIN (PHOBIUS); IPR001128 (SUPERFAMILY); TMhelix (TMHMM)
g6410	NRRL28720	isoamyl alcohol oxidase [Colletotrichum orbiculare MAFF 240422]	2949	20	0	0.758	6	F:iron ion binding; F:oxidoreductase activity, acting on CH-OH group of donors; F:oxidoreductase activity, acting on paired donors, with incorporation or reduction of molecular oxygen; F:heme binding; F:flavin adenine dinucleotide binding; P:oxidation-reduction process	-	IPR001128 (PRINTS); IPR002401 (PRINTS); IPR006094 (PFAM); IPR001128 (G3DSA:1.10.630.GENE3D); IPR012951 (PFAM); IPR001128 (PFAM); IPR016169 (G3DSA:3.30.465.GENE3D); PTHR24305 (PANTHER); PTHR24305:SF54 (PANTHER); IPR006093 (PROSITE_PATTERNS); IPR017972 (PROSITE_PATTERNS); SIGNAL_PEPTIDE_H_REGION (PHOBIUS); SIGNAL_PEPTIDE_C_REGION (PHOBIUS); SIGNAL_PEPTIDE_N_REGION (PHOBIUS); SIGNAL_PEPTIDE (PHOBIUS…
g6409	NRRL28720	APS10 [Fusarium incarnatum]	753	20	2.9e-161	0.814	2	F:oxidoreductase activity; P:metabolic process	-	IPR002347 (PRINTS); IPR016040 (G3DSA:3.40.50.GENE3D); IPR002198 (PFAM); PTHR24322 (PANTHER); PTHR24322:SF251 (PANTHER); SSF51735 (SUPERFAMILY)
g6408	NRRL28720	APS11 [Fusarium incarnatum]	1713	20	0	0.6825	2	C:integral component of membrane; P:transmembrane transport	-	PR01036 (PRINTS); IPR011701 (PFAM); G3DSA:1.20.1250.20 (GENE3D); PTHR24003:SF431 (PANTHER); PTHR24003 (PANTHER); TRANSMEMBRANE (PHOBIUS); CYTOPLASMIC_DOMAIN (PHOBIUS); NON_CYTOPLASMIC_DOMAIN (PHOBIUS); TRANSMEMBRANE (PHOBIUS); TRANSMEMBRANE (PHOBIUS); NON_CYTOPLASMIC_DOMAIN (PHOBIUS); TRANSMEMBRANE (PHOBIUS); CYTOPLASMIC_DOMAIN (PHOBIUS); TRANSMEMBRANE (PHOBIUS); NON_CYTOPLASMIC_DOMAIN (PHOBIUS);…
g6399	NRRL28723	hypothetical protein FPSE_08266 [Fusarium pseudograminearum CS3096]	222	1	0.02	0.54		-	-	no IPS match
g6393	NRRL6101	hypothetical protein FAVG1_10580 [Fusarium avenaceum]	2928	20	2.6e-180	0.4785	1	F:protein binding	-	IPR002110 (SMART); IPR020683 (PFAM); IPR020683 (G3DSA:1.25.40.GENE3D); IPR010730 (PFAM); PTHR24198 (PANTHER); IPR020683 (PROSITE_PROFILES); IPR020683 (SUPERFAMILY)
g6392	NRRL28723	hypothetical protein FGSG_04489 [Fusarium graminearum PH-1]	414	20	3.2e-39	0.6015		-	-	no IPS match
g6378	DAOM180378	hypothetical protein FG05_30454 [Fusarium graminearum]	354	20	5.5e-67	0.7255		-	-	IPR009009 (G3DSA:2.40.40.GENE3D); PTHR31836 (PANTHER); NON_CYTOPLASMIC_DOMAIN (PHOBIUS); SIGNAL_PEPTIDE (PHOBIUS); SIGNAL_PEPTIDE_C_REGION (PHOBIUS); SIGNAL_PEPTIDE_H_REGION (PHOBIUS); SIGNAL_PEPTIDE_N_REGION (PHOBIUS); SignalP-noTM (SIGNALP_EUK); SignalP-noTM (SIGNALP_GRAM_NEGATIVE); SignalP-TM (SIGNALP_GRAM_POSITIVE); IPR009009 (SUPERFAMILY)
g6368	NRRL28720	hypothetical protein FOTG_10846 [Fusarium oxysporum f. sp. vasinfectum 25433]	1365	20	0	0.921	2	C:integral component of membrane; P:transmembrane transport	-	G3DSA:1.20.1250.20 (GENE3D); IPR011701 (PFAM); PTHR11662:SF238 (PANTHER); PTHR11662 (PANTHER); NON_CYTOPLASMIC_DOMAIN (PHOBIUS); CYTOPLASMIC_DOMAIN (PHOBIUS); TRANSMEMBRANE (PHOBIUS); TRANSMEMBRANE (PHOBIUS); NON_CYTOPLASMIC_DOMAIN (PHOBIUS); TRANSMEMBRANE (PHOBIUS); CYTOPLASMIC_DOMAIN (PHOBIUS); NON_CYTOPLASMIC_DOMAIN (PHOBIUS); TRANSMEMBRANE (PHOBIUS); TRANSMEMBRANE (PHOBIUS); NON_CYTOPLASMIC_D…
g6367	NRRL28720	hypothetical protein FOYG_14393 [Fusarium oxysporum FOSC 3-a]	660	20	2.5e-116	0.8865	2	F:methyltransferase activity; P:methylation	-	IPR005493 (PFAM); IPR005493 (G3DSA:3.50.30.GENE3D); IPR005493 (SUPERFAMILY)
g6366	NRRL28720	Uncharacterized protein LW94_10056 [Fusarium fujikuroi]	948	20	0	0.87	1	F:hydrolase activity	-	G3DSA:3.20.20.140 (GENE3D); IPR006680 (PFAM); SSF51556 (SUPERFAMILY)
g6365	NRRL28720	Pyrimidine pathway regulatory protein 1 [Fusarium oxysporum f. sp. cubense race 1]	2205	20	0	0.772	4	C:nucleus; F:DNA binding; F:zinc ion binding; P:transcription, DNA-templated	-	IPR007219 (SMART); IPR007219 (PFAM); PTHR31944 (PANTHER); PTHR31944:SF10 (PANTHER); PTHR31944 (PANTHER); PTHR31944:SF10 (PANTHER); SIGNAL_PEPTIDE_N_REGION (PHOBIUS); NON_CYTOPLASMIC_DOMAIN (PHOBIUS); SIGNAL_PEPTIDE_H_REGION (PHOBIUS); SIGNAL_PEPTIDE_C_REGION (PHOBIUS); SIGNAL_PEPTIDE (PHOBIUS); TRANSMEMBRANE (PHOBIUS); CYTOPLASMIC_DOMAIN (PHOBIUS); TRANSMEMBRANE (PHOBIUS); NON_CYTOPLASMIC_DOMAIN …
g6364	NRRL28720	aconitate hydratase 1 [Fusarium oxysporum f. sp. radicis-lycopersici 26381]	2091	20	0	0.9125	3	F:aconitate hydratase activity; F:4 iron, 4 sulfur cluster binding; P:tricarboxylic acid cycle	EC:4.2.1.3	IPR001030 (PRINTS); IPR015932 (G3DSA:3.40.1060.GENE3D); IPR015928 (G3DSA:3.20.19.GENE3D); IPR001030 (PFAM); IPR000573 (PFAM); IPR015931 (G3DSA:3.30.499.GENE3D); IPR015931 (G3DSA:3.30.499.GENE3D); IPR006248 (TIGRFAM); PTHR11670:SF30 (PANTHER); IPR015937 (PANTHER); IPR018136 (PROSITE_PATTERNS); IPR018136 (PROSITE_PATTERNS); IPR015928 (SUPERFAMILY); IPR001030 (SUPERFAMILY)
g6364	NRRL28336	hypothetical protein FPSE_10853, partial [Fusarium pseudograminearum CS3096]	816	20	1.2e-48	0.573	10	F:ATP binding; F:DNA binding; P:transcription from RNA polymerase II promoter; C:nucleus; F:zinc ion binding; P:regulation of transcription from RNA polymerase II promoter; F:RNA polymerase II transcription factor activity, sequence-specific DNA binding; P:regulation of transcription, DNA-templated; F:metal ion binding; P:transcription, DNA-templated	-	no IPS match
g6363	NRRL28720	hypothetical protein VDAG_03663 [Verticillium dahliae VdLs.17]	936	20	1.9e-29	0.604		-	-	IPR013320 (G3DSA:2.60.120.GENE3D); PTHR12231 (PANTHER); TRANSMEMBRANE (PHOBIUS); NON_CYTOPLASMIC_DOMAIN (PHOBIUS); CYTOPLASMIC_DOMAIN (PHOBIUS); TMhelix (TMHMM)
g6363	NRRL28336	hypothetical protein FPSE_11232 [Fusarium pseudograminearum CS3096]	249	2	1.6e-05	0.615		-	-	no IPS match
g6362	NRRL28720	hypothetical protein FOZG_04276 [Fusarium oxysporum Fo47]	1011	20	0	0.914	3	F:oxidoreductase activity, acting on the CH-OH group of donors, NAD or NADP as acceptor; F:NAD binding; P:oxidation-reduction process	-	IPR016040 (G3DSA:3.40.50.GENE3D); IPR016040 (G3DSA:3.40.50.GENE3D); IPR006139 (PFAM); IPR006140 (PFAM); PTHR10996 (PANTHER); PTHR10996:SF118 (PANTHER); IPR029752 (PROSITE_PATTERNS); IPR029753 (PROSITE_PATTERNS); IPR029753 (PROSITE_PATTERNS); SIGNAL_PEPTIDE_N_REGION (PHOBIUS); SIGNAL_PEPTIDE (PHOBIUS); SIGNAL_PEPTIDE_H_REGION (PHOBIUS); SIGNAL_PEPTIDE_C_REGION (PHOBIUS); NON_CYTOPLASMIC_DOMAIN (PH…
g6361	NRRL28720	Malate dehydrogenase, glyoxysomal [Fusarium oxysporum f. sp. cubense race 1]	858	20	0	0.8175	4	F:oxidoreductase activity, acting on the CH-OH group of donors, NAD or NADP as acceptor; P:carbohydrate metabolic process; P:carboxylic acid metabolic process; P:oxidation-reduction process	-	IPR015955 (G3DSA:3.90.110.GENE3D); IPR001236 (PFAM); IPR016040 (G3DSA:3.40.50.GENE3D); IPR022383 (PFAM); PTHR11540:SF16 (PANTHER); IPR001557 (PANTHER); SIGNAL_PEPTIDE (PHOBIUS); SIGNAL_PEPTIDE_H_REGION (PHOBIUS); SIGNAL_PEPTIDE_C_REGION (PHOBIUS); SIGNAL_PEPTIDE_N_REGION (PHOBIUS); NON_CYTOPLASMIC_DOMAIN (PHOBIUS); SSF51735 (SUPERFAMILY); IPR015955 (SUPERFAMILY)
g6360	NRRL28720	hypothetical protein FOVG_15959 [Fusarium oxysporum f. sp. pisi HDV247]	873	20	6.4e-65	0.7525	1	P:regulation of transcription, DNA-templated	-	no IPS match
g6359	NRRL28720	hypothetical protein FOXG_07484 [Fusarium oxysporum f. sp. lycopersici 4287]	2202	20	0	0.739	4	C:nucleus; F:DNA binding; F:zinc ion binding; P:transcription, DNA-templated	-	IPR007219 (SMART); IPR007219 (PFAM); PTHR31001:SF10 (PANTHER); PTHR31001 (PANTHER); PTHR31001 (PANTHER); CYTOPLASMIC_DOMAIN (PHOBIUS); TRANSMEMBRANE (PHOBIUS); NON_CYTOPLASMIC_DOMAIN (PHOBIUS)
g6322	NRRL6101	hypothetical protein FPSE_09943 [Fusarium pseudograminearum CS3096]	381	20	3.5e-57	0.5035	2	F:serine-type endopeptidase activity; P:proteolysis	EC:3.4.21	no IPS match
g6307	NRRL28720	hypothetical protein FOQG_15115 [Fusarium oxysporum f. sp. raphani 54005]	1182	20	0	0.581	2	C:membrane; F:GTP binding	-	Coil (COILS); Coil (COILS); IPR007743 (PFAM); IPR027417 (G3DSA:3.40.50.GENE3D); IPR030385 (PROSITE_PROFILES); IPR027417 (SUPERFAMILY)
g63	NRRL6101	hypothetical protein FPSE_10641 [Fusarium pseudograminearum CS3096]	501	20	3.8e-60	0.6525	1	F:protein binding	-	IPR002110 (SMART); IPR010730 (PFAM); IPR020683 (G3DSA:1.25.40.GENE3D); IPR020683 (PFAM); PTHR24188 (PANTHER); IPR002110 (PROSITE_PROFILES); IPR020683 (PROSITE_PROFILES); IPR002110 (PROSITE_PROFILES); IPR020683 (SUPERFAMILY)
g6284	NRRL6101	hypothetical protein FOC4_g10010927 [Fusarium oxysporum f. sp. cubense race 4]	396	10	0.2	0.536	7	P:regulation of transcription, DNA-templated; P:phosphorelay signal transduction system; P:transcription, DNA-templated; F:sequence-specific DNA binding; C:intracellular; F:transcription factor activity, sequence-specific DNA binding; F:DNA binding	-	NON_CYTOPLASMIC_DOMAIN (PHOBIUS); CYTOPLASMIC_DOMAIN (PHOBIUS); TRANSMEMBRANE (PHOBIUS); TRANSMEMBRANE (PHOBIUS); CYTOPLASMIC_DOMAIN (PHOBIUS); TMhelix (TMHMM); TMhelix (TMHMM)
g6280	NRRL28720	hypothetical protein CFIO01_00335 [Colletotrichum fioriniae PJ7]	2352	20	8.7e-80	0.4565	1	F:protein binding	-	IPR002110 (SMART); IPR002110 (PROSITE_PROFILES); IPR002110 (PROSITE_PROFILES); IPR002110 (PROSITE_PROFILES); IPR002110 (PROSITE_PROFILES); IPR002110 (PROSITE_PROFILES); IPR020683 (G3DSA:1.25.40.GENE3D); IPR020683 (G3DSA:1.25.40.GENE3D); IPR020683 (G3DSA:1.25.40.GENE3D); IPR020683 (PFAM); IPR020683 (PROSITE_PROFILES); IPR020683 (SUPERFAMILY); IPR020683 (SUPERFAMILY); PF13637 (PFAM); PTHR24123:SF12…
g6230	NRRL28723	hypothetical protein FPSE_01506 [Fusarium pseudograminearum CS3096]	405	5	5e-11	0.556		-	-	TRANSMEMBRANE (PHOBIUS); NON_CYTOPLASMIC_DOMAIN (PHOBIUS); CYTOPLASMIC_DOMAIN (PHOBIUS); TMhelix (TMHMM)
g6201	NRRL28720	hypothetical protein FPSE_11232 [Fusarium pseudograminearum CS3096]	303	20	5e-24	0.555	10	F:ATP binding; F:DNA binding; P:transcription from RNA polymerase II promoter; C:nucleus; F:zinc ion binding; P:regulation of transcription from RNA polymerase II promoter; F:RNA polymerase II transcription factor activity, sequence-specific DNA binding; P:regulation of transcription, DNA-templated; F:metal ion binding; P:transcription, DNA-templated	-	no IPS match
g6181	DAOM233423	hypothetical protein FPSE_01506 [Fusarium pseudograminearum CS3096]	591	7	1.5e-27	0.5686		-	-	no IPS match
g6	NRRL28721	hypothetical protein NECHADRAFT_46071 [Nectria haematococca mpVI 77-13-4]	1698	20	0	0.797	2	C:integral component of membrane; P:transmembrane transport	-	G3DSA:1.20.1250.20 (GENE3D); PTHR24003 (PANTHER); PTHR24003:SF538 (PANTHER); PTHR24003 (PANTHER); NON_CYTOPLASMIC_DOMAIN (PHOBIUS); TRANSMEMBRANE (PHOBIUS); TRANSMEMBRANE (PHOBIUS); CYTOPLASMIC_DOMAIN (PHOBIUS); NON_CYTOPLASMIC_DOMAIN (PHOBIUS); TRANSMEMBRANE (PHOBIUS); TRANSMEMBRANE (PHOBIUS); CYTOPLASMIC_DOMAIN (PHOBIUS); TRANSMEMBRANE (PHOBIUS); TRANSMEMBRANE (PHOBIUS); TRANSMEMBRANE (PHOBIUS)…
g6	DAOM241165	hypothetical protein FOVG_17645 [Fusarium oxysporum f. sp. pisi HDV247]	2175	20	0	0.614		-	-	NON_CYTOPLASMIC_DOMAIN (PHOBIUS); TRANSMEMBRANE (PHOBIUS); TRANSMEMBRANE (PHOBIUS); NON_CYTOPLASMIC_DOMAIN (PHOBIUS); CYTOPLASMIC_DOMAIN (PHOBIUS); CYTOPLASMIC_DOMAIN (PHOBIUS); TRANSMEMBRANE (PHOBIUS); TRANSMEMBRANE (PHOBIUS); CYTOPLASMIC_DOMAIN (PHOBIUS); TMhelix (TMHMM); TMhelix (TMHMM); TMhelix (TMHMM); TMhelix (TMHMM)
g5937	DAOM233423	hypothetical protein FOWG_00201 [Fusarium oxysporum f. sp. lycopersici MN25]	630	20	2.9e-10	0.519	8	F:ATPase activity; F:ATP binding; C:integral component of membrane; P:metabolic process; F:nucleotide binding; F:ATPase activity, coupled to transmembrane movement of substances; P:transmembrane transport; P:transport	-	no IPS match
g5936	DAOM233423	hypothetical protein FOWG_00202 [Fusarium oxysporum f. sp. lycopersici MN25]	2322	20	1.4e-178	0.4825		-	-	no IPS match
g5921	NRRL28723	hypothetical protein FAVG1_11014 [Fusarium avenaceum]	2265	20	0	0.526		-	-	no IPS match
g5921	DAOM180378	unnamed protein product [Fusarium graminearum]	669	5	4.9e-128	0.704	9	P:signal transduction by protein phosphorylation; C:membrane; P:phosphorylation; P:signal transduction; P:phosphorelay signal transduction system; C:intracellular; F:signal transducer activity; F:phosphorelay sensor kinase activity; F:transferase activity, transferring phosphorus-containing groups	-	Coil (COILS)
g5827	NRRL6101	hypothetical protein FOVG_17909 [Fusarium oxysporum f. sp. pisi HDV247]	990	20	0	0.6955	5	C:cellular_component; P:transcription, DNA-templated; F:zinc ion binding; C:nucleus; F:DNA binding	-	IPR008030 (PFAM); IPR016040 (G3DSA:3.40.50.GENE3D); PTHR14194:SF49 (PANTHER); PTHR14194 (PANTHER); SSF51735 (SUPERFAMILY)
g5826	NRRL6101	hypothetical protein FOVG_17908 [Fusarium oxysporum f. sp. pisi HDV247]	1593	20	0	0.5455	2	F:binding; P:regulation of transcription, DNA-templated	-	Coil (COILS); IPR021858 (PFAM)
g5825	NRRL6101	hypothetical protein FOVG_17907 [Fusarium oxysporum f. sp. pisi HDV247]	921	20	7.8e-163	0.72		-	-	IPR016040 (G3DSA:3.40.50.GENE3D); IPR008030 (PFAM); PTHR14194 (PANTHER); PTHR14194:SF30 (PANTHER); SSF51735 (SUPERFAMILY)
g5780	DAOM180378	hypothetical protein FG05_30113 [Fusarium graminearum]	585	20	3.9e-141	0.73	2	P:lipid metabolic process; P:metabolic process	-	no IPS match
g5758	NRRL6101	hypothetical protein FOYG_10500 [Fusarium oxysporum FOSC 3-a]	510	20	6e-76	0.7635	3	F:zinc ion binding; F:oxidoreductase activity; P:oxidation-reduction process	-	IPR016040 (G3DSA:3.40.50.GENE3D); IPR013149 (PFAM); IPR002085 (PANTHER); PTHR11695:SF419 (PANTHER); SSF51735 (SUPERFAMILY)
g5729	DAOM233423	unnamed protein product [Fusarium graminearum]	411	20	6.1e-74	0.626	4	P:transcription, DNA-templated; F:zinc ion binding; C:nucleus; F:DNA binding	-	IPR003609 (PFAM)
g5691	DAOM180378	unnamed protein product [Fusarium graminearum]	276	20	6.6e-23	0.8965	6	C:nucleus; F:RNA polymerase II transcription factor activity, sequence-specific DNA binding; F:DNA binding; F:zinc ion binding; P:regulation of transcription from RNA polymerase II promoter; P:transcription from RNA polymerase II promoter	-	no IPS match
g5665	NRRL6101	hypothetical protein [Butyrivibrio sp. WCE2006]	258	3	1.3	0.54	4	F:anthranilate phosphoribosyltransferase activity; P:metabolic process; P:tryptophan biosynthetic process; F:transferase activity, transferring glycosyl groups	-	no IPS match
g5656	NRRL28336	hypothetical protein PFICI_11486 [Pestalotiopsis fici W106-1]	1779	20	3e-29	0.446	3	F:protein kinase activity; F:ATP binding; P:protein phosphorylation	-	Coil (COILS); Coil (COILS); IPR029498 (PFAM); G3DSA:1.10.510.10 (GENE3D); IPR000719 (PROSITE_PROFILES); IPR011009 (SUPERFAMILY)
g5655	NRRL28336	serine/threonine protein kinase [Cladophialophora psammophila CBS 110553]	3723	20	2.8e-20	0.4905	4	F:protein kinase activity; F:protein binding; F:ATP binding; P:protein phosphorylation	-	IPR002290 (SMART); IPR002110 (SMART); IPR000719 (PFAM); PF13857 (PFAM); IPR020683 (G3DSA:1.25.40.GENE3D); G3DSA:1.10.510.10 (GENE3D); PTHR24198 (PANTHER); IPR008271 (PROSITE_PATTERNS); IPR020683 (PROSITE_PROFILES); IPR020683 (PROSITE_PROFILES); IPR000719 (PROSITE_PROFILES); IPR002110 (PROSITE_PROFILES); IPR020683 (PROSITE_PROFILES); IPR020683 (SUPERFAMILY); IPR020683 (SUPERFAMILY); IPR011009 (SUP…
g5627	DAOM241165	f-box and wd-40 domain-containing protein cdc4 [Fusarium avenaceum]	1026	20	9.9e-140	0.5965	1	F:protein binding	-	IPR020472 (PRINTS); IPR001680 (SMART); IPR015943 (G3DSA:2.130.10.GENE3D); IPR001680 (PFAM); PTHR22844:SF120 (PANTHER); PTHR22844 (PANTHER); IPR019775 (PROSITE_PATTERNS); IPR019775 (PROSITE_PATTERNS); IPR001680 (PROSITE_PROFILES); IPR001680 (PROSITE_PROFILES); IPR017986 (PROSITE_PROFILES); IPR001680 (PROSITE_PROFILES); IPR017986 (SUPERFAMILY)
g5611	DAOM180378	hypothetical protein FPSE_01841 [Fusarium pseudograminearum CS3096]	255	20	6.6e-33	0.604		-	-	no IPS match
g5578	DAOM180378	hypothetical protein FG05_30084 [Fusarium graminearum]	456	20	1.4e-106	0.7385	1	C:cytoplasmic membrane-bounded vesicle	-	no IPS match
g5529	NRRL28723	hypothetical protein V491_03953 [Pseudogymnoascus pannorum VKM F-3775]	2685	20	1e-103	0.4305		-	-	no IPS match
g5528	NRRL28723	cbxX protein [Coccidioides posadasii str. Silveira]	3177	20	0	0.6015	1	F:ATP binding	-	Coil (COILS); IPR000641 (PRINTS); IPR003593 (SMART); IPR027417 (G3DSA:3.40.50.GENE3D); IPR027417 (G3DSA:3.40.50.GENE3D); IPR003959 (PFAM); IPR027417 (G3DSA:3.40.50.GENE3D); PTHR13779:SF20 (PANTHER); PTHR13779 (PANTHER); IPR027417 (SUPERFAMILY); IPR027417 (SUPERFAMILY); IPR027417 (SUPERFAMILY)
g5527	NRRL28723	hypothetical protein MAA_07831 [Metarhizium robertsii ARSEF 23]	1050	20	8.8e-132	0.5735		-	-	TRANSMEMBRANE (PHOBIUS); NON_CYTOPLASMIC_DOMAIN (PHOBIUS); TRANSMEMBRANE (PHOBIUS); CYTOPLASMIC_DOMAIN (PHOBIUS); NON_CYTOPLASMIC_DOMAIN (PHOBIUS); CYTOPLASMIC_DOMAIN (PHOBIUS); TRANSMEMBRANE (PHOBIUS); TMhelix (TMHMM); TMhelix (TMHMM)
g5516	NRRL28720	Uncharacterized protein Y057_12944 [Fusarium fujikuroi]	2160	20	0	0.67	3	F:oxidoreductase activity; F:hydrolase activity; P:metabolic process	-	Coil (COILS); Coil (COILS); PF17111 (PFAM); PTHR24151 (PANTHER); PTHR24151:SF1 (PANTHER); IPR027417 (SUPERFAMILY)
g550	NRRL28723	hypothetical protein FPSE_07411 [Fusarium pseudograminearum CS3096]	690	20	1.5e-146	0.531		-	-	no IPS match
g5473	NRRL28723	hypothetical protein THITE_151358 [Thielavia terrestris NRRL 8126]	918	10	2e-15	0.526		-	-	SIGNAL_PEPTIDE (PHOBIUS); NON_CYTOPLASMIC_DOMAIN (PHOBIUS); SIGNAL_PEPTIDE_H_REGION (PHOBIUS); SIGNAL_PEPTIDE_N_REGION (PHOBIUS); SIGNAL_PEPTIDE_C_REGION (PHOBIUS); CYTOPLASMIC_DOMAIN (PHOBIUS); TRANSMEMBRANE (PHOBIUS)
g5469	NRRL28723	hypothetical protein FPSE_06778 [Fusarium pseudograminearum CS3096]	273	20	1.1e-52	0.681		-	-	no IPS match
g5440	NRRL28723	hypothetical protein FOXB_12614 [Fusarium oxysporum Fo5176]	1872	20	2.4e-105	0.567	1	F:protein binding	-	IPR011990 (G3DSA:1.25.40.GENE3D); IPR024983 (PFAM); SSF48452 (SUPERFAMILY)
g5416	DAOM180378	unnamed protein product [Fusarium graminearum]	297	8	4.8e-61	0.67	5	P:microtubule cytoskeleton organization; C:cytosol; F:microtubule binding; P:sensory perception of sound; C:microtubule	-	no IPS match
g5372	NRRL28723	putative dioxygenase [Fusarium fujikuroi]	978	20	0	0.721	2	F:dioxygenase activity; P:oxidation-reduction process	-	IPR014710 (G3DSA:2.60.120.GENE3D); IPR014710 (G3DSA:2.60.120.GENE3D); IPR011051 (SUPERFAMILY)
g5371	NRRL28723	uncharacterized protein FFUJ_10265 [Fusarium fujikuroi IMI 58289]	978	20	0	0.753	2	F:serine-type peptidase activity; P:proteolysis	-	IPR013094 (PFAM); IPR029058 (G3DSA:3.40.50.GENE3D); IPR001375 (PFAM); PTHR23024 (PANTHER); IPR029058 (SUPERFAMILY)
g5370	NRRL28723	hypothetical protein FVEG_13784 [Fusarium verticillioides 7600]	723	20	9.5e-143	0.676	2	F:catalytic activity; P:metabolic process	-	IPR011234 (G3DSA:3.90.850.GENE3D); IPR011234 (G3DSA:3.90.850.GENE3D); IPR011234 (PFAM); PTHR11820 (PANTHER); PTHR11820:SF76 (PANTHER); IPR011234 (SUPERFAMILY)
g5369	NRRL28723	uncharacterized protein FFUJ_10263 [Fusarium fujikuroi IMI 58289]	2298	20	0	0.647	4	C:nucleus; F:DNA binding; F:zinc ion binding; P:transcription, DNA-templated	-	IPR015880 (SMART); IPR013087 (G3DSA:3.30.160.GENE3D); IPR007219 (PFAM); IPR013087 (G3DSA:3.30.160.GENE3D); PTHR24409 (PANTHER); IPR007087 (PROSITE_PATTERNS); IPR007087 (PROSITE_PATTERNS); NON_CYTOPLASMIC_DOMAIN (PHOBIUS); TRANSMEMBRANE (PHOBIUS); NON_CYTOPLASMIC_DOMAIN (PHOBIUS); TRANSMEMBRANE (PHOBIUS); CYTOPLASMIC_DOMAIN (PHOBIUS); IPR007087 (PROSITE_PROFILES); IPR007087 (PROSITE_PROFILES); SSF…
g5368	NRRL28723	hypothetical protein FVEG_13785 [Fusarium verticillioides 7600]	1017	20	0	0.6775	1	F:oxidoreductase activity	-	IPR005025 (PFAM); IPR029039 (G3DSA:3.40.50.GENE3D); IPR029039 (SUPERFAMILY)
g5367	NRRL28723	hypothetical protein FVEG_13786 [Fusarium verticillioides 7600]	1452	20	0	0.648	3	F:oxidoreductase activity, acting on CH-OH group of donors; F:flavin adenine dinucleotide binding; P:oxidation-reduction process	-	IPR012951 (PFAM); IPR016167 (G3DSA:3.30.43.GENE3D); IPR006094 (PFAM); PTHR11748 (PANTHER); IPR016166 (PROSITE_PROFILES); IPR016166 (SUPERFAMILY)
g5347	DAOM180378	hypothetical protein FG05_30087 [Fusarium graminearum]	1197	20	0	0.863	5	F:iron ion binding; F:oxidoreductase activity, acting on paired donors, with incorporation or reduction of molecular oxygen, NAD(P)H as one donor, and incorporation of two atoms of oxygen into one donor; F:2 iron, 2 sulfur cluster binding; P:aromatic compound catabolic process; P:oxidation-reduction process	EC:1.14.12	IPR015879 (G3DSA:3.90.380.GENE3D); IPR015879 (PFAM); IPR017941 (G3DSA:2.102.10.GENE3D); PTHR21266:SF2 (PANTHER); PTHR21266 (PANTHER); SignalP-TM (SIGNALP_GRAM_POSITIVE); IPR017941 (SUPERFAMILY); SSF55961 (SUPERFAMILY)
g5334	NRRL28723	hypothetical protein FOXB_11331 [Fusarium oxysporum Fo5176]	927	4	3.3e-43	0.6775		-	-	Coil (COILS)
g5278	NRRL28723	hypothetical protein FPSE_10221 [Fusarium pseudograminearum CS3096]	303	1	1.7e-23	0.63		-	-	no IPS match
g5258	NRRL28723	Uncharacterized protein LW93_13784 [Fusarium fujikuroi]	1536	20	0	0.704	2	F:isocitrate lyase activity; P:carboxylic acid metabolic process	EC:4.1.3.1	IPR015813 (G3DSA:3.20.20.GENE3D); IPR006254 (PFAM); IPR006254 (TIGRFAM); IPR006254 (PTHR21631:PANTHER); PTHR21631 (PANTHER); IPR015813 (SUPERFAMILY)
g5257	NRRL28723	HpcH/HpaI aldolase [Colletotrichum higginsianum]	861	20	5.5e-139	0.6905	1	F:catalytic activity	-	IPR005000 (PFAM); IPR015813 (G3DSA:3.20.20.GENE3D); PTHR30502:SF0 (PANTHER); PTHR30502 (PANTHER); IPR015813 (SUPERFAMILY)
g5247	NRRL28723	hypothetical protein FOIG_13546 [Fusarium oxysporum f. sp. cubense tropical race 4 54006]	696	9	2.2e-116	0.5456	6	F:ATP binding; C:integral component of membrane; C:membrane; P:transport; C:plasma membrane; F:transporter activity	-	NON_CYTOPLASMIC_DOMAIN (PHOBIUS); SIGNAL_PEPTIDE_H_REGION (PHOBIUS); SIGNAL_PEPTIDE (PHOBIUS); SIGNAL_PEPTIDE_C_REGION (PHOBIUS); SIGNAL_PEPTIDE_N_REGION (PHOBIUS); SignalP-noTM (SIGNALP_EUK); SignalP-TM (SIGNALP_GRAM_POSITIVE)
g5200	NRRL28723	hypothetical protein FPSE_04668 [Fusarium pseudograminearum CS3096]	480	7	6.7e-56	0.7086		-	-	no IPS match
g5172	DAOM180378	unnamed protein product [Fusarium graminearum]	711	4	6.6e-25	0.5325		-	-	no IPS match
g5170	DAOM180378	hypothetical protein FOVG_12953 [Fusarium oxysporum f. sp. pisi HDV247]	1044	20	4.1e-62	0.5325		-	-	no IPS match
g5126	NRRL6101	hypothetical protein FPSE_08482 [Fusarium pseudograminearum CS3096]	492	1	1.1	0.45		-	-	Coil (COILS)
g512	NRRL28723	hypothetical protein FPSE_07970 [Fusarium pseudograminearum CS3096]	1272	20	0	0.5515	4	F:iron ion binding; F:oxidoreductase activity, acting on paired donors, with incorporation or reduction of molecular oxygen; F:heme binding; P:oxidation-reduction process	-	IPR001128 (G3DSA:1.10.630.GENE3D); IPR001128 (PFAM); PTHR24287:SF1 (PANTHER); PTHR24287 (PANTHER); NON_CYTOPLASMIC_DOMAIN (PHOBIUS); TRANSMEMBRANE (PHOBIUS); CYTOPLASMIC_DOMAIN (PHOBIUS); IPR001128 (SUPERFAMILY)
g5089	NRRL28723	hypothetical protein FOPG_08769 [Fusarium oxysporum f. sp. conglutinans race 2 54008]	1485	20	2.3e-58	0.5185	4	F:amino acid transmembrane transporter activity; C:integral component of membrane; C:membrane; P:amino acid transmembrane transport	-	Coil (COILS); SIGNAL_PEPTIDE_C_REGION (PHOBIUS); SIGNAL_PEPTIDE (PHOBIUS); SIGNAL_PEPTIDE_N_REGION (PHOBIUS); NON_CYTOPLASMIC_DOMAIN (PHOBIUS); SIGNAL_PEPTIDE_H_REGION (PHOBIUS)
g5088	NRRL28723	hypothetical protein FVEG_11778 [Fusarium verticillioides 7600]	1002	20	2.8e-157	0.741	1	F:GTP binding	-	Coil (COILS); IPR006703 (PFAM); IPR027417 (G3DSA:3.40.50.GENE3D); PTHR10903 (PANTHER); PTHR10903:SF43 (PANTHER); TRANSMEMBRANE (PHOBIUS); CYTOPLASMIC_DOMAIN (PHOBIUS); NON_CYTOPLASMIC_DOMAIN (PHOBIUS); IPR027417 (SUPERFAMILY); TMhelix (TMHMM)
g5087	NRRL28723	Heat shock 70 kDa protein 12B [Fusarium oxysporum f. sp. cubense race 1]	1827	20	0	0.7505	2	F:ATP binding; F:nucleotide binding	-	IPR013126 (PFAM); G3DSA:3.30.420.40 (GENE3D); PTHR19375:SF92 (PANTHER); PTHR19375 (PANTHER); PTHR19375:SF92 (PANTHER); PTHR19375 (PANTHER); PTHR19375:SF92 (PANTHER); PTHR19375 (PANTHER); SSF53067 (SUPERFAMILY); SSF53067 (SUPERFAMILY)
g5013	NRRL28720	Ribonuclease H-like protein [Metarhizium album ARSEF 1941]	2679	20	5.6e-50	0.5085	2	F:nucleic acid binding; F:zinc ion binding	-	Coil (COILS); IPR001878 (PROSITE_PROFILES); IPR001878 (SUPERFAMILY)
g5012	NRRL28720	Ribonuclease H-like protein [Metarhizium album ARSEF 1941]	4791	20	0	0.465	2	F:nucleic acid binding; P:DNA integration	-	G3DSA:3.10.10.10 (GENE3D); IPR000477 (PFAM); IPR001584 (PFAM); IPR012337 (G3DSA:3.30.420.GENE3D); PTHR24559 (PANTHER); PTHR24559:SF165 (PANTHER); IPR001584 (PROSITE_PROFILES); SSF56672 (SUPERFAMILY); IPR012337 (SUPERFAMILY)
g5004	NRRL6101	outer membrane adhesin-like protein [Shewanella woodyi]	735	3	1.3	0.5433	10	F:ATPase activity, coupled to transmembrane movement of substances; C:integral component of membrane; C:membrane; F:hydrolase activity; P:transport; F:nucleotide binding; F:ATP binding; F:ATPase activity; P:transmembrane transport; P:metabolic process	-	SIGNAL_PEPTIDE_N_REGION (PHOBIUS); SIGNAL_PEPTIDE (PHOBIUS); SIGNAL_PEPTIDE_C_REGION (PHOBIUS); NON_CYTOPLASMIC_DOMAIN (PHOBIUS); SIGNAL_PEPTIDE_H_REGION (PHOBIUS)
g5	NRRL6101	NAD(P)H dehydrogenase [Bradyrhizobium sp. ORS 278]	786	20	1.4e-99	0.713	1	F:oxidoreductase activity	-	IPR029039 (G3DSA:3.40.50.GENE3D); IPR003680 (PFAM); PTHR10204:SF21 (PANTHER); PTHR10204 (PANTHER); SIGNAL_PEPTIDE_C_REGION (PHOBIUS); SIGNAL_PEPTIDE (PHOBIUS); SIGNAL_PEPTIDE_H_REGION (PHOBIUS); NON_CYTOPLASMIC_DOMAIN (PHOBIUS); SIGNAL_PEPTIDE_N_REGION (PHOBIUS); IPR029039 (SUPERFAMILY)
g5	DAOM180378	hypothetical protein FAVG1_08599 [Fusarium avenaceum]	792	20	1e-159	0.6345	1	F:protein dimerization activity	-	Coil (COILS); IPR011598 (G3DSA:4.10.280.GENE3D); IPR011598 (PROSITE_PROFILES); IPR011598 (SUPERFAMILY)
g4986	NRRL28723	hypothetical protein FPSE_02102 [Fusarium pseudograminearum CS3096]	1611	20	0	0.826	3	C:integral component of membrane; F:amino acid transmembrane transporter activity; P:amino acid transmembrane transport	-	IPR004841 (PFAM); IPR002293 (PIRSF); IPR002293 (PANTHER); PTHR11785:SF199 (PANTHER); IPR004840 (PROSITE_PATTERNS); CYTOPLASMIC_DOMAIN (PHOBIUS); CYTOPLASMIC_DOMAIN (PHOBIUS); TRANSMEMBRANE (PHOBIUS); NON_CYTOPLASMIC_DOMAIN (PHOBIUS); TRANSMEMBRANE (PHOBIUS); NON_CYTOPLASMIC_DOMAIN (PHOBIUS); NON_CYTOPLASMIC_DOMAIN (PHOBIUS); NON_CYTOPLASMIC_DOMAIN (PHOBIUS); TRANSMEMBRANE (PHOBIUS); TRANSMEMBRANE…
g4973	NRRL6101	hypothetical protein H072_1052 [Dactylellina haptotyla CBS 200.50]	1665	20	0	0.605	1	F:transferase activity, transferring alkyl or aryl (other than methyl) groups	-	IPR001441 (G3DSA:3.40.1180.GENE3D); IPR001441 (PFAM); IPR018713 (PFAM); IPR001441 (TIGRFAM); IPR001441 (PANTHER); CYTOPLASMIC_DOMAIN (PHOBIUS); NON_CYTOPLASMIC_DOMAIN (PHOBIUS); SIGNAL_PEPTIDE_H_REGION (PHOBIUS); SIGNAL_PEPTIDE_N_REGION (PHOBIUS); TRANSMEMBRANE (PHOBIUS); NON_CYTOPLASMIC_DOMAIN (PHOBIUS); SIGNAL_PEPTIDE_C_REGION (PHOBIUS); SIGNAL_PEPTIDE (PHOBIUS); TRANSMEMBRANE (PHOBIUS); IPR001…
g4972	NRRL6101	hypothetical protein FOTG_14982 [Fusarium oxysporum f. sp. vasinfectum 25433]	810	20	7.4e-144	0.819	5	C:nucleus; F:RNA polymerase II transcription factor activity, sequence-specific DNA binding; F:zinc ion binding; P:regulation of transcription from RNA polymerase II promoter; P:transcription from RNA polymerase II promoter	-	IPR021858 (PFAM)
g4971	NRRL6101	uncharacterized protein LW93_238 [Fusarium fujikuroi]	270	20	1.8e-40	0.8245	2	F:oxidoreductase activity; P:oxidation-reduction process	-	no IPS match
g4970	NRRL6101	hypothetical protein FOVG_12921 [Fusarium oxysporum f. sp. pisi HDV247]	1623	20	0	0.8	3	C:membrane; F:amino acid transmembrane transporter activity; P:amino acid transmembrane transport	-	IPR004841 (PFAM); IPR002293 (PANTHER); PTHR11785:SF199 (PANTHER); PTHR11785:SF199 (PANTHER); IPR002293 (PANTHER); NON_CYTOPLASMIC_DOMAIN (PHOBIUS); TRANSMEMBRANE (PHOBIUS); CYTOPLASMIC_DOMAIN (PHOBIUS); TRANSMEMBRANE (PHOBIUS); NON_CYTOPLASMIC_DOMAIN (PHOBIUS); TRANSMEMBRANE (PHOBIUS); TRANSMEMBRANE (PHOBIUS); TRANSMEMBRANE (PHOBIUS); CYTOPLASMIC_DOMAIN (PHOBIUS); CYTOPLASMIC_DOMAIN (PHOBIUS); TR…
g4969	NRRL6101	putative aldehyde dehydrogenase [Fusarium fujikuroi]	1401	20	0	0.8265	2	F:oxidoreductase activity, acting on the aldehyde or oxo group of donors, NAD or NADP as acceptor; P:oxidation-reduction process	-	IPR016162 (G3DSA:3.40.605.GENE3D); IPR015590 (PFAM); IPR016163 (G3DSA:3.40.309.GENE3D); IPR016162 (G3DSA:3.40.605.GENE3D); PTHR11699:SF124 (PANTHER); PTHR11699 (PANTHER); IPR029510 (PROSITE_PATTERNS); IPR016161 (SUPERFAMILY)
g4968	NRRL6101	oxidoreductase [Fusarium fujikuroi]	1377	20	0	0.856	2	F:oxidoreductase activity; P:oxidation-reduction process	-	IPR006076 (PFAM); G3DSA:3.50.50.60 (GENE3D); PTHR13847:SF44 (PANTHER); PTHR13847 (PANTHER); SSF51905 (SUPERFAMILY)
g4967	NRRL6101	hypothetical protein FAVG1_09417 [Fusarium avenaceum]	1809	20	0	0.726	2	C:integral component of membrane; P:transmembrane transport	-	IPR004837 (PFAM); PTHR31503 (PANTHER); TRANSMEMBRANE (PHOBIUS); TRANSMEMBRANE (PHOBIUS); TRANSMEMBRANE (PHOBIUS); NON_CYTOPLASMIC_DOMAIN (PHOBIUS); TRANSMEMBRANE (PHOBIUS); NON_CYTOPLASMIC_DOMAIN (PHOBIUS); CYTOPLASMIC_DOMAIN (PHOBIUS); NON_CYTOPLASMIC_DOMAIN (PHOBIUS); NON_CYTOPLASMIC_DOMAIN (PHOBIUS); TRANSMEMBRANE (PHOBIUS); TRANSMEMBRANE (PHOBIUS); NON_CYTOPLASMIC_DOMAIN (PHOBIUS); CYTOPLASMI…
g4966	NRRL6101	h+ k+-exchanging atpase [Fusarium avenaceum]	3315	20	0	0.887	3	C:integral component of membrane; F:nucleotide binding; F:metal ion binding	-	IPR001757 (PRINTS); PR00121 (PRINTS); IPR004014 (SMART); IPR004014 (PFAM); IPR006068 (PFAM); IPR023298 (G3DSA:1.20.1110.GENE3D); IPR008250 (G3DSA:2.70.150.GENE3D); IPR001757 (TIGRFAM); IPR023299 (G3DSA:3.40.1110.GENE3D); IPR008250 (PFAM); IPR023214 (PFAM); PTHR24093 (PANTHER); PTHR24093:SF225 (PANTHER); PTHR24093 (PANTHER); IPR018303 (PROSITE_PATTERNS); TRANSMEMBRANE (PHOBIUS); TRANSMEMBRANE (PHO…
g4944	NRRL6101	hypothetical protein FAVG1_09543 [Fusarium avenaceum]	582	20	3.9e-100	0.6995	1	F:protein binding	-	IPR010987 (G3DSA:1.20.1050.GENE3D); IPR004045 (PFAM); IPR004046 (PFAM); IPR012336 (G3DSA:3.40.30.GENE3D); PTHR11260:SF160 (PANTHER); PTHR11260 (PANTHER); IPR004045 (PROSITE_PROFILES); IPR010987 (PROSITE_PROFILES); IPR012336 (SUPERFAMILY); IPR010987 (SUPERFAMILY)
g4912	NRRL28721	hypothetical protein V500_00326 [Pseudogymnoascus pannorum VKM F-4518 (FW-2643)]	879	20	2.2e-120	0.6715	2	F:oxidoreductase activity; P:oxidation-reduction process	-	IPR023210 (G3DSA:3.20.20.GENE3D); IPR023210 (PFAM); PTHR11732:SF198 (PANTHER); IPR001395 (PANTHER); IPR018170 (PROSITE_PATTERNS); IPR023210 (SUPERFAMILY)
g4911	NRRL28721	hypothetical protein GGTG_13911 [Gaeumannomyces graminis var. tritici R3-111a-1]	543	20	5.4e-74	0.559	6	P:lipid metabolic process; F:hydrolase activity; F:amino acid transmembrane transporter activity; C:integral component of membrane; C:membrane; P:amino acid transmembrane transport	-	no IPS match
g4910	NRRL28721	hypothetical protein GGTG_13910 [Gaeumannomyces graminis var. tritici R3-111a-1]	2637	20	0	0.4945	2	F:protein binding; F:ADP binding	-	Coil (COILS); PR00364 (PRINTS); IPR019734 (SMART); IPR011990 (G3DSA:1.25.40.GENE3D); PF13424 (PFAM); IPR002182 (PFAM); IPR027417 (G3DSA:3.40.50.GENE3D); IPR013026 (PROSITE_PROFILES); IPR019734 (PROSITE_PROFILES); IPR019734 (PROSITE_PROFILES); SSF48452 (SUPERFAMILY); IPR027417 (SUPERFAMILY)
g4909	NRRL28721	hypothetical protein FPSE_02246 [Fusarium pseudograminearum CS3096]	1653	20	0	0.639		-	-	IPR001466 (PFAM); IPR012338 (G3DSA:3.40.710.GENE3D); PTHR22935:SF63 (PANTHER); PTHR22935 (PANTHER); SIGNAL_PEPTIDE (PHOBIUS); SIGNAL_PEPTIDE_H_REGION (PHOBIUS); SIGNAL_PEPTIDE_C_REGION (PHOBIUS); SIGNAL_PEPTIDE_N_REGION (PHOBIUS); NON_CYTOPLASMIC_DOMAIN (PHOBIUS); SignalP-noTM (SIGNALP_EUK); IPR012338 (SUPERFAMILY)
g49	NRRL28723	hypothetical protein FAVG1_04774 [Fusarium avenaceum]	1290	20	3.3e-119	0.6465	1	F:protein binding	-	G3DSA:3.80.10.10 (GENE3D); IPR001810 (SUPERFAMILY)
g4887	NRRL6101	papain cysteine protease family protein [Rhizoctonia solani AG-3 Rhs1AP]	1077	20	1.6e-77	0.538	2	F:cysteine-type peptidase activity; P:proteolysis	EC:3.4	G3DSA:3.90.70.10 (GENE3D); IPR000668 (PFAM); SSF54001 (SUPERFAMILY)
g4824	NRRL6101	hypothetical protein FPSE_06748 [Fusarium pseudograminearum CS3096]	852	20	1.2e-26	0.531	7	P:cellular metabolic process; F:phospholipase A2 activity; F:calcium ion binding; P:lipid catabolic process; C:extracellular region; F:chitin binding; P:chitin metabolic process	-	no IPS match
g4815	NRRL28723	unnamed protein product [Fusarium graminearum]	210	20	2.4e-22	0.6205	13	C:mitochondrion; P:ketone body catabolic process; F:transferase activity; F:3-oxoacid CoA-transferase activity; P:metabolic process; F:CoA-transferase activity; F:amino acid-transporting ATPase activity; F:ATPase activity; F:ATP binding; F:hydrolase activity; F:nucleotide binding; P:amino acid transmembrane transport; F:polar-amino acid-transporting ATPase activity	-	no IPS match
g4718	NRRL6101	hypothetical protein FPSE_05539 [Fusarium pseudograminearum CS3096]	636	7	2.8e-86	0.5329	8	F:nucleic acid binding; F:ATP binding; F:ligase activity; P:translation; C:cytoplasm; F:aminoacyl-tRNA ligase activity; F:nucleotide binding; P:tRNA aminoacylation for protein translation	-	Coil (COILS)
g4627	DAOM180378	hypothetical protein FPSE_08263 [Fusarium pseudograminearum CS3096]	1338	20	0	0.7225	3	F:binding; F:transferase activity; P:metabolic process	-	IPR021047 (PFAM); CYTOPLASMIC_DOMAIN (PHOBIUS); TRANSMEMBRANE (PHOBIUS); NON_CYTOPLASMIC_DOMAIN (PHOBIUS); SignalP-TM (SIGNALP_GRAM_POSITIVE); TMhelix (TMHMM)
g4625	DAOM180378	---NA---	705	0	-	-		-	-	CYTOPLASMIC_DOMAIN (PHOBIUS); CYTOPLASMIC_DOMAIN (PHOBIUS); TRANSMEMBRANE (PHOBIUS); TRANSMEMBRANE (PHOBIUS); NON_CYTOPLASMIC_DOMAIN (PHOBIUS); TMhelix (TMHMM); TMhelix (TMHMM)
g4624	DAOM180378	uncharacterized protein LW94_12195 [Fusarium fujikuroi]	2073	20	4.3e-103	0.4495	7	P:regulation of transcription, DNA-templated; F:sequence-specific DNA binding; F:zinc ion binding; F:transcription factor activity, sequence-specific DNA binding; F:molecular_function; P:biological_process; C:cellular_component	-	Coil (COILS); Coil (COILS)
g46	NRRL6101	hypothetical protein CGGC5_7025 [Colletotrichum gloeosporioides Nara gc5]	1152	20	2.2e-105	0.566		-	-	TRANSMEMBRANE (PHOBIUS); NON_CYTOPLASMIC_DOMAIN (PHOBIUS); TRANSMEMBRANE (PHOBIUS); CYTOPLASMIC_DOMAIN (PHOBIUS); TRANSMEMBRANE (PHOBIUS); NON_CYTOPLASMIC_DOMAIN (PHOBIUS); CYTOPLASMIC_DOMAIN (PHOBIUS); CYTOPLASMIC_DOMAIN (PHOBIUS); CYTOPLASMIC_DOMAIN (PHOBIUS); NON_CYTOPLASMIC_DOMAIN (PHOBIUS); TRANSMEMBRANE (PHOBIUS); TRANSMEMBRANE (PHOBIUS); TRANSMEMBRANE (PHOBIUS); TRANSMEMBRANE (PHOBIUS); NO…
g4590	DAOM180378	hypothetical protein FG05_30463 [Fusarium graminearum]	1203	20	0	0.6475	3	F:catalytic activity; F:ATP binding; P:metabolic process	-	IPR013815 (G3DSA:3.30.1490.GENE3D); IPR005809 (PIRSF); IPR016102 (G3DSA:3.40.50.GENE3D); IPR013816 (G3DSA:3.30.470.GENE3D); IPR013650 (PFAM); IPR005811 (PFAM); IPR005809 (PANTHER); IPR017866 (PROSITE_PATTERNS); IPR016102 (SUPERFAMILY); SSF56059 (SUPERFAMILY)
g4559	DAOM180378	transposase [Fusarium oxysporum f. sp. lycopersici]	735	20	4.5e-141	0.862	5	C:nucleus; F:DNA binding; F:zinc ion binding; F:protein dimerization activity; P:transcription, DNA-templated	-	IPR006600 (PFAM); PTHR19303 (PANTHER); IPR006600 (PROSITE_PROFILES)
g4555	DAOM180378	unnamed protein product [Fusarium graminearum]	426	20	3.1e-97	0.556	23	C:nuclear outer membrane; P:double-strand break repair via homologous recombination; P:spermatogenesis; P:oogenesis; C:chromosome, telomeric region; F:dynein complex binding; C:lateral element; F:identical protein binding; P:chromosome localization to nuclear envelope involved in homologous chromosome segregation; P:synapsis; F:mitogen-activated protein kinase binding; F:sequence-specific DNA bin…	-	Coil (COILS)
g4548	NRRL28723	hypothetical protein [Rhodococcus ruber]	663	3	5.2	0.67		-	-	SignalP-TM (SIGNALP_GRAM_POSITIVE)
g4534	NRRL6101	---NA---	441	0	-	-		-	-	NON_CYTOPLASMIC_DOMAIN (PHOBIUS); SIGNAL_PEPTIDE_N_REGION (PHOBIUS); SIGNAL_PEPTIDE (PHOBIUS); SIGNAL_PEPTIDE_C_REGION (PHOBIUS); SIGNAL_PEPTIDE_H_REGION (PHOBIUS); TMhelix (TMHMM)
g4522	NRRL28723	hypothetical protein FPSE_10869 [Fusarium pseudograminearum CS3096]	1047	20	0	0.525		-	-	no IPS match
g4521	NRRL28723	hypothetical protein CSUB01_12027 [Colletotrichum sublineola]	3189	20	0	0.5625	1	F:protein binding	-	Coil (COILS); Coil (COILS); Coil (COILS); IPR011990 (G3DSA:1.25.40.GENE3D); IPR024983 (PFAM); PTHR19959:SF121 (PANTHER); PTHR19959:SF121 (PANTHER); PTHR19959 (PANTHER); PTHR19959 (PANTHER); SSF81901 (SUPERFAMILY)
g4520	NRRL28723	hypothetical protein FOXB_04936 [Fusarium oxysporum Fo5176]	1953	20	1.7e-152	0.5055	2	F:cysteine-type endopeptidase activity; P:proteolysis	EC:3.4.22; EC:3.4	IPR011600 (PFAM); IPR029030 (G3DSA:3.40.50.GENE3D); PTHR31773 (PANTHER); SSF52129 (SUPERFAMILY)
g4519	NRRL28723	hypothetical protein TRIATDRAFT_217898 [Trichoderma atroviride IMI 206040]	900	20	1.3e-84	0.491	2	P:nucleoside metabolic process; F:catalytic activity	-	no IPS match
g45	NRRL6101	hypothetical protein FAVG1_02259 [Fusarium avenaceum]	2178	20	0	0.5885		-	-	NON_CYTOPLASMIC_DOMAIN (PHOBIUS); CYTOPLASMIC_DOMAIN (PHOBIUS); CYTOPLASMIC_DOMAIN (PHOBIUS); CYTOPLASMIC_DOMAIN (PHOBIUS); TRANSMEMBRANE (PHOBIUS); TRANSMEMBRANE (PHOBIUS); TRANSMEMBRANE (PHOBIUS); TRANSMEMBRANE (PHOBIUS); NON_CYTOPLASMIC_DOMAIN (PHOBIUS); TRANSMEMBRANE (PHOBIUS); NON_CYTOPLASMIC_DOMAIN (PHOBIUS); TMhelix (TMHMM); TMhelix (TMHMM); TMhelix (TMHMM)
g4479	NRRL28723	hypothetical protein FPSE_11972 [Fusarium pseudograminearum CS3096]	1155	20	0	0.5405		-	-	no IPS match
g4472	NRRL6101	hypothetical protein FPSE_11960 [Fusarium pseudograminearum CS3096]	366	3	2.4e-37	0.62		-	-	no IPS match
g44	NRRL6101	---NA---	915	0	-	-		-	-	TRANSMEMBRANE (PHOBIUS); TRANSMEMBRANE (PHOBIUS); TRANSMEMBRANE (PHOBIUS); NON_CYTOPLASMIC_DOMAIN (PHOBIUS); NON_CYTOPLASMIC_DOMAIN (PHOBIUS); TRANSMEMBRANE (PHOBIUS); CYTOPLASMIC_DOMAIN (PHOBIUS); NON_CYTOPLASMIC_DOMAIN (PHOBIUS); CYTOPLASMIC_DOMAIN (PHOBIUS); TRANSMEMBRANE (PHOBIUS); CYTOPLASMIC_DOMAIN (PHOBIUS); TMhelix (TMHMM); TMhelix (TMHMM); TMhelix (TMHMM); TMhelix (TMHMM)
g438	DAOM180378	hypothetical protein FG05_30160 [Fusarium graminearum]	222	20	2.3e-45	0.8915		-	-	IPR018628 (PFAM); PTHR15642:SF2 (PANTHER); PTHR15642 (PANTHER); TRANSMEMBRANE (PHOBIUS); CYTOPLASMIC_DOMAIN (PHOBIUS); NON_CYTOPLASMIC_DOMAIN (PHOBIUS); TMhelix (TMHMM)
g4163	DAOM180378	hypothetical protein FG05_30311 [Fusarium graminearum]	1131	20	0	0.9145		-	-	NON_CYTOPLASMIC_DOMAIN (PHOBIUS); TRANSMEMBRANE (PHOBIUS); CYTOPLASMIC_DOMAIN (PHOBIUS); CYTOPLASMIC_DOMAIN (PHOBIUS); TRANSMEMBRANE (PHOBIUS); NON_CYTOPLASMIC_DOMAIN (PHOBIUS); TRANSMEMBRANE (PHOBIUS); CYTOPLASMIC_DOMAIN (PHOBIUS); TRANSMEMBRANE (PHOBIUS); TRANSMEMBRANE (PHOBIUS); NON_CYTOPLASMIC_DOMAIN (PHOBIUS); TRANSMEMBRANE (PHOBIUS); TRANSMEMBRANE (PHOBIUS); NON_CYTOPLASMIC_DOMAIN (PHOBIUS)…
g4137	DAOM180378	hypothetical protein FPSE_08980 [Fusarium pseudograminearum CS3096]	264	11	2.5e-37	0.7455		-	-	TRANSMEMBRANE (PHOBIUS); NON_CYTOPLASMIC_DOMAIN (PHOBIUS); CYTOPLASMIC_DOMAIN (PHOBIUS); TMhelix (TMHMM)
g4033	DAOM241165	---NA---	282	0	-	-		-	-	no IPS match
g4016	NRRL28723	hypothetical protein FPSE_08974 [Fusarium pseudograminearum CS3096]	576	13	7.4e-08	0.5031	2	F:nucleic acid binding; P:DNA integration	-	no IPS match
g4	NRRL6101	hypothetical protein FOYG_17071 [Fusarium oxysporum FOSC 3-a]	813	20	1.4e-132	0.8115	4	F:nucleic acid binding; F:helicase activity; F:ATP binding; P:metabolic process	EC:3.6.1; EC:3.6.1.15	no IPS match
g3952	NRRL28721	unnamed protein product [Fusarium graminearum]	2613	20	0	0.6195	1	F:ATP binding	-	IPR014001 (SMART); IPR001650 (SMART); IPR027417 (G3DSA:3.40.50.GENE3D); IPR001650 (PFAM); IPR000330 (PFAM); IPR027417 (G3DSA:3.40.50.GENE3D); PTHR10799 (PANTHER); PTHR10799:SF573 (PANTHER); PTHR10799:SF573 (PANTHER); PTHR10799 (PANTHER); IPR014001 (PROSITE_PROFILES); IPR001650 (PROSITE_PROFILES); IPR027417 (SUPERFAMILY); IPR027417 (SUPERFAMILY)
g3927	DAOM233423	hypothetical protein FOXB_13972 [Fusarium oxysporum Fo5176]	819	20	1.1e-34	0.5655		-	-	SIGNAL_PEPTIDE_C_REGION (PHOBIUS); CYTOPLASMIC_DOMAIN (PHOBIUS); SIGNAL_PEPTIDE (PHOBIUS); SIGNAL_PEPTIDE_N_REGION (PHOBIUS); TRANSMEMBRANE (PHOBIUS); NON_CYTOPLASMIC_DOMAIN (PHOBIUS); SIGNAL_PEPTIDE_H_REGION (PHOBIUS); SignalP-noTM (SIGNALP_EUK); TMhelix (TMHMM)
g3908	NRRL28723	Uncharacterized protein LW94_9643 [Fusarium fujikuroi]	5541	20	0	0.8445	5	C:nucleus; F:DNA binding; F:catalytic activity; F:zinc ion binding; P:transcription, DNA-templated	-	Coil (COILS); IPR007219 (SMART); IPR007219 (PFAM); IPR003673 (PFAM); IPR010839 (PFAM); IPR023606 (G3DSA:3.40.50.GENE3D); IPR025496 (PFAM); IPR023606 (G3DSA:3.40.50.GENE3D); PTHR11837:SF2 (PANTHER); IPR003673 (PANTHER); IPR023606 (SUPERFAMILY); IPR023606 (SUPERFAMILY)
g3908	DAOM180378	hypothetical protein V494_07503 [Pseudogymnoascus pannorum VKM F-4513 (FW-928)]	1257	20	9.8e-93	0.5475	3	F:molecular_function; P:biological_process; C:cellular_component	-	NON_CYTOPLASMIC_DOMAIN (PHOBIUS); CYTOPLASMIC_DOMAIN (PHOBIUS); TRANSMEMBRANE (PHOBIUS); TRANSMEMBRANE (PHOBIUS); TRANSMEMBRANE (PHOBIUS); CYTOPLASMIC_DOMAIN (PHOBIUS); NON_CYTOPLASMIC_DOMAIN (PHOBIUS); TMhelix (TMHMM); TMhelix (TMHMM); TMhelix (TMHMM)
g3905	DAOM180378	unnamed protein product [Fusarium graminearum]	1677	20	0	0.9515	3	C:integral component of membrane; F:substrate-specific transmembrane transporter activity; P:transmembrane transport	-	IPR003663 (PRINTS); IPR005828 (PFAM); G3DSA:1.20.1250.20 (GENE3D); IPR003663 (TIGRFAM); PTHR24063:SF279 (PANTHER); PTHR24063 (PANTHER); PTHR24063 (PANTHER); PTHR24063:SF279 (PANTHER); IPR005829 (PROSITE_PATTERNS); IPR005829 (PROSITE_PATTERNS); IPR005829 (PROSITE_PATTERNS); NON_CYTOPLASMIC_DOMAIN (PHOBIUS); NON_CYTOPLASMIC_DOMAIN (PHOBIUS); TRANSMEMBRANE (PHOBIUS); CYTOPLASMIC_DOMAIN (PHOBIUS); TR…
g3901	DAOM180378	hypothetical protein FPSE_05442 [Fusarium pseudograminearum CS3096]	1074	20	0	0.757	2	F:oxidoreductase activity; P:oxidation-reduction process	-	IPR005123 (PFAM); IPR026992 (PFAM); IPR027443 (G3DSA:2.60.120.GENE3D); PTHR10209 (PANTHER); IPR005123 (PROSITE_PROFILES); SSF51197 (SUPERFAMILY)
g3900	DAOM180378	hypothetical protein FPSE_05441 [Fusarium pseudograminearum CS3096]	828	20	0	0.661		-	-	NON_CYTOPLASMIC_DOMAIN (PHOBIUS); CYTOPLASMIC_DOMAIN (PHOBIUS); TRANSMEMBRANE (PHOBIUS); IPR027417 (SUPERFAMILY); TMhelix (TMHMM)
g3899	DAOM180378	hypothetical protein FPSE_05440 [Fusarium pseudograminearum CS3096]	1197	20	0	0.734	1	F:catalytic activity	-	IPR000192 (PFAM); IPR015421 (G3DSA:3.40.640.GENE3D); IPR015422 (G3DSA:3.90.1150.GENE3D); PTHR11601 (PANTHER); PTHR11601:SF18 (PANTHER); IPR015424 (SUPERFAMILY)
g3898	DAOM180378	hypothetical protein FPSE_05439 [Fusarium pseudograminearum CS3096]	1017	20	0	0.78	3	F:iron ion binding; F:oxidoreductase activity; P:oxidation-reduction process	-	IPR002283 (PRINTS); IPR005123 (PFAM); IPR026992 (PFAM); IPR027443 (G3DSA:2.60.120.GENE3D); PTHR10209 (PANTHER); IPR005123 (PROSITE_PROFILES); SSF51197 (SUPERFAMILY)
g3897	NRRL28723	hypothetical protein FPSE_09567 [Fusarium pseudograminearum CS3096]	1776	20	0	0.5735	2	F:catalytic activity; P:nucleoside metabolic process	-	Coil (COILS); IPR000845 (G3DSA:3.40.50.GENE3D); IPR000845 (PFAM); IPR018017 (PANTHER); PTHR21234:SF16 (PANTHER); IPR000845 (SUPERFAMILY)
g3896	DAOM180378	Vegetative incompatibility protein HET-E-1 [Talaromyces marneffei PM1]	4383	20	2.7e-99	0.5075	2	F:protein binding; P:guanosine tetraphosphate metabolic process	-	IPR002110 (SMART); IPR007685 (SMART); IPR020683 (G3DSA:1.25.40.GENE3D); IPR007685 (PFAM); G3DSA:3.30.460.10 (GENE3D); PF05729 (PFAM); PTHR10039 (PANTHER); PTHR10039:SF5 (PANTHER); IPR002110 (PROSITE_PROFILES); IPR020683 (PROSITE_PROFILES); IPR020683 (SUPERFAMILY); IPR027417 (SUPERFAMILY); SSF81301 (SUPERFAMILY)
g3891	NRRL6101	hypothetical protein S7711_07147 [Stachybotrys chartarum IBT 7711]	912	20	1.4e-114	0.6735	3	F:ATP binding; F:phosphotransferase activity, alcohol group as acceptor; P:response to antibiotic	-	G3DSA:3.90.1200.10 (GENE3D); IPR002575 (PFAM); IPR024165 (PANTHER); PTHR21310:SF3 (PANTHER); IPR011009 (SUPERFAMILY)
g3886	NRRL28723	hypothetical protein FPSE_09578 [Fusarium pseudograminearum CS3096]	726	20	3e-143	0.4785	6	F:molecular_function; P:biological_process; C:cellular_component; P:oxidation-reduction process; F:oxidoreductase activity; P:metabolic process	-	CYTOPLASMIC_DOMAIN (PHOBIUS); NON_CYTOPLASMIC_DOMAIN (PHOBIUS); TRANSMEMBRANE (PHOBIUS); TRANSMEMBRANE (PHOBIUS); CYTOPLASMIC_DOMAIN (PHOBIUS); TMhelix (TMHMM); TMhelix (TMHMM)
g3880	NRRL28723	hypothetical protein FPSE_09585 [Fusarium pseudograminearum CS3096]	1047	20	0	0.623	3	F:zinc ion binding; F:beta-lactamase activity; P:antibiotic catabolic process	EC:3.5.2.6	IPR001279 (SMART); G3DSA:3.60.15.10 (GENE3D); IPR001279 (PFAM); PTHR11935 (PANTHER); IPR001018 (PROSITE_PATTERNS); SIGNAL_PEPTIDE (PHOBIUS); SIGNAL_PEPTIDE_C_REGION (PHOBIUS); SIGNAL_PEPTIDE_N_REGION (PHOBIUS); SIGNAL_PEPTIDE_H_REGION (PHOBIUS); NON_CYTOPLASMIC_DOMAIN (PHOBIUS); SignalP-noTM (SIGNALP_GRAM_NEGATIVE); SignalP-noTM (SIGNALP_EUK); SignalP-TM (SIGNALP_GRAM_POSITIVE); SSF56281 (SUPERFA…
g3874	NRRL6101	hypothetical protein FAVG1_10602 [Fusarium avenaceum]	1407	20	0	0.7605	1	F:transferase activity, transferring acyl groups other than amino-acyl groups	-	IPR023213 (G3DSA:3.30.559.GENE3D); IPR003480 (PFAM); IPR023213 (G3DSA:3.30.559.GENE3D); PTHR31642:SF13 (PANTHER); PTHR31642 (PANTHER)
g3873	NRRL6101	hypothetical protein FOYG_16927 [Fusarium oxysporum FOSC 3-a]	843	20	4.7e-59	0.7		-	-	CYTOPLASMIC_DOMAIN (PHOBIUS); NON_CYTOPLASMIC_DOMAIN (PHOBIUS); TRANSMEMBRANE (PHOBIUS); TRANSMEMBRANE (PHOBIUS); CYTOPLASMIC_DOMAIN (PHOBIUS); NON_CYTOPLASMIC_DOMAIN (PHOBIUS); TRANSMEMBRANE (PHOBIUS); TMhelix (TMHMM); TMhelix (TMHMM); TMhelix (TMHMM)
g3872	NRRL6101	hypothetical protein FAVG1_10599 [Fusarium avenaceum]	966	20	8.5e-164	0.7175		-	-	IPR021833 (PFAM)
g3871	NRRL6101	hypothetical protein FAVG1_10598 [Fusarium avenaceum]	687	20	6.4e-87	0.7305	2	F:oxidoreductase activity; P:metabolic process	-	IPR002347 (PRINTS); IPR016040 (G3DSA:3.40.50.GENE3D); IPR016040 (G3DSA:3.40.50.GENE3D); IPR002198 (PFAM); PTHR24320 (PANTHER); SSF51735 (SUPERFAMILY)
g3863	NRRL28723	hypothetical protein FOCG_17270 [Fusarium oxysporum f. sp. radicis-lycopersici 26381]	951	20	8.1e-178	0.75	2	F:oxidoreductase activity; P:metabolic process	-	IPR002227 (PRINTS); IPR002227 (PFAM); IPR008922 (G3DSA:1.10.1280.GENE3D); PTHR11474 (PANTHER); IPR002227 (PROSITE_PATTERNS); IPR008922 (SUPERFAMILY)
g3862	DAOM233423	hypothetical protein HCAG_01460 [Histoplasma capsulatum NAm1]	3990	20	1.9e-159	0.589	5	F:metal ion binding; F:nucleic acid binding; P:DNA integration; F:zinc ion binding; C:nucleus	-	Coil (COILS); Coil (COILS); IPR000953 (SMART); IPR023780 (PFAM); G3DSA:3.10.10.10 (GENE3D); IPR000477 (PFAM); G3DSA:3.30.70.270 (GENE3D); G3DSA:2.40.50.40 (GENE3D); PTHR22812 (PANTHER); IPR000953 (PROSITE_PROFILES); IPR000477 (PROSITE_PROFILES); SSF56672 (SUPERFAMILY); IPR016197 (SUPERFAMILY)
g3861	DAOM233423	hypothetical protein FGSG_08991 [Fusarium graminearum PH-1]	834	20	7.5e-29	0.5085	3	F:molecular_function; P:biological_process; C:cellular_component	-	no IPS match
g3852	NRRL28723	hypothetical protein FG05_30419 [Fusarium graminearum]	882	6	7.2e-139	0.6567	10	F:transferase activity; P:metabolic process; F:catalytic activity; P:ion transmembrane transport; C:integral component of membrane; C:membrane; P:transmembrane transport; P:ion transport; F:ion channel activity; P:transport	-	no IPS match
g3849	DAOM180378	unnamed protein product [Fusarium graminearum]	330	20	1.7e-75	0.5175	10	F:metal ion binding; F:ATP binding; P:oxidation-reduction process; F:acyl-CoA dehydrogenase activity; P:metabolic process; F:oxidoreductase activity, acting on the CH-CH group of donors; F:flavin adenine dinucleotide binding; P:regulation of transcription, DNA-templated; F:nucleic acid binding; C:intracellular	-	NON_CYTOPLASMIC_DOMAIN (PHOBIUS); SIGNAL_PEPTIDE_H_REGION (PHOBIUS); SIGNAL_PEPTIDE (PHOBIUS); SIGNAL_PEPTIDE_C_REGION (PHOBIUS); SIGNAL_PEPTIDE_N_REGION (PHOBIUS); SignalP-noTM (SIGNALP_GRAM_NEGATIVE); SignalP-TM (SIGNALP_GRAM_POSITIVE); SignalP-noTM (SIGNALP_EUK)
g3808	NRRL28720	hypothetical protein FG05_08215 [Fusarium graminearum]	1017	20	1.7e-106	0.509	1	F:protein binding	-	Coil (COILS); IPR002110 (SMART); IPR020683 (G3DSA:1.25.40.GENE3D); IPR020683 (PFAM); IPR020683 (G3DSA:1.25.40.GENE3D); PTHR24182:SF12 (PANTHER); PTHR24182 (PANTHER); IPR020683 (PROSITE_PROFILES); IPR002110 (PROSITE_PROFILES); IPR002110 (PROSITE_PROFILES); IPR020683 (SUPERFAMILY)
g3807	NRRL28723	hypothetical protein FOIG_01186 [Fusarium oxysporum f. sp. cubense tropical race 4 54006]	1425	20	0	0.5975	2	F:oxidoreductase activity; P:oxidation-reduction process	-	G3DSA:3.50.50.60 (GENE3D); IPR006076 (PFAM); PTHR13847 (PANTHER); PTHR13847:SF156 (PANTHER); SSF51905 (SUPERFAMILY)
g3806	NRRL28723	hypothetical protein S40288_06689 [Stachybotrys chartarum IBT 40288]	1362	20	7.9e-168	0.601	2	F:oxidoreductase activity; P:oxidation-reduction process	-	G3DSA:3.50.50.60 (GENE3D); IPR006076 (PFAM); PTHR13847 (PANTHER); PTHR13847:SF156 (PANTHER); SSF51905 (SUPERFAMILY)
g3805	NRRL28723	hypothetical protein FOMG_13987 [Fusarium oxysporum f. sp. melonis 26406]	1743	20	0	0.686	1	F:carbon-nitrogen ligase activity, with glutamine as amido-N-donor	-	IPR000120 (PFAM); PIRSF001221 (PIRSF); IPR023631 (G3DSA:3.90.1300.GENE3D); IPR000120 (PANTHER); PTHR11895:SF41 (PANTHER); IPR020556 (PROSITE_PATTERNS); IPR023631 (SUPERFAMILY)
g3804	NRRL28723	hypothetical protein FOIG_01185 [Fusarium oxysporum f. sp. cubense tropical race 4 54006]	2061	20	5e-64	0.478	4	C:nucleus; F:RNA polymerase II transcription factor activity, sequence-specific DNA binding; F:zinc ion binding; P:regulation of transcription, DNA-templated	-	IPR001138 (SMART); IPR001138 (G3DSA:4.10.240.GENE3D); IPR001138 (PFAM); IPR001138 (PROSITE_PATTERNS); TRANSMEMBRANE (PHOBIUS); NON_CYTOPLASMIC_DOMAIN (PHOBIUS); CYTOPLASMIC_DOMAIN (PHOBIUS); IPR001138 (PROSITE_PROFILES); IPR001138 (SUPERFAMILY)
g3803	NRRL28723	hypothetical protein FOIG_01184 [Fusarium oxysporum f. sp. cubense tropical race 4 54006]	741	20	1.2e-32	0.486	9	F:molecular_function; P:biological_process; C:cellular_component; P:regulation of transcription, DNA-templated; P:transcription from RNA polymerase II promoter; F:RNA polymerase II transcription factor activity, sequence-specific DNA binding; F:zinc ion binding; P:regulation of transcription from RNA polymerase II promoter; C:nucleus	-	IPR021858 (PFAM)
g3802	NRRL28723	hypothetical protein S40293_08034 [Stachybotrys chartarum IBT 40293]	1509	20	0	0.7765	2	F:oxidoreductase activity, acting on the aldehyde or oxo group of donors, NAD or NADP as acceptor; P:oxidation-reduction process	-	IPR016162 (G3DSA:3.40.605.GENE3D); IPR016163 (G3DSA:3.40.309.GENE3D); IPR015590 (PFAM); IPR015657 (PTHR11699:PANTHER); PTHR11699 (PANTHER); IPR029510 (PROSITE_PATTERNS); IPR016161 (SUPERFAMILY)
g3801	NRRL28723	glutamate-1-semialdehyde 2,1-aminomutase, putative [Talaromyces marneffei ATCC 18224]	405	20	6.5e-48	0.608	3	F:transaminase activity; F:pyridoxal phosphate binding; P:metabolic process	-	IPR014710 (G3DSA:2.60.120.GENE3D); IPR010424 (PFAM); IPR011051 (SUPERFAMILY)
g3800	NRRL28723	hypothetical protein FPSE_05425 [Fusarium pseudograminearum CS3096]	1740	20	0	0.7805	2	F:catalytic activity; P:metabolic process	-	G3DSA:3.40.50.980 (GENE3D); IPR025110 (PFAM); G3DSA:2.30.38.10 (GENE3D); G3DSA:3.30.300.30 (GENE3D); IPR000873 (PFAM); G3DSA:3.40.50.980 (GENE3D); PTHR24096 (PANTHER); PTHR24096:SF101 (PANTHER); IPR020845 (PROSITE_PATTERNS); SSF56801 (SUPERFAMILY)
g3798	NRRL28723	hypothetical protein CFIO01_03251 [Colletotrichum fioriniae PJ7]	399	20	4.6e-40	0.6405		-	-	no IPS match
g3784	NRRL28723	hypothetical protein FAVG1_09834 [Fusarium avenaceum]	1050	20	1.6e-103	0.5095		-	-	no IPS match
g377	DAOM180378	hypothetical protein FG05_30313 [Fusarium graminearum]	396	20	1.3e-78	0.7535	9	C:nucleus; C:protein kinase CK2 complex; F:RNA polymerase II transcription factor activity, sequence-specific DNA binding; F:DNA binding; F:zinc ion binding; F:protein kinase regulator activity; P:regulation of transcription from RNA polymerase II promoter; P:transcription from RNA polymerase II promoter; P:regulation of protein kinase activity	-	SIGNAL_PEPTIDE (PHOBIUS); SIGNAL_PEPTIDE_H_REGION (PHOBIUS); CYTOPLASMIC_DOMAIN (PHOBIUS); CYTOPLASMIC_DOMAIN (PHOBIUS); SIGNAL_PEPTIDE_C_REGION (PHOBIUS); SIGNAL_PEPTIDE_N_REGION (PHOBIUS); TRANSMEMBRANE (PHOBIUS); TRANSMEMBRANE (PHOBIUS); NON_CYTOPLASMIC_DOMAIN (PHOBIUS); TRANSMEMBRANE (PHOBIUS); NON_CYTOPLASMIC_DOMAIN (PHOBIUS); TMhelix (TMHMM); TMhelix (TMHMM); TMhelix (TMHMM)
g3767	NRRL28723	hypothetical protein FPSE_07538 [Fusarium pseudograminearum CS3096]	714	5	8.6e-70	0.602	2	P:DNA modification; F:DNA binding	-	NON_CYTOPLASMIC_DOMAIN (PHOBIUS); SIGNAL_PEPTIDE_C_REGION (PHOBIUS); SIGNAL_PEPTIDE (PHOBIUS); SIGNAL_PEPTIDE_H_REGION (PHOBIUS); SIGNAL_PEPTIDE_N_REGION (PHOBIUS); SignalP-noTM (SIGNALP_EUK); SignalP-TM (SIGNALP_GRAM_POSITIVE); SignalP-noTM (SIGNALP_GRAM_NEGATIVE)
g3757	NRRL28720	hypothetical protein FOXB_12277 [Fusarium oxysporum Fo5176]	306	20	7.8e-43	0.6625	2	F:transferase activity; P:metabolic process	-	SIGNAL_PEPTIDE_N_REGION (PHOBIUS); SIGNAL_PEPTIDE (PHOBIUS); SIGNAL_PEPTIDE_H_REGION (PHOBIUS); NON_CYTOPLASMIC_DOMAIN (PHOBIUS); SIGNAL_PEPTIDE_C_REGION (PHOBIUS); SignalP-TM (SIGNALP_GRAM_POSITIVE); SignalP-noTM (SIGNALP_EUK)
g3756	NRRL6101	unnamed protein product [Fusarium graminearum]	450	2	3.9e-48	0.86	4	C:nucleus; C:cytoplasm; P:regulation of transcription, DNA-templated; P:circadian rhythm	-	Coil (COILS); Coil (COILS)
g3755	DAOM180378	hypothetical protein FOVG_14673 [Fusarium oxysporum f. sp. pisi HDV247]	1683	20	0	0.7685		-	-	no IPS match
g3754	DAOM180378	uncharacterized protein FFUJ_11685 [Fusarium fujikuroi IMI 58289]	369	20	7.3e-60	0.679		-	-	Coil (COILS)
g3746	NRRL28720	hypothetical protein FOC4_g10006173 [Fusarium oxysporum f. sp. cubense race 4]	546	16	2e-38	0.5638	8	F:nucleic acid binding; P:ribosome biogenesis; F:transferase activity; P:metabolic process; F:catalytic activity; F:pyridoxal phosphate binding; F:transaminase activity; F:hydrolase activity	-	no IPS match
g3745	NRRL28720	DEAD/DEAH box helicase [Pseudoalteromonas luteoviolacea]	387	2	7.2	0.44		-	-	no IPS match
g3739	NRRL28720	hypothetical protein V491_00264 [Pseudogymnoascus pannorum VKM F-3775]	1323	20	5.6e-23	0.7245		-	-	TRANSMEMBRANE (PHOBIUS); NON_CYTOPLASMIC_DOMAIN (PHOBIUS); CYTOPLASMIC_DOMAIN (PHOBIUS); NON_CYTOPLASMIC_DOMAIN (PHOBIUS); TRANSMEMBRANE (PHOBIUS); TMhelix (TMHMM)
g3739	NRRL6101	hypothetical protein FPSE_02341 [Fusarium pseudograminearum CS3096]	648	5	5.6e-60	0.508	3	F:metal ion binding; F:nucleic acid binding; F:zinc ion binding	-	TRANSMEMBRANE (PHOBIUS); CYTOPLASMIC_DOMAIN (PHOBIUS); NON_CYTOPLASMIC_DOMAIN (PHOBIUS); TRANSMEMBRANE (PHOBIUS); CYTOPLASMIC_DOMAIN (PHOBIUS); TMhelix (TMHMM)
g3738	NRRL28720	hypothetical protein H072_7207 [Dactylellina haptotyla CBS 200.50]	4617	20	7.8e-36	0.416	1	F:protein binding	-	IPR002110 (SMART); IPR020683 (G3DSA:1.25.40.GENE3D); IPR020683 (G3DSA:1.25.40.GENE3D); PF13857 (PFAM); IPR020683 (PFAM); IPR020683 (G3DSA:1.25.40.GENE3D); PTHR24158 (PANTHER); IPR020683 (PROSITE_PROFILES); IPR002110 (PROSITE_PROFILES); IPR002110 (PROSITE_PROFILES); IPR002110 (PROSITE_PROFILES); IPR020683 (SUPERFAMILY); IPR020683 (SUPERFAMILY)
g3733	NRRL28723	hypothetical protein FPSE_02335 [Fusarium pseudograminearum CS3096]	423	20	1.7e-51	0.5325	12	P:metabolic process; F:transferase activity, transferring phosphorus-containing groups; F:transferase activity; F:ligase activity; F:glutamate-ammonia ligase activity; P:nitrogen fixation; F:nucleotide binding; C:cytoplasm; P:nitrogen compound metabolic process; F:ATP binding; P:glutamine biosynthetic process; F:catalytic activity	-	no IPS match
g3727	DAOM180378	hypothetical protein CSUB01_08322 [Colletotrichum sublineola]	1257	20	1.2e-21	0.4965		-	-	TRANSMEMBRANE (PHOBIUS); CYTOPLASMIC_DOMAIN (PHOBIUS); NON_CYTOPLASMIC_DOMAIN (PHOBIUS); NON_CYTOPLASMIC_DOMAIN (PHOBIUS); TRANSMEMBRANE (PHOBIUS); TMhelix (TMHMM); TMhelix (TMHMM)
g3726	DAOM180378	hypothetical protein HCAG_04105 [Histoplasma capsulatum NAm1]	3546	20	0	0.555	2	F:nucleic acid binding; P:DNA integration	-	IPR000953 (SMART); IPR015416 (PFAM); G3DSA:2.40.50.40 (GENE3D); IPR000477 (PFAM); IPR001584 (PFAM); IPR012337 (G3DSA:3.30.420.GENE3D); IPR023780 (PFAM); G3DSA:3.30.70.270 (GENE3D); PF13650 (PFAM); G3DSA:3.10.10.10 (GENE3D); PTHR24559:SF170 (PANTHER); PTHR24559 (PANTHER); IPR023779 (PROSITE_PATTERNS); IPR000477 (PROSITE_PROFILES); IPR000953 (PROSITE_PROFILES); IPR001584 (PROSITE_PROFILES); SSF5667…
g3725	DAOM180378	hypothetical protein CSUB01_12081 [Colletotrichum sublineola]	1443	20	6.6e-55	0.509	2	F:nucleic acid binding; F:zinc ion binding	-	IPR001878 (G3DSA:4.10.60.GENE3D); IPR001878 (PROSITE_PROFILES); IPR001878 (SUPERFAMILY)
g3722	NRRL6101	hypothetical protein FPSE_02339 [Fusarium pseudograminearum CS3096]	3336	20	0	0.6075	1	F:ATP binding	-	Coil (COILS); IPR027417 (G3DSA:3.40.50.GENE3D); IPR003959 (PFAM); PTHR23077 (PANTHER); PTHR23077:SF71 (PANTHER); IPR027417 (SUPERFAMILY)
g3721	NRRL6101	hypothetical protein FPSE_02340 [Fusarium pseudograminearum CS3096]	1857	20	0	0.518		-	-	no IPS match
g3716	DAOM180378	hypothetical protein FPSE_11587 [Fusarium pseudograminearum CS3096]	228	20	1.1e-41	0.964	3	F:UDP-N-acetylmuramate dehydrogenase activity; F:flavin adenine dinucleotide binding; P:oxidation-reduction process	EC:1.1.1.158	no IPS match
g3714	DAOM233423	unnamed protein product [Fusarium graminearum]	1641	18	0	0.5144	2	P:metabolic process; F:catalytic activity	-	no IPS match
g3711	NRRL28721	hypothetical protein FOXB_09954 [Fusarium oxysporum Fo5176]	516	20	1.3e-93	0.601	3	F:transferase activity; P:metabolic process; F:N-acetyltransferase activity	-	IPR013901 (PFAM); CYTOPLASMIC_DOMAIN (PHOBIUS); TRANSMEMBRANE (PHOBIUS); NON_CYTOPLASMIC_DOMAIN (PHOBIUS); TRANSMEMBRANE (PHOBIUS); NON_CYTOPLASMIC_DOMAIN (PHOBIUS); CYTOPLASMIC_DOMAIN (PHOBIUS); TRANSMEMBRANE (PHOBIUS); NON_CYTOPLASMIC_DOMAIN (PHOBIUS); TRANSMEMBRANE (PHOBIUS); TMhelix (TMHMM); TMhelix (TMHMM); TMhelix (TMHMM); TMhelix (TMHMM)
g3708	NRRL28723	hypothetical protein A1O5_13244 [Cladophialophora psammophila CBS 110553]	1059	20	3.3e-113	0.581	3	F:zinc ion binding; F:oxidoreductase activity; P:oxidation-reduction process	-	IPR020843 (SMART); IPR016040 (G3DSA:3.40.50.GENE3D); IPR013149 (PFAM); IPR013154 (PFAM); IPR011032 (G3DSA:3.90.180.GENE3D); PTHR11695:SF460 (PANTHER); IPR002085 (PANTHER); IPR011032 (SUPERFAMILY); SSF51735 (SUPERFAMILY)
g3707	NRRL28723	Uncharacterized protein LW93_10167 [Fusarium fujikuroi]	2019	20	0	0.571	4	C:nucleus; F:DNA binding; F:zinc ion binding; P:transcription, DNA-templated	-	IPR007219 (PFAM); NON_CYTOPLASMIC_DOMAIN (PHOBIUS); TRANSMEMBRANE (PHOBIUS); CYTOPLASMIC_DOMAIN (PHOBIUS)
g3706	NRRL28723	hypothetical protein Z519_09498 [Cladophialophora bantiana CBS 173.52]	1575	20	0	0.6155	4	F:iron ion binding; F:oxidoreductase activity, acting on paired donors, with incorporation or reduction of molecular oxygen; F:heme binding; P:oxidation-reduction process	-	IPR002401 (PRINTS); IPR001128 (PRINTS); IPR001128 (PFAM); IPR001128 (G3DSA:1.10.630.GENE3D); PTHR24279:SF56 (PANTHER); PTHR24279 (PANTHER); SIGNAL_PEPTIDE (PHOBIUS); SIGNAL_PEPTIDE_C_REGION (PHOBIUS); SIGNAL_PEPTIDE_H_REGION (PHOBIUS); NON_CYTOPLASMIC_DOMAIN (PHOBIUS); SIGNAL_PEPTIDE_N_REGION (PHOBIUS); SignalP-noTM (SIGNALP_EUK); IPR001128 (SUPERFAMILY)
g3705	NRRL28721	hypothetical protein HIM_11285 [Hirsutella minnesotensis 3608]	1212	20	7.2e-34	0.4585	1	F:DNA binding	-	Coil (COILS); Coil (COILS); IPR009057 (G3DSA:1.10.10.GENE3D); IPR007889 (PFAM); IPR006600 (PFAM); PTHR19303:SF170 (PANTHER); PTHR19303 (PANTHER); IPR006600 (PROSITE_PROFILES); IPR009057 (SUPERFAMILY)
g3705	NRRL28723	Uncharacterized protein LW93_10169 [Fusarium fujikuroi]	1398	20	0	0.699	3	F:oxidoreductase activity, acting on CH-OH group of donors; F:flavin adenine dinucleotide binding; P:oxidation-reduction process	-	IPR006094 (PFAM); IPR016167 (G3DSA:3.30.43.GENE3D); IPR016169 (G3DSA:3.30.465.GENE3D); IPR012951 (PFAM); PTHR11748:SF33 (PANTHER); PTHR11748 (PANTHER); IPR016166 (PROSITE_PROFILES); IPR016166 (SUPERFAMILY); IPR016164 (SUPERFAMILY)
g3694	NRRL6101	3-oxoacyl-[acyl-carrier-protein] reductase 2 [Fusarium oxysporum f. sp. cubense race 1]	1695	20	0	0.8885	3	F:oxidoreductase activity; F:hydrolase activity, acting on carbon-nitrogen (but not peptide) bonds; P:carbohydrate metabolic process	-	IPR002347 (PRINTS); IPR016040 (G3DSA:3.40.50.GENE3D); IPR002509 (PFAM); IPR002198 (PFAM); IPR002509 (G3DSA:3.20.20.GENE3D); PTHR31536:SF4 (PANTHER); PTHR31536 (PANTHER); SSF51735 (SUPERFAMILY); IPR011330 (SUPERFAMILY)
g3693	NRRL6101	unnamed protein product [Fusarium sp. FIESC_5 CS3069]	915	20	0	0.8215	2	F:oxidoreductase activity; P:metabolic process	-	IPR002347 (PRINTS); IPR016040 (G3DSA:3.40.50.GENE3D); IPR002198 (PFAM); PTHR24322 (PANTHER); SSF51735 (SUPERFAMILY)
g3692	NRRL6101	agmatinase [Fusarium oxysporum f. sp. pisi HDV247]	1164	20	0	0.9405	2	F:hydrolase activity, acting on carbon-nitrogen (but not peptide) bonds, in linear amidines; F:metal ion binding	-	IPR006035 (PRINTS); IPR006035 (PIRSF); IPR023696 (G3DSA:3.40.800.GENE3D); IPR006035 (PFAM); IPR006035 (PANTHER); PTHR11358:SF26 (PANTHER); IPR020855 (PROSITE_PATTERNS); PS51257 (PROSITE_PROFILES); IPR006035 (PROSITE_PROFILES); SSF52768 (SUPERFAMILY)
g3691	NRRL6101	hypothetical protein FOC4_g10001210 [Fusarium oxysporum f. sp. cubense race 4]	1386	20	1.3e-156	0.666	6	P:regulation of transcription, DNA-templated; P:transcription from RNA polymerase II promoter; F:RNA polymerase II transcription factor activity, sequence-specific DNA binding; F:zinc ion binding; P:regulation of transcription from RNA polymerase II promoter; C:nucleus	-	IPR021858 (PFAM)
g3688	NRRL28723	hypothetical protein FOXG_15872 [Fusarium oxysporum f. sp. lycopersici 4287]	795	20	1.1e-153	0.8545	1	F:peroxidase activity	EC:1.11.1.7	IPR000028 (G3DSA:1.10.489.GENE3D); IPR000028 (PFAM); IPR000028 (PROSITE_PROFILES); IPR000028 (SUPERFAMILY)
g3686	NRRL28723	hypothetical protein FOTG_17347 [Fusarium oxysporum f. sp. vasinfectum 25433]	921	20	0	0.869	2	F:oxidoreductase activity; P:metabolic process	-	IPR002347 (PRINTS); IPR016040 (G3DSA:3.40.50.GENE3D); IPR002198 (PFAM); PTHR24320 (PANTHER); PTHR24320:SF60 (PANTHER); SSF51735 (SUPERFAMILY)
g3686	NRRL28336	hypothetical protein FAVG1_13024 [Fusarium avenaceum]	1566	20	3.1e-167	0.495		-	-	no IPS match
g3682	NRRL28723	hypothetical protein COCC4DRAFT_160678 [Bipolaris maydis ATCC 48331]	1746	20	0	0.701	2	F:arylsulfatase activity; P:phenol-containing compound metabolic process	EC:3.1.6.1	IPR000917 (PFAM); G3DSA:3.30.1120.10 (GENE3D); IPR012083 (PIRSF); IPR017849 (G3DSA:3.40.720.GENE3D); PTHR10342 (PANTHER); PTHR10342:SF207 (PANTHER); SIGNAL_PEPTIDE_H_REGION (PHOBIUS); SIGNAL_PEPTIDE_C_REGION (PHOBIUS); SIGNAL_PEPTIDE (PHOBIUS); NON_CYTOPLASMIC_DOMAIN (PHOBIUS); SIGNAL_PEPTIDE_N_REGION (PHOBIUS); SignalP-TM (SIGNALP_GRAM_POSITIVE); SignalP-noTM (SIGNALP_EUK); SignalP-noTM (SIGNALP…
g3680	DAOM241165	hypothetical protein FPSE_07517 [Fusarium pseudograminearum CS3096]	381	20	1.1e-52	0.691		-	-	SIGNAL_PEPTIDE_C_REGION (PHOBIUS); SIGNAL_PEPTIDE_H_REGION (PHOBIUS); SIGNAL_PEPTIDE (PHOBIUS); SIGNAL_PEPTIDE_N_REGION (PHOBIUS); NON_CYTOPLASMIC_DOMAIN (PHOBIUS); SignalP-noTM (SIGNALP_EUK); SignalP-TM (SIGNALP_GRAM_POSITIVE); SignalP-noTM (SIGNALP_GRAM_NEGATIVE)
g3679	NRRL6101	hypothetical protein FPSE_10857 [Fusarium pseudograminearum CS3096]	1707	20	0	0.9015	4	F:N,N-dimethylaniline monooxygenase activity; F:flavin adenine dinucleotide binding; F:NADP binding; P:oxidation-reduction process	EC:1.14.13.8; EC:1.14.13	IPR020946 (PFAM); G3DSA:3.50.50.60 (GENE3D); PTHR23023 (PANTHER); PTHR23023:SF66 (PANTHER); PTHR23023 (PANTHER); PTHR23023:SF66 (PANTHER); SSF51905 (SUPERFAMILY); SSF51905 (SUPERFAMILY)
g3678	NRRL28723	uncharacterized protein LW93_6793 [Fusarium fujikuroi]	1998	20	0	0.729		-	-	Coil (COILS)
g3674	NRRL28720	serine/threonine protein kinase [Fusarium verticillioides 7600]	3360	20	0	0.834	3	F:protein kinase activity; F:ATP binding; P:protein phosphorylation	-	IPR002290 (SMART); G3DSA:1.10.510.10 (GENE3D); IPR000719 (PFAM); IPR000719 (PROSITE_PROFILES); IPR011009 (SUPERFAMILY); IPR011009 (SUPERFAMILY)
g3673	NRRL28720	serine/threonine protein kinase [Fusarium verticillioides 7600]	3804	20	0	0.5255	4	F:protein kinase activity; F:protein binding; F:ATP binding; P:protein phosphorylation	-	Coil (COILS); Coil (COILS); IPR019734 (SMART); IPR002290 (SMART); PF13424 (PFAM); PF13374 (PFAM); IPR000719 (PFAM); G3DSA:1.10.510.10 (GENE3D); IPR011990 (G3DSA:1.25.40.GENE3D); PTHR19959 (PANTHER); IPR008271 (PROSITE_PATTERNS); IPR017441 (PROSITE_PATTERNS); NON_CYTOPLASMIC_DOMAIN (PHOBIUS); CYTOPLASMIC_DOMAIN (PHOBIUS); TRANSMEMBRANE (PHOBIUS); IPR013026 (PROSITE_PROFILES); IPR013026 (PROSITE_PR…
g3672	NRRL28720	hypothetical protein FOTG_07174 [Fusarium oxysporum f. sp. vasinfectum 25433]	375	6	1.3e-25	0.6483		-	-	no IPS match
g3670	NRRL6101	cell surface spherulin 4-like protein [Fusarium avenaceum]	774	20	6.6e-166	0.577		-	-	IPR021986 (PFAM)
g3670	NRRL28723	hypothetical protein FOQG_15658 [Fusarium oxysporum f. sp. raphani 54005]	420	20	2.3e-65	0.6385		-	-	SIGNAL_PEPTIDE_H_REGION (PHOBIUS); NON_CYTOPLASMIC_DOMAIN (PHOBIUS); SIGNAL_PEPTIDE (PHOBIUS); SIGNAL_PEPTIDE_C_REGION (PHOBIUS); SIGNAL_PEPTIDE_N_REGION (PHOBIUS); SignalP-noTM (SIGNALP_EUK)
g3669	NRRL6101	hypothetical protein FAVG1_13101 [Fusarium avenaceum]	993	20	2.1e-175	0.818		-	-	IPR004352 (PFAM); SIGNAL_PEPTIDE_N_REGION (PHOBIUS); NON_CYTOPLASMIC_DOMAIN (PHOBIUS); SIGNAL_PEPTIDE_C_REGION (PHOBIUS); SIGNAL_PEPTIDE_H_REGION (PHOBIUS); SIGNAL_PEPTIDE (PHOBIUS); IPR017853 (SUPERFAMILY); TMhelix (TMHMM)
g3668	NRRL6101	hypothetical protein FAVG1_13102 [Fusarium avenaceum]	2409	20	0	0.737	2	P:carbohydrate metabolic process; F:catalytic activity	-	SIGNAL_PEPTIDE_N_REGION (PHOBIUS); NON_CYTOPLASMIC_DOMAIN (PHOBIUS); SIGNAL_PEPTIDE_C_REGION (PHOBIUS); SIGNAL_PEPTIDE_H_REGION (PHOBIUS); SIGNAL_PEPTIDE (PHOBIUS)
g3666	NRRL6101	hypothetical protein FOMG_17319 [Fusarium oxysporum f. sp. melonis 26406]	1662	20	0	0.6475	1	F:protein binding	-	IPR002110 (SMART); PF13637 (PFAM); IPR020683 (G3DSA:1.25.40.GENE3D); IPR020683 (PFAM); PTHR24198 (PANTHER); IPR002110 (PROSITE_PROFILES); IPR002110 (PROSITE_PROFILES); IPR020683 (PROSITE_PROFILES); IPR020683 (PROSITE_PROFILES); IPR020683 (SUPERFAMILY)
g3661	NRRL28723	hypothetical protein FPSE_05709 [Fusarium pseudograminearum CS3096]	1137	20	0	0.613		-	-	TRANSMEMBRANE (PHOBIUS); NON_CYTOPLASMIC_DOMAIN (PHOBIUS); CYTOPLASMIC_DOMAIN (PHOBIUS); CYTOPLASMIC_DOMAIN (PHOBIUS); TRANSMEMBRANE (PHOBIUS); CYTOPLASMIC_DOMAIN (PHOBIUS); CYTOPLASMIC_DOMAIN (PHOBIUS); TRANSMEMBRANE (PHOBIUS); TRANSMEMBRANE (PHOBIUS); TRANSMEMBRANE (PHOBIUS); TRANSMEMBRANE (PHOBIUS); NON_CYTOPLASMIC_DOMAIN (PHOBIUS); TRANSMEMBRANE (PHOBIUS); NON_CYTOPLASMIC_DOMAIN (PHOBIUS); NO…
g3657	NRRL6101	hypothetical protein FOIG_08543 [Fusarium oxysporum f. sp. cubense tropical race 4 54006]	864	20	1.6e-88	0.5		-	-	NON_CYTOPLASMIC_DOMAIN (PHOBIUS); CYTOPLASMIC_DOMAIN (PHOBIUS); TRANSMEMBRANE (PHOBIUS); TMhelix (TMHMM)
g3655	NRRL6101	hypothetical protein FAVG1_10615 [Fusarium avenaceum]	765	20	1.2e-154	0.8025		-	-	IPR000073 (PFAM); IPR029058 (G3DSA:3.40.50.GENE3D); SIGNAL_PEPTIDE (PHOBIUS); SIGNAL_PEPTIDE_N_REGION (PHOBIUS); NON_CYTOPLASMIC_DOMAIN (PHOBIUS); SIGNAL_PEPTIDE_C_REGION (PHOBIUS); SIGNAL_PEPTIDE_H_REGION (PHOBIUS); IPR029058 (SUPERFAMILY)
g3652	DAOM180378	hypothetical protein FG05_30503 [Fusarium graminearum]	231	7	4e-37	0.8329		-	-	no IPS match
g3650	NRRL6101	hypothetical protein NECHADRAFT_44915 [Nectria haematococca mpVI 77-13-4]	792	20	5e-93	0.7295		-	-	TRANSMEMBRANE (PHOBIUS); CYTOPLASMIC_DOMAIN (PHOBIUS); TRANSMEMBRANE (PHOBIUS); NON_CYTOPLASMIC_DOMAIN (PHOBIUS); CYTOPLASMIC_DOMAIN (PHOBIUS); TRANSMEMBRANE (PHOBIUS); TRANSMEMBRANE (PHOBIUS); NON_CYTOPLASMIC_DOMAIN (PHOBIUS); CYTOPLASMIC_DOMAIN (PHOBIUS); TMhelix (TMHMM); TMhelix (TMHMM); TMhelix (TMHMM); TMhelix (TMHMM)
g3648	NRRL6101	hypothetical protein SPBR_06550 [Sporothrix brasiliensis 5110]	573	1	0.26	0.54		-	-	SIGNAL_PEPTIDE_H_REGION (PHOBIUS); SIGNAL_PEPTIDE (PHOBIUS); NON_CYTOPLASMIC_DOMAIN (PHOBIUS); SIGNAL_PEPTIDE_C_REGION (PHOBIUS); SIGNAL_PEPTIDE_N_REGION (PHOBIUS); CYTOPLASMIC_DOMAIN (PHOBIUS); TRANSMEMBRANE (PHOBIUS); SignalP-noTM (SIGNALP_EUK); SignalP-noTM (SIGNALP_GRAM_NEGATIVE); SignalP-TM (SIGNALP_GRAM_POSITIVE); TMhelix (TMHMM)
g3644	NRRL28723	hypothetical protein FOCG_16286 [Fusarium oxysporum f. sp. radicis-lycopersici 26381]	2334	20	0	0.838	3	P:metabolic process; F:lyase activity; P:cell wall macromolecule catabolic process	-	IPR024429 (G3DSA:3.30.750.GENE3D); PF12708 (PFAM); IPR012334 (G3DSA:2.160.20.GENE3D); PTHR31375 (PANTHER); PTHR31375:SF6 (PANTHER); SIGNAL_PEPTIDE (PHOBIUS); TRANSMEMBRANE (PHOBIUS); CYTOPLASMIC_DOMAIN (PHOBIUS); SIGNAL_PEPTIDE_C_REGION (PHOBIUS); SIGNAL_PEPTIDE_N_REGION (PHOBIUS); SIGNAL_PEPTIDE_H_REGION (PHOBIUS); NON_CYTOPLASMIC_DOMAIN (PHOBIUS); SignalP-TM (SIGNALP_GRAM_NEGATIVE); SignalP-noT…
g3630	NRRL28721	hypothetical protein M438DRAFT_358584 [Aureobasidium pullulans EXF-150]	1041	20	1.8e-21	0.411		-	-	CYTOPLASMIC_DOMAIN (PHOBIUS); NON_CYTOPLASMIC_DOMAIN (PHOBIUS); TRANSMEMBRANE (PHOBIUS); NON_CYTOPLASMIC_DOMAIN (PHOBIUS); TRANSMEMBRANE (PHOBIUS); TRANSMEMBRANE (PHOBIUS); NON_CYTOPLASMIC_DOMAIN (PHOBIUS); TRANSMEMBRANE (PHOBIUS); CYTOPLASMIC_DOMAIN (PHOBIUS); TMhelix (TMHMM); TMhelix (TMHMM); TMhelix (TMHMM); TMhelix (TMHMM)
g3629	NRRL28721	hypothetical protein GGTG_00738 [Gaeumannomyces graminis var. tritici R3-111a-1]	2079	20	1e-110	0.4205		-	-	Coil (COILS); IPR010730 (PFAM)
g3628	NRRL6101	hypothetical protein FOVG_13501 [Fusarium oxysporum f. sp. pisi HDV247]	1137	20	5.9e-88	0.612		-	-	TRANSMEMBRANE (PHOBIUS); TRANSMEMBRANE (PHOBIUS); TRANSMEMBRANE (PHOBIUS); CYTOPLASMIC_DOMAIN (PHOBIUS); CYTOPLASMIC_DOMAIN (PHOBIUS); NON_CYTOPLASMIC_DOMAIN (PHOBIUS); NON_CYTOPLASMIC_DOMAIN (PHOBIUS); NON_CYTOPLASMIC_DOMAIN (PHOBIUS); TRANSMEMBRANE (PHOBIUS); TRANSMEMBRANE (PHOBIUS); TRANSMEMBRANE (PHOBIUS); NON_CYTOPLASMIC_DOMAIN (PHOBIUS); CYTOPLASMIC_DOMAIN (PHOBIUS); TMhelix (TMHMM); TMheli…
g3627	NRRL6101	unnamed protein product [Fusarium sp. FIESC_5 CS3069]	768	20	3.9e-55	0.546	6	F:calcium ion binding; F:hydrolase activity; P:metabolic process; F:hydrolase activity, acting on glycosyl bonds; C:membrane; F:mannosyl-oligosaccharide 1,2-alpha-mannosidase activity	-	IPR010730 (PFAM)
g3625	NRRL28723	hypothetical protein FVEG_00101 [Fusarium verticillioides 7600]	1398	20	0	0.598	3	C:integral component of membrane; F:transmembrane transporter activity; P:transmembrane transport	-	G3DSA:1.20.1250.20 (GENE3D); IPR005828 (PFAM); PTHR24063 (PANTHER); TRANSMEMBRANE (PHOBIUS); TRANSMEMBRANE (PHOBIUS); CYTOPLASMIC_DOMAIN (PHOBIUS); NON_CYTOPLASMIC_DOMAIN (PHOBIUS); NON_CYTOPLASMIC_DOMAIN (PHOBIUS); CYTOPLASMIC_DOMAIN (PHOBIUS); TRANSMEMBRANE (PHOBIUS); CYTOPLASMIC_DOMAIN (PHOBIUS); TRANSMEMBRANE (PHOBIUS); TRANSMEMBRANE (PHOBIUS); TRANSMEMBRANE (PHOBIUS); TRANSMEMBRANE (PHOBIUS)…
g3624	NRRL28723	arylsulfatase [Colletotrichum gloeosporioides Nara gc5]	1626	20	0	0.755	2	F:sulfuric ester hydrolase activity; P:metabolic process	-	IPR017849 (G3DSA:3.40.720.GENE3D); G3DSA:3.30.1120.10 (GENE3D); IPR000917 (PFAM); PTHR10342 (PANTHER); PTHR10342:SF169 (PANTHER); PTHR10342:SF169 (PANTHER); PTHR10342 (PANTHER); PTHR10342:SF169 (PANTHER); IPR024607 (PROSITE_PATTERNS); IPR017850 (SUPERFAMILY)
g3621	NRRL28721	conserved hypothetical protein [Verticillium alfalfae VaMs.102]	2796	20	0	0.556	3	F:molecular_function; P:biological_process; C:cellular_component	-	NON_CYTOPLASMIC_DOMAIN (PHOBIUS); NON_CYTOPLASMIC_DOMAIN (PHOBIUS); TRANSMEMBRANE (PHOBIUS); TRANSMEMBRANE (PHOBIUS); CYTOPLASMIC_DOMAIN (PHOBIUS); IPR002035 (SUPERFAMILY)
g3620	DAOM180378	hypothetical protein FPSE_00735 [Fusarium pseudograminearum CS3096]	846	20	2.9e-146	0.492		-	-	NON_CYTOPLASMIC_DOMAIN (PHOBIUS); SIGNAL_PEPTIDE_N_REGION (PHOBIUS); SIGNAL_PEPTIDE (PHOBIUS); SIGNAL_PEPTIDE_C_REGION (PHOBIUS); SIGNAL_PEPTIDE_H_REGION (PHOBIUS); PS51257 (PROSITE_PROFILES); SignalP-noTM (SIGNALP_EUK); SignalP-TM (SIGNALP_GRAM_POSITIVE); SignalP-noTM (SIGNALP_GRAM_NEGATIVE)
g3603	NRRL6101	hypothetical protein FOYG_16104 [Fusarium oxysporum FOSC 3-a]	609	20	1.6e-48	0.7915		-	-	no IPS match
g3601	NRRL6101	amino acid transporter protein [Fusarium avenaceum]	747	20	2e-144	0.5995	2	F:oxidoreductase activity; P:metabolic process	-	IPR002227 (PFAM); IPR008922 (G3DSA:1.10.1280.GENE3D); PTHR11474 (PANTHER); PTHR11474 (PANTHER); PTHR11474:SF17 (PANTHER); IPR002227 (PROSITE_PATTERNS); IPR008922 (SUPERFAMILY)
g3600	NRRL6101	putative cytochrome b2 protein [Togninia minima UCRPA7]	642	20	1.6e-86	0.778	3	F:FMN binding; F:oxidoreductase activity; P:oxidation-reduction process	-	IPR000262 (PFAM); IPR013785 (G3DSA:3.20.20.GENE3D); PTHR10578:SF38 (PANTHER); PTHR10578 (PANTHER); IPR012133 (PROSITE_PROFILES); SignalP-noTM (SIGNALP_EUK); SSF51395 (SUPERFAMILY)
g3591	NRRL28720	hypothetical protein FOXG_22120 [Fusarium oxysporum f. sp. lycopersici 4287]	1122	20	4.1e-134	0.772	4	C:nucleus; F:RNA polymerase II transcription factor activity, sequence-specific DNA binding; F:zinc ion binding; P:regulation of transcription, DNA-templated	-	IPR001138 (G3DSA:4.10.240.GENE3D)
g3583	NRRL28723	hypothetical protein FPSE_00717 [Fusarium pseudograminearum CS3096]	495	20	6.5e-88	0.5835		-	-	SIGNAL_PEPTIDE_N_REGION (PHOBIUS); SIGNAL_PEPTIDE (PHOBIUS); SIGNAL_PEPTIDE_H_REGION (PHOBIUS); SIGNAL_PEPTIDE_C_REGION (PHOBIUS); NON_CYTOPLASMIC_DOMAIN (PHOBIUS); SignalP-noTM (SIGNALP_GRAM_NEGATIVE); SignalP-TM (SIGNALP_GRAM_POSITIVE); SignalP-noTM (SIGNALP_EUK)
g3574	NRRL28720	hypothetical protein FPSE_07809 [Fusarium pseudograminearum CS3096]	3153	20	0	0.525		-	-	Coil (COILS); PTHR10039:SF5 (PANTHER); PTHR10039 (PANTHER); PTHR10039 (PANTHER); PTHR10039:SF5 (PANTHER); SIGNAL_PEPTIDE_C_REGION (PHOBIUS); SIGNAL_PEPTIDE_H_REGION (PHOBIUS); NON_CYTOPLASMIC_DOMAIN (PHOBIUS); SIGNAL_PEPTIDE_N_REGION (PHOBIUS); SIGNAL_PEPTIDE (PHOBIUS)
g3569	NRRL6101	hypothetical protein FAVG1_08787 [Fusarium avenaceum]	789	1	8.9e-09	0.75		-	-	no IPS match
g3568	NRRL6101	hypothetical protein FAVG1_07586 [Fusarium avenaceum]	849	20	7.6e-143	0.726		-	-	no IPS match
g3567	NRRL6101	uncharacterized protein LW94_486 [Fusarium fujikuroi]	1047	20	8.1e-70	0.6625		-	-	NON_CYTOPLASMIC_DOMAIN (PHOBIUS); CYTOPLASMIC_DOMAIN (PHOBIUS); NON_CYTOPLASMIC_DOMAIN (PHOBIUS); TRANSMEMBRANE (PHOBIUS); TRANSMEMBRANE (PHOBIUS); CYTOPLASMIC_DOMAIN (PHOBIUS); TRANSMEMBRANE (PHOBIUS); TMhelix (TMHMM); TMhelix (TMHMM); TMhelix (TMHMM)
g3565	NRRL6101	hypothetical protein FAVG1_07712 [Fusarium avenaceum]	759	20	0	0.761		-	-	TRANSMEMBRANE (PHOBIUS); CYTOPLASMIC_DOMAIN (PHOBIUS); NON_CYTOPLASMIC_DOMAIN (PHOBIUS); NON_CYTOPLASMIC_DOMAIN (PHOBIUS); TRANSMEMBRANE (PHOBIUS); TRANSMEMBRANE (PHOBIUS); TRANSMEMBRANE (PHOBIUS); CYTOPLASMIC_DOMAIN (PHOBIUS); CYTOPLASMIC_DOMAIN (PHOBIUS); TRANSMEMBRANE (PHOBIUS); CYTOPLASMIC_DOMAIN (PHOBIUS); TRANSMEMBRANE (PHOBIUS); TRANSMEMBRANE (PHOBIUS); NON_CYTOPLASMIC_DOMAIN (PHOBIUS); NO…
g3564	NRRL6101	hypothetical protein FAVG1_07713 [Fusarium avenaceum]	1659	20	0	0.863	6	C:nucleus; F:DNA binding; F:hydrolase activity, hydrolyzing O-glycosyl compounds; F:zinc ion binding; P:carbohydrate metabolic process; P:transcription, DNA-templated	-	IPR007219 (PFAM); IPR023296 (G3DSA:2.115.10.GENE3D); IPR006710 (PFAM); PTHR31313:SF2 (PANTHER); PTHR31313 (PANTHER); SIGNAL_PEPTIDE_N_REGION (PHOBIUS); SIGNAL_PEPTIDE_H_REGION (PHOBIUS); SIGNAL_PEPTIDE (PHOBIUS); SIGNAL_PEPTIDE_C_REGION (PHOBIUS); NON_CYTOPLASMIC_DOMAIN (PHOBIUS); SignalP-noTM (SIGNALP_EUK); IPR023296 (SUPERFAMILY)
g3564	DAOM241165	MFS transporter [Arthrobacter castelli]	558	15	0.24	0.4567	8	F:ATP binding; F:DNA binding; F:helicase activity; F:nucleic acid binding; F:hydrolase activity; P:metabolic process; F:nucleotide binding; F:hydrolase activity, acting on acid anhydrides, in phosphorus-containing anhydrides	-	IPR027417 (G3DSA:3.40.50.GENE3D); IPR027417 (SUPERFAMILY)
g3563	DAOM241165	predicted protein [Chaetomium globosum CBS 148.51]	939	14	0.0004	0.4736	5	F:nucleic acid binding; F:ATP binding; P:metabolic process; F:ATP-dependent helicase activity; F:DNA binding	-	no IPS match
g3561	DAOM241165	hypothetical protein HIM_09770 [Hirsutella minnesotensis 3608]	843	20	7.9e-118	0.536	2	C:integral component of membrane; P:transmembrane transport	-	TRANSMEMBRANE (PHOBIUS); CYTOPLASMIC_DOMAIN (PHOBIUS); NON_CYTOPLASMIC_DOMAIN (PHOBIUS)
g3560	DAOM241165	hypothetical protein HIM_09769 [Hirsutella minnesotensis 3608]	2619	20	1.2e-118	0.578	2	F:serine-type endopeptidase activity; P:proteolysis	EC:3.4.21	IPR015500 (PRINTS); IPR000209 (G3DSA:3.40.50.GENE3D); IPR000209 (PFAM); IPR015500 (PANTHER); IPR023827 (PROSITE_PATTERNS); IPR000209 (SUPERFAMILY)
g3559	DAOM241165	hypothetical protein FOMG_17501 [Fusarium oxysporum f. sp. melonis 26406]	4983	20	0	0.742	1	F:protein binding	-	IPR020472 (PRINTS); IPR001680 (SMART); IPR001680 (PFAM); PF17100 (PFAM); PF05729 (PFAM); IPR027417 (G3DSA:3.40.50.GENE3D); IPR015943 (G3DSA:2.130.10.GENE3D); PTHR22847:SF399 (PANTHER); PTHR22847 (PANTHER); PTHR22847:SF399 (PANTHER); PTHR22847 (PANTHER); PTHR22847:SF399 (PANTHER); PTHR22847 (PANTHER); IPR019775 (PROSITE_PATTERNS); IPR019775 (PROSITE_PATTERNS); IPR019775 (PROSITE_PATTERNS); IPR0016…
g3556	DAOM241165	hypothetical protein FOXB_08221 [Fusarium oxysporum Fo5176]	1188	20	1.2e-165	0.616		-	-	no IPS match
g3555	DAOM241165	hypothetical protein FOXG_19689 [Fusarium oxysporum f. sp. lycopersici 4287]	1431	20	0	0.637	1	F:protein binding	-	G3DSA:3.80.10.10 (GENE3D); IPR001810 (PROSITE_PROFILES)
g3551	DAOM241165	hypothetical protein M413DRAFT_10383 [Hebeloma cylindrosporum h7]	591	20	1.8e-31	0.4675	3	C:integral component of membrane; P:magnesium ion transport; F:magnesium ion transmembrane transporter activity	-	no IPS match
g3549	DAOM241165	hypothetical protein FVEG_09771 [Fusarium verticillioides 7600]	990	1	7.4e-124	0.73		-	-	no IPS match
g3548	DAOM241165	hypothetical protein FOZG_18303 [Fusarium oxysporum Fo47]	2802	20	0	0.763	5	F:helicase activity; F:nucleic acid binding; F:ATP binding; F:hydrolase activity; P:metabolic process	-	IPR022698 (PFAM)
g3545	DAOM241165	hypothetical protein FOMG_19122 [Fusarium oxysporum f. sp. melonis 26406]	3270	20	0	0.711	3	F:catalytic activity; F:protein binding; P:nucleoside metabolic process	-	Coil (COILS); IPR002110 (PRINTS); IPR002110 (SMART); PF13191 (PFAM); IPR000845 (PFAM); IPR020683 (G3DSA:1.25.40.GENE3D); IPR020683 (PFAM); IPR020683 (G3DSA:1.25.40.GENE3D); IPR027417 (G3DSA:3.40.50.GENE3D); IPR020683 (G3DSA:1.25.40.GENE3D); IPR000845 (G3DSA:3.40.50.GENE3D); PTHR21234:SF16 (PANTHER); IPR018017 (PANTHER); PTHR21234:SF16 (PANTHER); IPR002110 (PROSITE_PROFILES); IPR002110 (PROSITE_PR…
g3538	NRRL28723	hypothetical protein FPSE_12200 [Fusarium pseudograminearum CS3096]	825	20	7.5e-158	0.5085		-	-	no IPS match
g3537	NRRL28336	predicted protein [Nectria haematococca mpVI 77-13-4]	537	3	1.7e-27	0.4767	5	P:DNA repair; F:damaged DNA binding; P:nucleic acid phosphodiester bond hydrolysis; F:endonuclease activity; C:nucleus	-	no IPS match
g3518	NRRL28723	hypothetical protein FPSE_03421 [Fusarium pseudograminearum CS3096]	2127	11	0	0.5227	13	P:ribonucleoprotein complex assembly; F:ATPase activity; F:ATP binding; P:metabolic process; F:nucleotide binding; C:nucleus; P:nucleobase-containing compound metabolic process; F:nucleic acid binding; P:RNA phosphodiester bond hydrolysis, exonucleolytic; F:exonuclease activity; F:5'-3' exoribonuclease activity; P:nucleic acid phosphodiester bond hydrolysis; F:zinc ion binding	-	no IPS match
g3512	NRRL6101	hypothetical protein FG05_08216 [Fusarium graminearum]	711	20	5.5e-72	0.572		-	-	no IPS match
g35	NRRL6101	hypothetical protein FVEG_08309 [Fusarium verticillioides 7600]	816	20	1.5e-147	0.7025	2	F:oxidoreductase activity; P:metabolic process	-	IPR002227 (PRINTS); IPR002227 (PFAM); IPR008922 (G3DSA:1.10.1280.GENE3D); PTHR11474 (PANTHER); PTHR11474:SF17 (PANTHER); PTHR11474 (PANTHER); PTHR11474:SF17 (PANTHER); IPR002227 (PROSITE_PATTERNS); IPR002227 (PROSITE_PATTERNS); IPR008922 (SUPERFAMILY)
g3498	NRRL28720	hypothetical protein FPSE_10529 [Fusarium pseudograminearum CS3096]	309	11	0.0021	0.5455	1	F:copper ion binding	-	no IPS match
g3474	NRRL6101	hypothetical protein FPSE_03405 [Fusarium pseudograminearum CS3096]	522	10	3.1e-66	0.49	9	F:electron carrier activity; P:oxidation-reduction process; F:2 iron, 2 sulfur cluster binding; F:oxidoreductase activity; P:pyridoxal phosphate biosynthetic process; F:iron-sulfur cluster binding; F:pyridoxamine-phosphate oxidase activity; F:FMN binding; F:metal ion binding	-	no IPS match
g3468	NRRL28723	hypothetical protein FPSE_09780 [Fusarium pseudograminearum CS3096]	810	6	1.1e-55	0.555		-	-	no IPS match
g3459	NRRL28723	hypothetical protein FPSE_09768 [Fusarium pseudograminearum CS3096]	351	9	3.3e-41	0.5967	9	F:nucleic acid binding; F:exonuclease activity; P:DNA repair; P:nucleic acid phosphodiester bond hydrolysis; P:DNA recombination; F:5'-3' exonuclease activity; P:metabolic process; C:membrane; F:transferase activity, transferring acyl groups other than amino-acyl groups	-	no IPS match
g3458	NRRL28723	hypothetical protein FPSE_09767 [Fusarium pseudograminearum CS3096]	885	20	3.7e-136	0.5155	2	F:nucleic acid binding; F:nucleotide binding	-	no IPS match
g3455	NRRL28723	hypothetical protein FG05_10473 [Fusarium graminearum]	1686	20	8.5e-160	0.5635		-	-	TRANSMEMBRANE (PHOBIUS); TRANSMEMBRANE (PHOBIUS); NON_CYTOPLASMIC_DOMAIN (PHOBIUS); CYTOPLASMIC_DOMAIN (PHOBIUS); NON_CYTOPLASMIC_DOMAIN (PHOBIUS); CYTOPLASMIC_DOMAIN (PHOBIUS); TRANSMEMBRANE (PHOBIUS); TMhelix (TMHMM); TMhelix (TMHMM); TMhelix (TMHMM)
g3429	NRRL28723	hypothetical protein FPSE_10667 [Fusarium pseudograminearum CS3096]	669	20	1.7e-93	0.562		-	-	no IPS match
g3428	NRRL28336	transposase [Metarhizium guizhouense ARSEF 977]	828	20	4.7e-143	0.788	1	P:regulation of transcription, DNA-templated	-	PTHR31669:SF2 (PANTHER); IPR031052 (PANTHER)
g3427	NRRL28336	hypothetical protein TRIVIDRAFT_230743 [Trichoderma virens Gv29-8]	693	20	9.1e-76	0.557		-	-	TRANSMEMBRANE (PHOBIUS); TRANSMEMBRANE (PHOBIUS); NON_CYTOPLASMIC_DOMAIN (PHOBIUS); CYTOPLASMIC_DOMAIN (PHOBIUS); CYTOPLASMIC_DOMAIN (PHOBIUS)
[truncated: 878 more rows]

## Sheet: Table S5
Table S5 Common Genes with >20% Sequence Variation
Gene Name	Genome Source
FG05_30292	cs3005
FG05_30539	cs3005
FG05_35001	cs3005
[truncated: 160 more rows]

## Sheet: Table S6
Table S6 Common Genes that are Variable are Mostly of Unknown Function
[truncated: 13 more rows]

[truncated: 1 more sheets: Table S7]
